# Supplementary material for: Complex Genetic Interactions between Piwi and HP1a in the Repression of Transposable Elements and Tissue-Specific Genes in the Ovarian Germline
Source: Int J Mol Sci. 2021 Dec 14;22(24):13430. doi: 10.3390/ijms222413430 (PMC8707237; doi:10.3390/ijms222413430)
Supplement: Supplementary file 1 [file ijms-22-13430-s001.zip › Table S1.xlsx]

## Sheet: Piwi-GKD
name	baseMean	log2FoldChange	lfcSE	stat	pvalue	padj	family
ZAM	1357.27	0.0274835	0.195585	0.140519	0.88825	0.92876	LTR
Xanthias	1962.09	1.83207	0.1002	18.284	1.10906e-74	1.50339e-73	LTR
X	1114.66	0.0793606	0.151831	0.522691	0.601189	0.736165	LINE
Transpac	36856.3	5.27982	0.0767864	68.7599	0	0	LTR
transib4	111.108	-0.602676	0.252818	-2.38383	0.0171335	0.0435476	DNA
transib3	193.246	0.794665	0.20154	3.94297	8.04779e-05	0.00026536	DNA
transib2	5896.31	0.299151	0.722482	0.41406	0.67883	0.775441	DNA
transib1	84.8216	-0.608089	0.312785	-1.94411	0.0518821	0.115084	DNA
Tom1	51.8015	-0.157653	0.318925	-0.494326	0.621076	0.747533	LTR
Tirant	347.063	-0.287122	0.161572	-1.77705	0.0755594	0.151119	LTR
Tc3	148.603	-0.323179	0.198005	-1.63217	0.102643	0.195663	DNA
Tc1-2	489.813	0.138112	0.134993	1.0231	0.306258	0.45519	DNA
Tc1	347.816	-0.181117	0.18144	-0.998219	0.318173	0.45573	DNA
TART-C	1501.8	1.70751	0.235348	7.25524	4.00945e-13	1.88136e-12	LINE
TART-B	7308.66	1.78649	0.168147	10.6246	2.28988e-26	1.86243e-25	LINE
TART-A	3781.12	-0.221884	0.242221	-0.91604	0.359646	0.476922	LINE
TAHRE	1132.62	0.821657	0.125239	6.56069	5.35595e-11	2.4201e-10	LINE
Tabor	3315.43	0.0733725	0.280169	0.261887	0.793409	0.867722	LTR
Stalker4	6406.62	0.00267692	0.293804	0.00911123	0.99273	0.99273	LTR
Stalker3	48.6648	0.564823	0.325106	1.73735	0.0823256	0.161996	LTR
Stalker2	8594.49	0.142529	0.325285	0.438166	0.661266	0.768328	LTR
Stalker	3721.93	-0.0678866	0.17223	-0.394162	0.693462	0.776584	LTR
springer	2503.07	-0.0216684	0.165714	-0.130758	0.895967	0.92876	LTR
S2	72.9523	-0.521107	0.271211	-1.92141	0.0546802	0.117035	DNA
S	221.518	0.274545	0.173668	1.58086	0.113909	0.210559	DNA
Rt1c	186.722	-0.46979	0.182884	-2.56879	0.0102054	0.0270664	LINE
Rt1b	2579.03	-0.0428285	0.120726	-0.354757	0.722772	0.80162	LINE
Rt1a	1161.76	-0.322033	0.139556	-2.30755	0.0210243	0.0505521	LINE
rover	1123.79	-0.228297	0.102699	-2.22297	0.0262177	0.0615107	LTR
rooA	1378.2	-0.525345	0.10539	-4.98479	6.20301e-07	2.3649e-06	LTR
roo	10957.8	-0.244088	0.128681	-1.89685	0.0578481	0.121681	LTR
R2	1233.74	0.120291	0.122921	0.978601	0.327777	0.45573	LINE
R1A1	2581.35	0.60859	0.143777	4.23289	2.30711e-05	8.04193e-05	LINE
R1-2	40.4331	-0.568358	0.352546	-1.61215	0.106929	0.200697	LINE
Quasimodo	1937.67	-0.0372253	0.144422	-0.257753	0.796598	0.867722	LTR
Q	156.832	0.273517	0.19097	1.43225	0.152072	0.262583	LINE
Porto1	1124.18	0.130437	0.527957	0.24706	0.804861	0.868965	LINE
pogo	1261.66	0.0687748	0.166797	0.412327	0.6801	0.775441	DNA
P	63.0362	-0.182554	0.280993	-0.649674	0.515903	0.655626	DNA
Osvaldo	82.2318	-0.262886	0.259741	-1.01211	0.311487	0.45519	LTR
opus	2405.47	-0.126	0.0984689	-1.27959	0.200688	0.322157	LTR
NOF	205.528	-0.0727696	0.184855	-0.393659	0.693833	0.776584	DNA
micropia	1561.96	1.87991	0.117089	16.0554	5.23614e-58	6.3881e-57	LTR
mdg3	21364.9	4.58868	0.126742	36.2048	5.11758e-287	2.08115e-285	LTR
mdg1	9157.68	0.0760582	0.332572	0.228697	0.819104	0.876585	LTR
McClintock	643.023	0.181295	0.195404	0.927799	0.353512	0.473939	LTR
Max	4716.97	0.639621	0.142435	4.4906	7.10225e-06	2.54846e-05	LTR
mariner2	109.968	-0.230851	0.214703	-1.07521	0.282279	0.435924	DNA
looper1	123.946	-0.50403	0.212405	-2.37297	0.0176458	0.0439343	DNA
Juan	1408.63	1.85292	0.147185	12.5891	2.42533e-36	2.46575e-35	LINE
jockey2	138.592	-0.100439	0.22664	-0.443167	0.657645	0.768328	LINE
jockey	2459.5	1.39543	0.140071	9.96225	2.22961e-23	1.36006e-22	LINE
Ivk	429.387	-0.143493	0.139472	-1.02883	0.303561	0.45519	LINE
invader6	580.436	-1.3179	0.13685	-9.63025	5.95862e-22	3.30433e-21	LTR
invader5	31.4219	-0.325046	0.39855	-0.815571	0.414745		LTR
invader4	1672.56	0.985691	0.104478	9.43444	3.93074e-21	2.085e-20	LTR
invader3	1858.59	0.992837	0.100643	9.86491	5.90881e-23	3.43274e-22	LTR
invader2	1720.29	1.40165	0.106583	13.1508	1.68341e-39	1.86705e-38	LTR
invader1	1434.19	1.0617	0.101789	10.4304	1.80135e-25	1.22092e-24	LTR
INE-1	112.067	-0.21096	0.215914	-0.977056	0.328542	0.45573	DNA
Idefix	1136.83	0.0789581	0.148948	0.530105	0.596039	0.736165	LTR
I	433.518	0.726848	0.134981	5.38482	7.25163e-08	3.05069e-07	LINE
hopper2	81.7644	0.948056	0.255872	3.7052	0.000211224	0.000660753	DNA
hopper	412.581	0.0119142	0.150518	0.0791544	0.93691	0.956959	DNA
hobo	611.393	-0.420097	0.125629	-3.34395	0.000825955	0.00245772	DNA
HMS-Beagle2	1676.79	-0.229262	0.134813	-1.70059	0.0890203	0.172389	LTR
HMS-Beagle	7507.52	3.03923	0.162585	18.6931	5.62952e-78	8.58502e-77	LTR
HeT-A	1424.6	1.62045	0.153736	10.5405	5.62024e-26	4.03335e-25	LINE
Helena	92.294	-0.37116	0.256025	-1.4497	0.147142	0.260164	LINE
HB	105.742	-0.414244	0.22256	-1.86127	0.0627058	0.127502	DNA
gypsy9	72.9775	-0.259175	0.257094	-1.00809	0.313409	0.45519	LTR
gypsy8	245.144	-0.432942	0.224259	-1.93055	0.0535392	0.116639	LTR
gypsy7	239.792	-0.282535	0.192913	-1.46458	0.143036	0.256624	LTR
gypsy6	1175.72	-0.0954075	0.108761	-0.877222	0.380366	0.496488	LTR
gypsy5	803.578	-0.146941	0.168274	-0.873226	0.38254	0.496488	LTR
gypsy4	1395.41	-0.135891	0.101915	-1.33337	0.18241	0.30485	LTR
gypsy3	690.033	-0.171026	0.124758	-1.37086	0.170418	0.288764	LTR
gypsy2	1112.26	0.109972	0.11493	0.956858	0.338639	0.464202	LTR
gypsy12	4199.94	1.67048	0.13345	12.5177	5.97466e-36	5.60699e-35	LTR
gypsy11	98.4138	0.0145845	0.231435	0.0630178	0.949752	0.957602	LTR
gypsy10	428.312	-0.209581	0.139951	-1.49753	0.134254	0.244463	LTR
gypsy	3044.48	-1.72939	0.163826	-10.5563	4.75117e-26	3.62277e-25	LTR
gtwin	2537.98	-0.289545	0.125583	-2.30561	0.0211325	0.0505521	LTR
GATE	2296.15	1.12929	0.0986167	11.4513	2.31703e-30	2.01912e-29	LTR
G7	12.9453	-1.08895	0.732052	-1.48753	0.136875		LINE
G6	392.663	0.64193	0.170535	3.7642	0.000167082	0.00053642	LINE
G5A	176.36	-0.377966	0.177954	-2.12396	0.0336738	0.0775133	LINE
G5	294.949	0.0860043	0.175952	0.488795	0.624987	0.747533	LINE
G4	353.558	-0.204085	0.155059	-1.31618	0.188114	0.310134	LINE
G3	233.568	-0.153006	0.24155	-0.633435	0.52645	0.662133	LINE
G2	292.344	0.369963	0.154309	2.39754	0.0165056	0.0428443	LINE
G	351.508	0.829754	0.175314	4.73297	2.2126e-06	8.17993e-06	LINE
Fw3	45.5934	-0.638145	0.338586	-1.88474	0.0594653	0.122962	LINE
Fw2	52.1353	-0.0470545	0.30349	-0.155045	0.876786	0.92876	LINE
frogger	89.7123	-0.95912	0.239582	-4.00331	6.24617e-05	0.000211676	LTR
flea	7715.46	1.25937	0.139622	9.01989	1.88272e-19	9.18767e-19	LTR
FB	531.317	-0.152813	0.146428	-1.0436	0.296669	0.45242	DNA
F	2382.24	0.0189409	0.148209	0.127798	0.898309	0.92876	LINE
Doc4	69.8167	-0.724578	0.269447	-2.68913	0.00716386	0.0198634	LINE
Doc3	976.062	-0.161405	0.124545	-1.29596	0.194989	0.317182	LINE
Doc2	583.805	-0.119244	0.12209	-0.976688	0.328724	0.45573	LINE
Doc	2125.04	-0.357639	0.107232	-3.33519	0.000852408	0.00247604	LINE
Dm88	2154.88	3.12538	0.12894	24.239	8.64346e-130	1.50643e-128	LTR
diver2	794.174	-0.103979	0.154652	-0.672346	0.501363	0.643856	LTR
diver	15393.5	4.03031	0.130579	30.8648	3.54713e-209	8.65499e-208	LTR
Cr1a	2072.76	0.0540115	0.103969	0.519497	0.603414	0.736165	LINE
copia	48153.7	2.86511	0.0823091	34.8092	1.76547e-265	5.38469e-264	LTR
Circe	1026.27	-0.257408	0.127438	-2.01987	0.0433966	0.0980443	LTR
Burdock	14172.9	4.57418	0.120869	37.8442	0	0	LTR
BS4	9.83832	-1.54415	0.918235	-1.68165	0.092637		LINE
BS3	169.493	-0.172296	0.182596	-0.943592	0.345378	0.468179	LINE
BS	776.028	-0.665739	0.131801	-5.0511	4.3928e-07	1.72878e-06	LINE
blood	20973.1	1.40158	0.139358	10.0575	8.51674e-24	5.46864e-23	LTR
Bari2	39.9263	0.026725	0.362753	0.0736728	0.941271	0.956959	DNA
Bari1	367.003	1.39435	0.148831	9.36868	7.34437e-21	3.73339e-20	DNA
baggins	1498.42	0.53294	0.096279	5.53537	3.10566e-08	1.35318e-07	LINE
aurora	791.687	0.682494	0.134939	5.05779	4.24149e-07	1.72487e-06	LTR
accord2	876.051	-0.225189	0.157512	-1.42966	0.152814	0.262583	LTR
accord	795.31	0.403147	0.116325	3.46568	0.000528883	0.00161309	LTR
412	10109.8	0.158637	0.139666	1.13584	0.256024	0.405649	LTR
3S18	59279	3.81281	0.127877	29.8164	2.39776e-195	4.87544e-194	LTR
297	4459.32	-0.374583	0.143782	-2.60522	0.00918165	0.0248925	LTR
1731	5728.74	0.481601	0.172739	2.78803	0.0053029	0.0150454	LTR
17.6	9420.27	0.389927	0.359678	1.0841	0.27832	0.435321	LTR
1360	1941.83	0.0492686	0.11123	0.442944	0.657806	0.768328	DNA

## Sheet: HP1a-GKD
name	baseMean	log2FoldChange	lfcSE	stat	pvalue	padj	family
ZAM	1278.76	-0.272147	0.168271	-1.61731	0.105812	0.183701	LTR
Xanthias	1012.8	0.3358	0.193472	1.73565	0.0826253	0.150903	LTR
X	743.009	-1.65771	0.188338	-8.80181	1.34628e-18	4.20712e-17	LINE
Transpac	3143.89	1.18029	0.168972	6.98509	2.84664e-12	3.95366e-11	LTR
transib4	118.266	-0.526099	0.249131	-2.11174	0.034709	0.0723103	DNA
transib3	161.199	0.252572	0.224763	1.12372	0.261131	0.37955	DNA
transib2	7351.36	0.737223	0.557619	1.32209	0.186138	0.283747	DNA
transib1	107.931	0.0300969	0.274602	0.109602	0.912725	0.921649	DNA
Tom1	55.9373	-0.0465015	0.271021	-0.171579	0.863769	0.898216	LTR
Tirant	302.848	-0.927161	0.197319	-4.69879	2.61711e-06	1.6357e-05	LTR
Tc3	178.181	0.1018	0.207814	0.489862	0.624231	0.709354	DNA
Tc1-2	431.611	-0.361294	0.198327	-1.82171	0.0684986	0.131728	DNA
Tc1	365.862	-0.147163	0.20363	-0.722696	0.469867	0.593266	DNA
TART-C	715.935	-0.0653972	0.246254	-0.265568	0.790572	0.844628	LINE
TART-B	3452.43	0.0286085	0.174094	0.164328	0.869473	0.898216	LINE
TART-A	4055.9	-0.127422	0.206981	-0.615621	0.538145	0.659491	LINE
TAHRE	726.557	-0.502996	0.186061	-2.70339	0.00686364	0.0187923	LINE
Tabor	4816.62	0.898018	0.182328	4.9253	8.42294e-07	5.54141e-06	LTR
Stalker4	7668.19	0.377796	0.265574	1.42256	0.154863	0.248178	LTR
Stalker3	55.4583	0.774911	0.280439	2.76321	0.00572365	0.0162604	LTR
Stalker2	11608.6	0.788149	0.266387	2.95866	0.00308979	0.00964389	LTR
Stalker	4134.41	0.116651	0.208366	0.559836	0.575591	0.678763	LTR
springer	2569.77	-0.0613217	0.167558	-0.365973	0.714386	0.783318	LTR
S2	70.8741	-0.776026	0.270145	-2.87263	0.00407068	0.0121151	DNA
S	217.062	0.111832	0.220713	0.506686	0.612375	0.702673	DNA
Rt1c	146.844	-1.73253	0.224164	-7.72885	1.08519e-14	1.93784e-13	LINE
Rt1b	2489.92	-0.271937	0.189799	-1.43276	0.151926	0.246633	LINE
Rt1a	1024.15	-0.930643	0.187016	-4.97628	6.48174e-07	4.50121e-06	LINE
rover	1484.54	0.435828	0.168281	2.58988	0.00960091	0.0250024	LTR
rooA	1392.56	-0.632044	0.167986	-3.76248	0.000168236	0.000700983	LTR
roo	13871.2	0.313364	0.180941	1.73186	0.0832987	0.150903	LTR
R2	1791.15	0.934589	0.16827	5.5541	2.79043e-08	2.05179e-07	LINE
R1A1	2825.2	0.726972	0.171338	4.24292	2.20627e-05	0.00011491	LINE
R1-2	38.8094	-0.875994	0.308426	-2.8402	0.00450849	0.0131061	LINE
Quasimodo	2319.83	0.345003	0.195075	1.76857	0.0769664	0.143594	LTR
Q	123.946	-0.562979	0.220008	-2.5589	0.0105003	0.0267865	LINE
Porto1	1321.25	0.445924	0.279413	1.59593	0.110504	0.18922	LINE
pogo	1352.21	0.148835	0.259517	0.573505	0.566303	0.67417	DNA
P	95.3186	0.794074	0.25107	3.16276	0.0015628	0.00574559	DNA
Osvaldo	76.0397	-0.66806	0.257355	-2.59587	0.00943513	0.0250024	LTR
opus	2797.57	0.19097	0.180453	1.05828	0.289927	0.416561	LTR
NOF	225.906	0.0849477	0.208507	0.407409	0.683707	0.756314	DNA
micropia	1259.74	1.39326	0.172262	8.08801	6.06499e-16	1.26354e-14	LTR
mdg3	3878.11	1.75339	0.17199	10.1947	2.09403e-24	1.30877e-22	LTR
mdg1	11596	0.580809	0.278513	2.08539	0.0370338	0.0746648	LTR
McClintock	607.639	-0.0917022	0.193756	-0.473286	0.636009	0.716227	LTR
Max	3408.67	-0.365297	0.194893	-1.87435	0.0608826	0.119971	LTR
mariner2	103.142	-0.578973	0.234083	-2.47336	0.0133848	0.0309833	DNA
looper1	99.4195	-1.67032	0.249798	-6.68668	2.28285e-11	2.59414e-10	DNA
Juan	930.56	0.946498	0.203422	4.65289	3.27315e-06	1.9483e-05	LINE
jockey2	133.251	-0.347278	0.226614	-1.53247	0.125408	0.211837	LINE
jockey	1939.28	0.808194	0.18752	4.3099	1.63327e-05	8.87649e-05	LINE
Ivk	504.689	0.203447	0.195161	1.04246	0.2972	0.422159	LINE
invader6	814.374	-0.170706	0.185226	-0.921609	0.356733	0.489592	LTR
invader5	28.2993	-0.848155	0.344739	-2.46028	0.0138829	0.031552	LTR
invader4	1156.35	-0.0296415	0.168907	-0.17549	0.860695	0.898216	LTR
invader3	1375.96	0.172304	0.169119	1.01883	0.308282	0.43298	LTR
invader2	1088.89	0.280797	0.169638	1.65527	0.0978693	0.172305	LTR
invader1	1243.4	0.652301	0.168139	3.87954	0.000104654	0.000451093	LTR
INE-1	141.07	0.326971	0.226012	1.44669	0.147983	0.243393	DNA
Idefix	1602.18	0.834501	0.205588	4.0591	4.92626e-05	0.00023684	LTR
I	274.405	-0.703289	0.23049	-3.05128	0.00227866	0.007912	LINE
hopper2	57.7216	-0.0192142	0.268123	-0.0716619	0.942871	0.942871	DNA
hopper	411.972	-0.109415	0.184193	-0.594025	0.552495	0.664057	DNA
hobo	689.598	-0.162461	0.17631	-0.921454	0.356814	0.489592	DNA
HMS-Beagle2	2051.03	0.235504	0.176491	1.33437	0.182083	0.280992	LTR
HMS-Beagle	2255.45	0.732878	0.181862	4.02986	5.58112e-05	0.000258385	LTR
HeT-A	829.282	0.35536	0.196889	1.80488	0.0710933	0.134646	LINE
Helena	88.801	-0.648631	0.256752	-2.52629	0.0115274	0.0271873	LINE
HB	119.61	-0.149576	0.228561	-0.654423	0.51284	0.636467	DNA
gypsy9	88.5787	0.18979	0.237924	0.797694	0.425048	0.55477	LTR
gypsy8	218.77	-1.01931	0.250656	-4.06658	4.7708e-05	0.00023684	LTR
gypsy7	327.089	0.473343	0.187249	2.52788	0.0114753	0.0271873	LTR
gypsy6	1227.83	-0.0854796	0.168872	-0.50618	0.61273	0.702673	LTR
gypsy5	1235.72	0.856318	0.233898	3.66108	0.000251156	0.00101272	LTR
gypsy4	1550.47	0.0552807	0.174081	0.317557	0.750821	0.809074	LTR
gypsy3	755.658	-0.0193883	0.18011	-0.107647	0.914276	0.921649	LTR
gypsy2	1283.3	0.383725	0.180748	2.12298	0.0337553	0.0715155	LTR
gypsy12	2020.16	-0.0999464	0.167477	-0.596775	0.550658	0.664057	LTR
gypsy11	95.7751	-0.186157	0.235116	-0.791766	0.428497	0.55477	LTR
gypsy10	517.238	0.219096	0.182539	1.20027	0.230034	0.342312	LTR
gypsy	4530.73	-0.214241	0.184413	-1.16175	0.245338	0.360791	LTR
gtwin	3429.67	0.44371	0.17503	2.53506	0.0112428	0.0271873	LTR
GATE	1218.4	-0.678085	0.186289	-3.63997	0.000272672	0.00106512	LTR
G7	12.7005	-1.35919	0.50324	-2.70088	0.00691558	0.0187923	LINE
G6	303.278	-0.151623	0.200865	-0.754853	0.450337	0.57441	LINE
G5A	169.598	-0.656638	0.222482	-2.95142	0.0031632	0.00964389	LINE
G5	258.645	-0.440584	0.209509	-2.10294	0.0354712	0.0726869	LINE
G4	334.357	-0.519118	0.205344	-2.52804	0.0114701	0.0271873	LINE
G3	251.301	-0.0520882	0.233139	-0.223421	0.823208	0.872042	LINE
G2	239.791	-0.310621	0.207078	-1.50002	0.13361	0.222683	LINE
G	327.039	0.568098	0.187601	3.02823	0.00245991	0.00831051	LINE
Fw3	51.8036	-0.336439	0.275652	-1.22052	0.222267	0.33474	LINE
Fw2	60.2519	0.243781	0.26651	0.914718	0.36034	0.489592	LINE
frogger	157.265	0.633477	0.211707	2.99223	0.00276951	0.00911024	LTR
flea	5293.6	0.307483	0.164392	1.87042	0.0614251	0.119971	LTR
FB	616.534	0.16095	0.181925	0.884706	0.376315	0.5058	DNA
F	2547.8	0.0971916	0.191758	0.506845	0.612264	0.702673	LINE
Doc4	70.3622	-0.850833	0.256151	-3.32161	0.000894986	0.0033901	LINE
Doc3	869.186	-0.688433	0.173904	-3.95871	7.5357e-05	0.000336415	LINE
Doc2	649.868	0.0759445	0.183236	0.414462	0.678536	0.756314	LINE
Doc	2868.28	0.388791	0.17423	2.23148	0.0256491	0.056248	LINE
Dm88	787.062	1.27177	0.200058	6.35702	2.05703e-10	2.14274e-09	LTR
diver2	635.192	-1.049	0.181763	-5.77124	7.86899e-09	6.55749e-08	LTR
diver	2950.22	1.1329	0.178907	6.33236	2.4144e-10	2.32154e-09	LTR
Cr1a	1685.32	-0.756108	0.169488	-4.46113	8.15297e-06	4.63237e-05	LINE
copia	41626.2	2.55603	0.192846	13.2542	4.26406e-40	5.33008e-38	LTR
Circe	1049.58	-0.314251	0.185562	-1.69351	0.090359	0.161355	LTR
Burdock	1056.4	-0.362966	0.169602	-2.14011	0.032346	0.0697112	LTR
BS4	13.5565	-0.354769	0.450024	-0.788334	0.430502	0.55477	LINE
BS3	114.648	-2.14281	0.245566	-8.72604	2.63753e-18	6.59383e-17	LINE
BS	745.227	-0.988301	0.175607	-5.6279	1.82413e-08	1.4251e-07	LINE
blood	15062.8	0.598748	0.191964	3.11906	0.0018143	0.00647964	LTR
Bari2	38.5132	-0.201656	0.309188	-0.65221	0.514266	0.636467	DNA
Bari1	558.403	2.10588	0.215746	9.76091	1.65666e-22	6.90277e-21	DNA
baggins	1087.25	-0.502543	0.169206	-2.97	0.00297799	0.00954486	LINE
aurora	601.547	-0.149509	0.178071	-0.839603	0.401131	0.533419	LTR
accord2	908.677	-0.235301	0.172438	-1.36455	0.172394	0.269366	LTR
accord	698.091	-0.060996	0.173755	-0.351046	0.725554	0.788645	LTR
3S18	9681.93	0.446897	0.192073	2.3267	0.019981	0.0446005	LTR
17.6	11083.1	0.684943	0.489137	1.40031	0.161421	0.255412	LTR
1360	1968.72	-0.0266412	0.184461	-0.144428	0.885163	0.906929	DNA
1731	8703.94	1.32155	0.196304	6.73217	1.6715e-11	2.08938e-10	LTR
412	15616.3	1.0974	0.175798	6.24241	4.30885e-10	3.84719e-09	LTR
297	8926.21	1.26634	0.175685	7.208	5.67799e-13	8.87186e-12	LTR

## Sheet: double-GKD
name	baseMean	log2FoldChange	lfcSE	stat	pvalue	padj	family
ZAM	1237.5	-0.488308	0.163557	-2.98556	0.00283061	0.00648467	LTR
Xanthias	1551.19	1.23725	0.194244	6.36954	1.89596e-10	1.03865e-09	LTR
X	854.468	-1.09824	0.169051	-6.49648	8.22225e-11	4.70911e-10	LINE
Transpac	4649.33	1.87983	0.179421	10.4772	1.09937e-25	1.97887e-24	LTR
transib4	110.485	-0.892836	0.25681	-3.47664	0.000507748	0.0013612	DNA
transib3	157.253	0.10577	0.228209	0.463478	0.643021	0.750192	DNA
transib2	6274.4	0.286644	0.296013	0.968349	0.33287	0.441491	DNA
transib1	104.345	-0.14707	0.290167	-0.506845	0.612263	0.727785	DNA
Tom1	56.8523	-0.0975087	0.292778	-0.333047	0.739099	0.831486	LTR
Tirant	271.324	-1.63212	0.203296	-8.0283	9.88305e-16	6.91814e-15	LTR
Tc3	165.395	-0.213964	0.216775	-0.987035	0.323626	0.433796	DNA
Tc1-2	423.444	-0.533132	0.181414	-2.93875	0.00329535	0.00728445	DNA
Tc1	343.328	-0.462415	0.20795	-2.22369	0.0261694	0.0477876	DNA
TART-C	984.016	0.671611	0.256984	2.61344	0.00896366	0.0182165	LINE
TART-B	6236.49	1.33961	0.165422	8.09811	5.58207e-16	4.39588e-15	LINE
TART-A	3464.73	-0.782903	0.211581	-3.70026	0.000215379	0.000616768	LINE
TAHRE	736.998	-0.568756	0.185464	-3.06667	0.00216457	0.00514597	LINE
Tabor	4589.58	0.718802	0.173919	4.13297	3.58104e-05	0.00011874	LTR
Stalker4	7068.68	0.0872134	0.240325	0.362898	0.716681	0.81353	LTR
Stalker3	66.6548	1.11596	0.298987	3.73247	0.000189608	0.000555596	LTR
Stalker2	9674.87	0.276811	0.239766	1.1545	0.248293	0.347611	LTR
Stalker	4100.83	0.0103315	0.192464	0.0536801	0.95719	0.977825	LTR
springer	2759.83	0.0508674	0.166878	0.304818	0.760505	0.840558	LTR
S2	72.481	-0.804925	0.276972	-2.90616	0.00365891	0.00788741	DNA
S	221.729	0.0850306	0.2027	0.419489	0.674858	0.77302	DNA
Rt1c	157.967	-1.49884	0.239551	-6.25686	3.92795e-10	1.97969e-09	LINE
Rt1b	2377.4	-0.535757	0.162945	-3.28796	0.00100917	0.00259501	LINE
Rt1a	1071.77	-0.877334	0.168885	-5.19486	2.04871e-07	8.60457e-07	LINE
rover	1298.08	-0.0104519	0.165903	-0.063	0.949766	0.977825	LTR
rooA	1363.11	-0.836616	0.164948	-5.072	3.93649e-07	1.59999e-06	LTR
roo	12019.7	-0.177706	0.157534	-1.12805	0.259298	0.355125	LTR
R2	1737.06	0.793436	0.17345	4.57442	4.77531e-06	1.71911e-05	LINE
R1A1	3219.93	0.948339	0.163707	5.7929	6.91831e-09	3.11324e-08	LINE
R1-2	45.833	-0.389746	0.320368	-1.21656	0.223773	0.320402	LINE
Quasimodo	2264.61	0.202921	0.179312	1.13166	0.257776	0.355125	LTR
Q	132.077	-0.45305	0.227525	-1.99121	0.0464582	0.0801882	LINE
Porto1	1161.51	0.0295107	0.252424	0.116909	0.906932	0.958909	LINE
pogo	1094.48	-0.604076	0.223085	-2.70783	0.00677243	0.013989	DNA
P	100.609	0.84131	0.252835	3.3275	0.000876277	0.00230023	DNA
Osvaldo	76.2271	-0.787235	0.278775	-2.82391	0.00474413	0.00996268	LTR
opus	2828.96	0.132724	0.170538	0.778266	0.436412	0.549879	LTR
NOF	219.066	-0.101895	0.215255	-0.473368	0.63595	0.748876	DNA
micropia	2226.94	2.38035	0.169246	14.0644	6.28491e-45	2.63966e-43	LTR
mdg3	20318.1	4.40308	0.226427	19.4459	3.15873e-84	3.98e-82	LTR
mdg1	10300.7	0.21198	0.250408	0.846535	0.397254	0.510755	LTR
McClintock	642.77	-0.0256487	0.193465	-0.132576	0.894529	0.955175	LTR
Max	3972.08	0.00453665	0.163215	0.0277956	0.977825	0.977825	LTR
mariner2	106.383	-0.576961	0.249813	-2.30957	0.0209117	0.0405365	DNA
looper1	105.046	-1.52179	0.260291	-5.84648	5.02091e-09	2.34309e-08	DNA
Juan	966.517	0.964646	0.195635	4.93086	8.18702e-07	3.22364e-06	LINE
jockey2	146.806	-0.149315	0.233556	-0.639312	0.52262	0.639321	LINE
jockey	2119.65	0.932625	0.173161	5.38589	7.20888e-08	3.13213e-07	LINE
Ivk	423.837	-0.416985	0.185159	-2.25204	0.0243196	0.0450627	LINE
invader6	865.904	-0.0790372	0.175953	-0.449196	0.65329	0.75518	LTR
invader5	30.8679	-0.62075	0.377508	-1.64433	0.100107	0.159665	LTR
invader4	1223.62	0.0401748	0.163776	0.245303	0.806222	0.875724	LTR
invader3	3398.48	2.03139	0.203833	9.96596	2.14779e-23	3.0069e-22	LTR
invader2	1544.03	1.02965	0.16843	6.1132	9.76526e-10	4.73239e-09	LTR
invader1	1639.28	1.19164	0.168275	7.08151	1.42592e-12	8.55551e-12	LTR
INE-1	128.095	-0.0229993	0.226586	-0.101504	0.919151	0.958909	DNA
Idefix	1500.44	0.613384	0.187832	3.2656	0.00109233	0.00275268	LTR
I	389.284	0.283961	0.190414	1.49128	0.135889	0.206289	LINE
hopper2	69.7066	0.404796	0.280664	1.44228	0.149223	0.223835	DNA
hopper	411.306	-0.21205	0.17989	-1.17878	0.238487	0.337633	DNA
hobo	592.919	-0.792449	0.188348	-4.20736	2.5837e-05	8.79856e-05	DNA
HMS-Beagle2	1887.08	-0.0858428	0.167036	-0.513919	0.607309	0.727785	LTR
HMS-Beagle	3023.79	1.29487	0.181645	7.1286	1.01392e-12	6.3877e-12	LTR
HeT-A	846.599	0.321662	0.197285	1.63044	0.103009	0.162239	LINE
Helitron	2.94479	0.0471615	1.07864	0.0437231	0.965125	0.977825	RC
Helena	92.5168	-0.60326	0.262075	-2.30186	0.0213432	0.0407461	LINE
HB	107.667	-0.602257	0.241173	-2.4972	0.0125178	0.0246444	DNA
gypsy9	93.1729	0.23829	0.250621	0.950801	0.341706	0.448489	LTR
gypsy8	252.68	-0.590128	0.257229	-2.29417	0.0217805	0.0409604	LTR
gypsy7	565.065	1.58355	0.177935	8.89961	5.60438e-19	5.8846e-18	LTR
gypsy6	1229.01	-0.178714	0.165592	-1.07924	0.28048	0.380005	LTR
gypsy5	1042.37	0.381013	0.211055	1.80528	0.071031	0.119332	LTR
gypsy4	1546.88	-0.0422971	0.162529	-0.260243	0.794676	0.870689	LTR
gypsy3	746.298	-0.149574	0.180339	-0.829402	0.406877	0.517844	LTR
gypsy2	1303.37	0.343498	0.162639	2.11202	0.0346846	0.0624322	LTR
gypsy12	6671.98	2.37489	0.214742	11.0593	1.97674e-28	4.98138e-27	LTR
gypsy11	91.5841	-0.433111	0.249684	-1.73464	0.0828052	0.133762	LTR
gypsy10	518.529	0.136234	0.184468	0.738526	0.460195	0.574104	LTR
gypsy	3396.81	-1.51634	0.18316	-8.2788	1.24424e-16	1.04516e-15	LTR
gtwin	3289.07	0.256076	0.160236	1.59811	0.110018	0.17114	LTR
GATE	2046.74	0.716552	0.163966	4.37014	1.2417e-05	4.34594e-05	LTR
G7	16.9366	-0.342359	0.498582	-0.686664	0.492294	0.608128	LINE
G6	410.584	0.573156	0.19742	2.90323	0.00369331	0.00788741	LINE
G5A	175.803	-0.64253	0.217384	-2.95574	0.00311923	0.00701827	LINE
G5	270.643	-0.402012	0.213409	-1.88376	0.0595976	0.101477	LINE
G4	339.122	-0.5836	0.185135	-3.1523	0.00161989	0.00392512	LINE
G3	232.557	-0.400233	0.223491	-1.79083	0.0733213	0.121559	LINE
G2	269.625	-0.045613	0.193742	-0.235432	0.813873	0.876479	LINE
G	528.59	1.52902	0.180569	8.4678	2.5008e-17	2.25072e-16	LINE
Fw3	49.012	-0.639709	0.311315	-2.05486	0.0398925	0.0698119	LINE
Fw2	74.7327	0.702381	0.27215	2.58086	0.00985547	0.0197109	LINE
frogger	351.555	2.17846	0.217396	10.0207	1.23588e-23	1.94651e-22	LTR
flea	6093.33	0.578678	0.164631	3.51499	0.000439766	0.00120458	LTR
FB	538.104	-0.340919	0.19246	-1.77137	0.0764988	0.12518	DNA
F	2603.71	0.0626676	0.193358	0.324102	0.745861	0.831668	LINE
Doc4	68.2528	-1.12263	0.279988	-4.00954	6.08361e-05	0.000194047	LINE
Doc3	914.669	-0.618047	0.16899	-3.6573	0.000254882	0.00071367	LINE
Doc2	652.189	-0.00526355	0.181175	-0.0290523	0.976823	0.977825	LINE
Doc	2704.51	0.146878	0.171624	0.855813	0.392101	0.509327	LINE
Dm88	2490.07	3.24465	0.187161	17.3361	2.51017e-67	1.58141e-65	LTR
diver2	715.057	-0.696009	0.175433	-3.96737	7.26697e-05	0.000223326	LTR
diver	3980.01	1.66501	0.157657	10.561	4.52003e-26	9.49206e-25	LTR
Cr1a	1862.47	-0.504969	0.157987	-3.19627	0.00139217	0.00343947	LINE
copia	33472.1	2.12538	0.182674	11.6349	2.74043e-31	8.63236e-30	LTR
Circe	1473.64	0.543106	0.181545	2.99158	0.00277538	0.0064759	LTR
Burdock	1643.09	0.746053	0.189524	3.93647	8.26899e-05	0.00024807	LTR
BS4	12.7748	-0.687324	0.541052	-1.27035	0.203961	0.295392	LINE
BS3	119.92	-2.04136	0.252622	-8.0807	6.43976e-16	4.773e-15	LINE
BS	678.091	-1.6161	0.171795	-9.40714	5.09805e-21	5.83958e-20	LINE
blood	17097.7	0.814406	0.203267	4.00659	6.16023e-05	0.000194047	LTR
Bari2	36.6496	-0.46275	0.347532	-1.33153	0.183014	0.271292	DNA
Bari1	375.723	1.29728	0.204706	6.33727	2.3388e-10	1.22787e-09	DNA
baggins	1178.62	-0.338287	0.16216	-2.08613	0.0369667	0.0656029	LINE
aurora	1220.29	1.45198	0.165488	8.77394	1.72516e-18	1.67208e-17	LTR
accord2	979.39	-0.105208	0.170154	-0.618309	0.536372	0.649835	LTR
accord	1023.19	0.831716	0.169368	4.91071	9.07479e-07	3.46492e-06	LTR
412	17571.9	1.27866	0.159996	7.9918	1.32985e-15	8.81898e-15	LTR
3S18	11864.7	0.848128	0.176584	4.80296	1.56337e-06	5.79366e-06	LTR
297	5933.14	0.257378	0.168323	1.52907	0.126247	0.19399	LTR
1731	10755.2	1.67009	0.170963	9.76871	1.53388e-22	1.93268e-21	LTR
17.6	9910.5	0.346507	0.267423	1.29572	0.195071	0.285801	LTR
1360	2037.58	-0.0163226	0.164287	-0.099354	0.920857	0.958909	DNA

## Sheet: comparison
name	Piwi-GKD log2FoldChange	HP1a-GKD log2FoldChange	double-GKD log2FoldChange
Transpac	5.27982	1.18029	1.87983
mdg3	4.58868	1.75339	4.40308
Burdock	4.57418	-0.362966	0.746053
diver	4.03031	1.1329	1.66501
3S18	3.81281	0.446897	0.848128
Dm88	3.12538	1.27177	3.24465
HMS-Beagle	3.03923	0.732878	1.29487
copia	2.86511	2.55603	2.12538
micropia	1.87991	1.39326	2.38035
Juan	1.85292	0.946498	0.964646
Xanthias	1.83207	0.3358	1.23725
TART-B	1.78649	0.0286085	1.33961
TART-C	1.70751	-0.0653972	0.671611
gypsy12	1.67048	-0.0999464	2.37489
HeT-A	1.62045	0.35536	0.321662
invader2	1.40165	0.280797	1.02965
blood	1.40158	0.598748	0.814406
jockey	1.39543	0.808194	0.932625
Bari1	1.39435	2.10588	1.29728
flea	1.25937	0.307483	0.578678
GATE	1.12929	-0.678085	0.716552
invader1	1.0617	0.652301	1.19164
invader3	0.992837	0.172304	2.03139
invader4	0.985691	-0.0296415	0.0401748
hopper2	0.948056	-0.0192142	0.404796
G	0.829754	0.568098	1.52902
TAHRE	0.821657	-0.502996	-0.568756
transib3	0.794665	0.252572	0.10577
I	0.726848	-0.703289	0.283961
aurora	0.682494	-0.149509	1.45198
G6	0.64193	-0.151623	0.573156
Max	0.639621	-0.365297	0.00453665
R1A1	0.60859	0.726972	0.948339
Stalker3	0.564823	0.774911	1.11596
baggins	0.53294	-0.502543	-0.338287
1731	0.481601	1.32155	1.67009
accord	0.403147	-0.060996	0.831716
17.6	0.389927	0.684943	0.346507
G2	0.369963	-0.310621	-0.045613
transib2	0.299151	0.737223	0.286644
S	0.274545	0.111832	0.0850306
Q	0.273517	-0.562979	-0.45305
McClintock	0.181295	-0.0917022	-0.0256487
412	0.158637	1.0974	1.27866
Stalker2	0.142529	0.788149	0.276811
Tc1-2	0.138112	-0.361294	-0.533132
Porto1	0.130437	0.445924	0.0295107
R2	0.120291	0.934589	0.793436
gypsy2	0.109972	0.383725	0.343498
G5	0.0860043	-0.440584	-0.402012
X	0.0793606	-1.65771	-1.09824
Idefix	0.0789581	0.834501	0.613384
mdg1	0.0760582	0.580809	0.21198
Tabor	0.0733725	0.898018	0.718802
pogo	0.0687748	0.148835	-0.604076
Cr1a	0.0540115	-0.756108	-0.504969
1360	0.0492686	-0.0266412	-0.0163226
ZAM	0.0274835	-0.272147	-0.488308
Bari2	0.026725	-0.201656	-0.46275
F	0.0189409	0.0971916	0.0626676
gypsy11	0.0145845	-0.186157	-0.433111
hopper	0.0119142	-0.109415	-0.21205
Stalker4	0.00267692	0.377796	0.0872134
springer	-0.0216684	-0.0613217	0.0508674
Quasimodo	-0.0372253	0.345003	0.202921
Rt1b	-0.0428285	-0.271937	-0.535757
Fw2	-0.0470545	0.243781	0.702381
Stalker	-0.0678866	0.116651	0.0103315
NOF	-0.0727696	0.0849477	-0.101895
gypsy6	-0.0954075	-0.0854796	-0.178714
jockey2	-0.100439	-0.347278	-0.149315
diver2	-0.103979	-1.049	-0.696009
Doc2	-0.119244	0.0759445	-0.00526355
opus	-0.126	0.19097	0.132724
gypsy4	-0.135891	0.0552807	-0.0422971
Ivk	-0.143493	0.203447	-0.416985
gypsy5	-0.146941	0.856318	0.381013
FB	-0.152813	0.16095	-0.340919
G3	-0.153006	-0.0520882	-0.400233
Tom1	-0.157653	-0.0465015	-0.0975087
Doc3	-0.161405	-0.688433	-0.618047
gypsy3	-0.171026	-0.0193883	-0.149574
BS3	-0.172296	-2.14281	-2.04136
Tc1	-0.181117	-0.147163	-0.462415
P	-0.182554	0.794074	0.84131
G4	-0.204085	-0.519118	-0.5836
gypsy10	-0.209581	0.219096	0.136234
INE-1	-0.21096	0.326971	-0.0229993
TART-A	-0.221884	-0.127422	-0.782903
accord2	-0.225189	-0.235301	-0.105208
rover	-0.228297	0.435828	-0.0104519
HMS-Beagle2	-0.229262	0.235504	-0.0858428
mariner2	-0.230851	-0.578973	-0.576961
roo	-0.244088	0.313364	-0.177706
Circe	-0.257408	-0.314251	0.543106
gypsy9	-0.259175	0.18979	0.23829
Osvaldo	-0.262886	-0.66806	-0.787235
gypsy7	-0.282535	0.473343	1.58355
Tirant	-0.287122	-0.927161	-1.63212
gtwin	-0.289545	0.44371	0.256076
Rt1a	-0.322033	-0.930643	-0.877334
Tc3	-0.323179	0.1018	-0.213964
invader5	-0.325046	-0.848155	-0.62075
Doc	-0.357639	0.388791	0.146878
Helena	-0.37116	-0.648631	-0.60326
297	-0.374583	1.26634	0.257378
G5A	-0.377966	-0.656638	-0.64253
HB	-0.414244	-0.149576	-0.602257
hobo	-0.420097	-0.162461	-0.792449
gypsy8	-0.432942	-1.01931	-0.590128
Rt1c	-0.46979	-1.73253	-1.49884
looper1	-0.50403	-1.67032	-1.52179
S2	-0.521107	-0.776026	-0.804925
rooA	-0.525345	-0.632044	-0.836616
R1-2	-0.568358	-0.875994	-0.389746
transib4	-0.602676	-0.526099	-0.892836
transib1	-0.608089	0.0300969	-0.14707
Fw3	-0.638145	-0.336439	-0.639709
BS	-0.665739	-0.988301	-1.6161
Doc4	-0.724578	-0.850833	-1.12263
frogger	-0.95912	0.633477	2.17846
G7	-1.08895	-1.35919	-0.342359
invader6	-1.3179	-0.170706	-0.0790372
BS4	-1.54415	-0.354769	-0.687324
gypsy	-1.72939	-0.214241	-1.51634
