# Supplementary material for: Complex Genetic Interactions between Piwi and HP1a in the Repression of Transposable Elements and Tissue-Specific Genes in the Ovarian Germline
Source: Int J Mol Sci. 2021 Dec 14;22(24):13430. doi: 10.3390/ijms222413430 (PMC8707237; doi:10.3390/ijms222413430)
Supplement: Supplementary file 1 [file ijms-22-13430-s001.zip › Table S2.xlsx]

## Sheet: double-GKD vs ctrl
id	chr	start	end	strand	gene_name	biotype	TSS	baseMean	log2FoldChange	lfcSE	stat	pvalue	padj
FBgn0000008	2R	18024494	18060346	+	a	protein_coding	18024494	168.85	-0.514162	0.236072	-2.17799	0.0294068	0.0666641
FBgn0000014	3R	12632936	12655767	-	abd-A	protein_coding	12655767	212.155	2.08817	0.280719	7.43865	1.01716e-13	1.25135e-12
FBgn0000015	3R	12752932	12797958	-	Abd-B	protein_coding	12797958	24.0363	2.14659	0.677211	3.16975	0.00152571	0.00496976
FBgn0000017	3L	16615470	16640982	-	Abl	protein_coding	16640982	90.318	-0.170487	0.394223	-0.432462	0.665405	0.780536
FBgn0000018	2L	10973443	10975273	-	abo	protein_coding	10975273	243.105	-0.51466	0.196803	-2.61511	0.00891996	0.0239066
FBgn0000024	3R	9053964	9085240	-	Ace	protein_coding	9085240	14.6451	1.47925	0.832788	1.77626	0.07569	0.146472
FBgn0000032	3R	25816861	25819130	-	Acph-1	protein_coding	25819130	514.198	-0.369823	0.178687	-2.06968	0.0384827	0.0839474
FBgn0000037	2R	20266159	20277235	-	mAcR-60C	protein_coding	20277235	3.80836	1.65456	1.53406	1.07855	0.280788	0.414122
FBgn0000042	X	5794894	5799261	+	Act5C	protein_coding	5794894	9825.52	0.0709686	0.102685	0.691128	0.489485	0.629596
FBgn0000043	2R	1901415	1903190	-	Act42A	protein_coding	1903190	7524.25	0.876087	0.0837074	10.4661	1.23673e-25	4.15871e-24
FBgn0000044	2R	16831533	16833945	+	Act57B	protein_coding	16831533	17978.5	1.39142	0.134145	10.3725	3.30792e-25	1.06275e-23
FBgn0000045	3L	21978310	21980290	+	Act79B	protein_coding	21978310	4.19071	0.779333	1.40495	0.554706	0.579096	0.710609
FBgn0000046	3R	9251707	9253811	+	Act87E	protein_coding	9251707	2922.35	1.61309	0.177356	9.09518	9.44261e-20	2.00541e-18
FBgn0000047	3R	11265710	11267895	+	Act88F	protein_coding	11265710	11.1007	3.63558	1.5461	2.35144	0.0187007	0.0452111
FBgn0000052	2L	6041178	6045970	-	ade2	protein_coding	6045970	902.098	-1.16081	0.121272	-9.57197	1.04887e-21	2.61137e-20
FBgn0000053	2L	7014861	7023940	-	ade3	protein_coding	7023940	1559.32	-1.67347	0.106228	-15.7536	6.49135e-56	1.3097e-53
FBgn0000054	2R	2549775	2555590	+	Adf1	protein_coding	2549775	452.908	-0.0372684	0.161771	-0.230378	0.817798	0.89052
FBgn0000055	2L	14615555	14618902	+	Adh	protein_coding	14615555	10949.5	0.569006	0.104185	5.46148	4.72172e-08	3.21842e-07
FBgn0000056	2L	14615555	14618902	+	Adhr	protein_coding	14615555	37.9103	-0.821873	2.41588	-0.340197	0.733708	0.831587
FBgn0000057	2R	14039209	14041565	+	adp	protein_coding	14039209	189.111	0.117151	0.220212	0.531991	0.594732	0.723461
FBgn0000063	3R	13496993	13499550	+	ald	protein_coding	13496993	61.0362	-0.230419	0.450752	-0.511188	0.609219	0.73576
FBgn0000064	3R	22079791	22087313	-	Ald	protein_coding	22087313	1611.48	0.33865	0.216276	1.56582	0.11739	0.209117
FBgn0000071	3R	2588315	2590983	+	Ama	protein_coding	2588315	10.168	2.74586	1.13704	2.41493	0.0157382	0.0390571
FBgn0000075	2L	19110159	19114110	+	amd	protein_coding	19110159	13.0001	2.21839	0.902288	2.45863	0.0139468	0.035315
FBgn0000077	X	9139948	9141369	-	amx	protein_coding	9141369	191.588	-0.0321183	0.281558	-0.114074	0.909179	0.949364
FBgn0000078	2R	13012267	13013887	+	Amy-d	protein_coding	13012267	2.08503	1.0764	2.80534	0.383696	0.701204
FBgn0000083	3R	16890963	16896639	+	AnnIX	protein_coding	16890963	4580.99	1.1057	0.100215	11.0332	2.642e-28	1.07038e-26
FBgn0000084	X	20065478	20067552	-	AnnX	protein_coding	20067552	778.408	0.560277	0.146437	3.82607	0.000130208	0.000535918
FBgn0000092	X	2586765	2587919	-	CG2650	protein_coding	2587919	35.5419	0.274049	0.648517	0.422578	0.672604	0.785964
FBgn0000097	2L	2156484	2178749	-	aop	protein_coding	2178749	204.603	1.05016	0.26664	3.9385	8.19925e-05	0.000351675
FBgn0000099	2R	1593707	1614335	-	ap	protein_coding	1614335	6.04435	-0.344472	1.14989	-0.299569	0.764506	0.852946
FBgn0000100	3L	22068967	22070587	+	RpLP0	protein_coding	22068967	26576.5	-0.50995	0.090139	-5.65737	1.5371e-08	1.10523e-07
FBgn0000108	X	424503	473077	+	Appl	protein_coding	424503	9.4152	-0.973876	0.929487	-1.04776	0.294751	0.429441
FBgn0000109	3L	1883892	1884885	-	Aprt	protein_coding	1884885	222.557	-0.371838	0.243799	-1.52518	0.127213	0.222645
FBgn0000114	2L	12175004	12313438	+	aret	protein_coding	12175004	5365.52	-1.70074	0.107117	-15.8774	9.08548e-57	1.95009e-54
FBgn0000115	3L	15976235	15977462	+	Arf72A	protein_coding	15976235	940.694	-0.274826	0.142723	-1.92559	0.0541558	0.111472
FBgn0000116	3L	9041980	9059127	-	Argk	protein_coding	9059127	3358.01	1.08526	0.114097	9.51178	1.87435e-21	4.54529e-20
FBgn0000117	X	1785434	1794679	-	arm	protein_coding	1794679	2721.83	0.277373	0.0952726	2.91136	0.00359854	0.0107117
FBgn0000119	2R	9341159	9370723	-	arr	protein_coding	9370723	190.444	0.570228	0.227199	2.50982	0.0120793	0.031181
FBgn0000139	3R	20475810	20479098	+	ash2	protein_coding	20475810	416.818	0.294171	0.187062	1.57258	0.115815	0.206872
FBgn0000140	3R	20579625	20586235	+	asp	protein_coding	20579625	256.471	-1.11089	0.201234	-5.52041	3.3821e-08	2.35139e-07
FBgn0000146	2L	10997819	11001489	-	aub	protein_coding	11001489	1332.94	-1.74243	0.128978	-13.5095	1.37362e-41	1.33241e-39
FBgn0000147	3R	7788852	7790550	+	aur	protein_coding	7788852	359.727	-0.75511	0.200259	-3.77066	0.000162814	0.000658569
FBgn0000150	3R	27570894	27571706	-	awd	protein_coding	27571706	30820.8	-0.922657	0.0803386	-11.4846	1.57651e-30	7.22901e-29
FBgn0000152	X	16574122	16577928	-	Axs	protein_coding	16577928	200.946	0.955426	0.220728	4.32852	1.50113e-05	7.25258e-05
FBgn0000153	2L	13821248	13823979	+	b	protein_coding	13821248	29.7329	1.74945	0.693455	2.52281	0.0116422	0.0301842
FBgn0000157	2R	20702353	20722686	+	Dll	protein_coding	20702353	1.73396	0.753721	1.95119	0.386288	0.699284
FBgn0000158	3R	21068761	21070884	-	bam	protein_coding	21070884	144.259	-3.64951	0.347123	-10.5136	7.47901e-26	2.57502e-24
FBgn0000163	X	17054062	17089350	+	baz	protein_coding	17054062	544.637	0.590703	0.166375	3.55043	0.000384609	0.00144343
FBgn0000166	3R	2581564	2585199	-	bcd	protein_coding	2585199	80.2415	-2.02861	0.353966	-5.7311	9.97843e-09	7.38536e-08
FBgn0000173	X	13890387	13893841	+	ben	protein_coding	13890387	2092.91	-0.141424	0.0884725	-1.59851	0.109929	0.198048
FBgn0000179	X	4306889	4379680	+	bi	protein_coding	4306889	2.64665	0.128843	1.78927	0.0720083	0.942595
FBgn0000180	2L	9984634	9995538	+	bib	protein_coding	9984634	64.9677	2.23797	0.402531	5.55975	2.70168e-08	1.89663e-07
FBgn0000181	2R	8757742	8759299	+	bic	protein_coding	8757742	16847.1	-0.676759	0.0942116	-7.1834	6.80009e-13	7.82204e-12
FBgn0000182	2L	16042032	16048626	+	BicC	protein_coding	16042032	844.621	-4.18475	0.174659	-23.9595	7.35284e-127	1.48351e-123
FBgn0000183	2L	17459605	17473215	-	BicD	protein_coding	17473215	230.29	-0.10556	0.212486	-0.496787	0.619339	0.743974
FBgn0000210	X	1469165	1558902	+	br	protein_coding	1469165	78.1329	0.0900754	0.349651	0.257615	0.796704	0.876716
FBgn0000212	3L	15963182	15975969	-	brm	protein_coding	15975969	170.146	0.344962	0.314952	1.09529	0.273392	0.405644
FBgn0000221	X	3998377	3999824	+	brn	protein_coding	3998377	142.578	-0.0646964	0.328127	-0.197169	0.843696	0.908055
FBgn0000228	2L	5271728	5278558	-	Bsg25D	protein_coding	5278558	277.136	-0.530319	0.188645	-2.8112	0.00493566	0.0140966
FBgn0000229	2L	10247502	10250501	-	bsk	protein_coding	10250501	816.806	0.743833	0.183278	4.0585	4.93886e-05	0.000219485
FBgn0000233	X	9588221	9591606	+	btd	protein_coding	9588221	3.64116	-1.5191	1.5336	-0.990549	0.321906	0.459747
FBgn0000239	2L	21174383	21179697	-	bur	protein_coding	21179697	1375.28	-1.32902	0.109671	-12.1182	8.45837e-34	4.63739e-32
FBgn0000242	X	18428696	18466842	+	Bx	protein_coding	18428696	57.1499	-0.58943	0.410783	-1.43489	0.151317	0.256378
FBgn0000244	3R	5353960	5358734	-	by	protein_coding	5358734	703.113	1.25003	0.152744	8.18378	2.75084e-16	4.40484e-15
FBgn0000246	3R	11615195	11618335	-	c(3)G	protein_coding	11618335	749.759	-1.1598	0.201761	-5.74836	9.0113e-09	6.70398e-08
FBgn0000247	3R	25632970	25640782	+	ca	protein_coding	25632970	174.064	-0.0438163	0.234859	-0.186565	0.852002	0.913196
FBgn0000250	2L	16313029	16326101	-	cact	protein_coding	16326101	1223.2	-0.0761144	0.124874	-0.609528	0.542174	0.677416
FBgn0000251	2L	20770736	20783135	+	cad	protein_coding	20770736	181.094	-3.91202	0.33422	-11.7049	1.2028e-31	5.97728e-30
FBgn0000253	2R	8146903	8166314	+	Cam	protein_coding	8146903	4580.54	-0.24518	0.191861	-1.2779	0.201284	0.320985
FBgn0000256	2L	3872658	3902860	-	capu	protein_coding	3902860	138.939	0.212257	0.273747	0.775379	0.438116	0.58012
FBgn0000257	X	19460052	19463434	+	car	protein_coding	19460052	258.871	-0.592284	0.208945	-2.83464	0.00458769	0.0132117
FBgn0000259	X	11686566	11695620	+	CkIIbeta	protein_coding	11686566	1496.89	-0.86181	0.133925	-6.43501	1.23465e-10	1.12007e-09
FBgn0000261	3L	18815704	18821288	+	Cat	protein_coding	18815704	909.598	0.542035	0.163902	3.30706	0.000942809	0.00325164
FBgn0000273	2L	9682315	9699293	-	Pka-C1	protein_coding	9699293	262.712	0.296432	0.218513	1.35659	0.174913	0.287428
FBgn0000274	3R	26521258	26522860	-	Pka-C2	protein_coding	26522860	26.7135	-0.814712	0.598792	-1.36059	0.173643	0.285713
FBgn0000276	3R	26036596	26037009	+	CecA1	protein_coding	26036596	35.4583	8.07196	2.95044	2.73585	0.00622197	0.017316
FBgn0000277	3R	26037878	26038291	+	CecA2	protein_coding	26037878	23.4314	1.17502	4.25099	0.276411	0.782232	0.865449
FBgn0000278	3R	26039056	26039519	-	CecB	protein_coding	26039519	5.28334	5.45886	2.8239	1.93309	0.0532247	0.109802
FBgn0000279	3R	26042206	26042659	+	CecC	protein_coding	26042206	13.888	1.61395	1.83418	0.879932	0.378896	0.520042
FBgn0000283	3R	11096146	11100927	-	Cp190	protein_coding	11100927	762.234	-0.366743	0.137181	-2.67343	0.00750793	0.0204537
FBgn0000286	2L	4876890	4883341	-	Cf2	protein_coding	4883341	59.6516	0.263853	0.398969	0.661337	0.508396	0.646991
FBgn0000287	2L	11358873	11373637	+	salr	protein_coding	11358873	14.9775	-0.341507	0.899455	-0.379682	0.704181	0.810749
FBgn0000289	2R	10061175	10070345	+	cg	protein_coding	10061175	635.957	-0.593894	0.159712	-3.71852	0.000200394	0.000795268
FBgn0000299	2L	5029609	5037279	+	Cg25C	protein_coding	5029609	2495.14	0.659091	0.294842	2.23541	0.0253907	0.0586271
FBgn0000303	3R	14531245	14558068	+	Cha	protein_coding	14531245	1.7264	1.2123	2.99385	0.404928	0.68553
FBgn0000307	2L	16342430	16352600	-	chif	protein_coding	16352600	188.253	0.0913538	0.241405	0.378425	0.705115	0.811286
FBgn0000308	2L	5972115	5981018	-	chic	protein_coding	5981018	5210.34	0.461698	0.147265	3.13516	0.00171763	0.00552886
FBgn0000313	3R	27029902	27036452	-	chp	protein_coding	27036452	5.84962	1.04999	1.21219	0.86619	0.386386	0.527675
FBgn0000316	X	148909	152503	+	cin	protein_coding	148909	915.524	-0.835001	0.235565	-3.54467	0.000393101	0.00147147
FBgn0000317	2L	15044963	15057848	-	ck	protein_coding	15057848	197.731	-0.0272856	0.216322	-0.126134	0.899626	0.94398
FBgn0000318	2L	5520135	5521382	+	cl	protein_coding	5520135	2292.09	-0.266403	0.10239	-2.60186	0.00927198	0.0246992
FBgn0000319	X	15722019	15729507	-	Chc	protein_coding	15729507	2336.59	-0.0755777	0.100134	-0.754763	0.450391	0.592688
FBgn0000320	2L	6527447	6546972	-	eya	protein_coding	6546972	898.465	0.696069	0.175095	3.97537	7.02693e-05	0.00030437
FBgn0000326	2R	17504566	17506564	-	clt	protein_coding	17506564	141.183	0.262573	0.2788	0.941794	0.346298	0.486147
FBgn0000330	X	6903039	6905178	-	cm	protein_coding	6905178	305.383	0.340818	0.189142	1.80191	0.071559	0.140036
FBgn0000337	2R	3670302	3672711	-	cn	protein_coding	3672711	3.98497	1.03121	1.51963	0.67859	0.497398	0.637498
FBgn0000339	2L	16309594	16310736	-	cni	protein_coding	16310736	1055.7	0.151269	0.147031	1.02883	0.303561	0.438854
FBgn0000346	X	13153013	13156521	+	comt	protein_coding	13153013	282.477	-1.21187	0.198911	-6.09252	1.11146e-09	9.14553e-09
FBgn0000351	2L	6674682	6676635	-	cort	protein_coding	6676635	63.9845	-1.58159	0.461371	-3.42802	0.000607997	0.00218974
FBgn0000352	2R	3269669	3274617	-	cos	protein_coding	3274617	136.499	-0.379879	0.259029	-1.46655	0.142499	0.243611
FBgn0000355	3L	8721581	8722166	+	Cp15	protein_coding	8721581	5.48828	1.5486	1.87205	0.827221	0.408112	0.549157
FBgn0000356	3L	8725044	8725699	+	Cp16	protein_coding	8725044	4.19004	4.82179	2.35557	2.04697	0.0406606	0.0880413
FBgn0000357	3L	8719891	8720713	+	Cp18	protein_coding	8719891	15.924	1.09918	0.776191	1.41612	0.156739	0.263663
FBgn0000358	3L	8722965	8723704	+	Cp19	protein_coding	8722965	2.01534	0.0907385	2.83302	0.032029	0.974449
FBgn0000359	X	8373352	8374556	+	Cp36	protein_coding	8373352	4.88338	1.14685	1.34475	0.852834	0.393752	0.535116
FBgn0000360	X	8375870	8377344	+	Cp38	protein_coding	8375870	2.18508	-1.18038	2.2956	-0.514193	0.607117
FBgn0000370	2L	21310866	21319527	+	crc	protein_coding	21310866	4679.7	0.408669	0.104926	3.89484	9.82653e-05	0.000415291
FBgn0000376	X	2628277	2632810	-	crm	protein_coding	2632810	52.7785	-0.229043	0.407923	-0.561486	0.574466	0.706131
FBgn0000377	X	2141627	2144015	-	crn	protein_coding	2144015	440.177	-0.282775	0.153022	-1.84794	0.0646114	0.128687
FBgn0000382	X	1988267	2009734	+	csw	protein_coding	1988267	274.51	0.338221	0.200333	1.68829	0.0913547	0.170286
FBgn0000384	2L	22874534	22885080	+	cta	protein_coding	22874534	836.997	-0.942727	0.181251	-5.20123	1.97973e-07	1.25214e-06
FBgn0000392	2L	6663968	6674780	+	cup	protein_coding	6663968	180.484	-2.04785	0.592138	-3.4584	0.0005434	0.00198114
FBgn0000394	X	5584029	5587117	+	cv	protein_coding	5584029	276.958	0.335216	0.19691	1.70238	0.0886838	0.166352
FBgn0000395	2R	17242520	17266967	-	cv-2	protein_coding	17266967	69.5702	1.68289	0.407358	4.13124	3.60818e-05	0.000163666
FBgn0000404	3L	11819819	11826678	-	CycA	protein_coding	11826678	3234.77	-2.3629	0.143574	-16.4577	7.38291e-61	1.90971e-58
FBgn0000405	2R	18691026	18694490	-	CycB	protein_coding	18694490	3352.6	-2.96941	0.110619	-26.8435	1.00463e-158	1.01347e-154
FBgn0000406	2L	16788774	16790721	-	Cyt-b5-r	protein_coding	16790721	101.355	3.3159	0.559856	5.92278	3.16548e-09	2.4659e-08
FBgn0000409	2L	16719874	16722659	+	Cyt-c-p	protein_coding	16719874	6120.23	-0.862864	0.0944847	-9.13232	6.70477e-20	1.4391e-18
FBgn0000411	3L	14168710	14171720	-	D	protein_coding	14171720	4.86477	2.52323	1.47559	1.70998	0.0872703	0.164308
FBgn0000412	3R	5063805	5066376	-	D1	protein_coding	5066376	2927.36	-0.625059	0.135284	-4.62035	3.83102e-06	2.0579e-05
FBgn0000413	2L	10388105	10393228	+	da	protein_coding	10388105	442.495	-0.205136	0.165896	-1.23653	0.216261	0.339397
FBgn0000414	3L	16705226	16717675	+	Dab	protein_coding	16705226	135.973	0.639438	0.306036	2.08942	0.0366699	0.0806115
FBgn0000416	3R	26709186	26714795	-	Sap-r	protein_coding	26714795	5212.08	0.532677	0.0812463	6.55632	5.51504e-11	5.1996e-10
FBgn0000422	2L	19116480	19120300	-	Ddc	protein_coding	19120300	5.39758	1.44634	1.2793	1.13058	0.258232	0.389308
FBgn0000426	2R	8071349	8071778	-	SmF	protein_coding	8071778	3497.02	-0.958741	0.165905	-5.77887	7.52052e-09	5.66594e-08
FBgn0000427	X	7761232	7767255	-	dec-1	protein_coding	7767255	183.079	1.75511	0.251487	6.97892	2.97463e-12	3.22321e-11
FBgn0000439	3R	2617558	2628153	+	Dfd	protein_coding	2617558	1.23541	0.20929	2.27029	0.0921864	0.92655
FBgn0000442	2L	786153	790798	-	Pkg21D	protein_coding	790798	2.29822	0.58053	2.06526	0.281093	0.778639
FBgn0000447	3R	4477113	4478638	-	Dhod	protein_coding	4478638	1344.5	-0.512825	0.153982	-3.33043	0.000867121	0.00301535
FBgn0000448	2R	6091617	6124853	-	Hr46	protein_coding	6124853	6.39318	1.86968	1.25011	1.49562	0.134754	0.233293
FBgn0000449	3L	4062292	4064551	+	dib	protein_coding	4062292	13.9755	-3.87088	0.977315	-3.96073	7.47217e-05	0.000322823
FBgn0000451	3L	10183376	10194937	-	ect	protein_coding	10194937	208.033	0.97457	0.242741	4.01486	5.94808e-05	0.000260096
FBgn0000454	3R	9608012	9611401	+	Dip-B	protein_coding	9608012	872.276	-0.154142	0.116878	-1.31882	0.187228	0.302879
FBgn0000455	3R	8237531	8239460	-	Dip-C	protein_coding	8239460	667.572	0.232891	0.155832	1.49451	0.135043	0.233673
FBgn0000459	X	16104631	16110779	-	disco	protein_coding	16110779	13.3478	2.02367	0.891159	2.27082	0.0231576	0.0542909
FBgn0000463	3R	15128453	15151935	-	Dl	protein_coding	15151935	314.379	-2.31525	0.24736	-9.35984	7.98597e-21	1.83096e-19
FBgn0000464	2L	19586623	19732069	+	Lar	protein_coding	19586623	139.437	-0.030808	0.267519	-0.115162	0.908317	0.949151
FBgn0000473	2R	2667254	2668996	-	Cyp6a2	protein_coding	2668996	887.395	2.08607	0.128147	16.2787	1.39859e-59	3.52724e-57
FBgn0000477	3R	13845097	13846883	+	DNaseII	protein_coding	13845097	38.1751	1.33686	0.535522	2.49636	0.0125474	0.0321676
FBgn0000479	X	3070473	3237800	+	dnc	protein_coding	3070473	116.693	0.675115	0.319219	2.1149	0.0344387	0.0762885
FBgn0000482	X	1559088	1562484	+	dor	protein_coding	1559088	190.33	0.462445	0.24846	1.86124	0.0627099	0.125544
FBgn0000489	3L	15918904	15947897	-	Pka-C3	protein_coding	15947897	150.689	1.76797	0.312444	5.65852	1.52683e-08	1.09862e-07
FBgn0000490	2L	2428372	2459823	+	dpp	protein_coding	2428372	100.656	1.55795	0.352683	4.41742	9.98865e-06	5.01321e-05
FBgn0000497	2L	640021	714968	-	ds	protein_coding	714968	42.5552	0.988112	0.474255	2.0835	0.0372054	0.0816028
FBgn0000499	X	11249914	11252757	+	dsh	protein_coding	11249914	280.634	-0.0087818	0.198932	-0.0441447	0.964789	0.98283
FBgn0000500	3R	15414	15982	-	Dsk	protein_coding	15982	4.35826	-5.5026	2.30647	-2.38572	0.0170457	0.0417879
FBgn0000504	3R	3750045	3793130	-	dsx	protein_coding	3793130	197.52	1.43685	0.249726	5.7537	8.73108e-09	6.51473e-08
FBgn0000520	X	2621733	2624092	+	dwg	protein_coding	2621733	211.821	-0.408226	0.217317	-1.87848	0.0603157	0.121733
FBgn0000524	X	6428043	6432615	+	dx	protein_coding	6428043	141.812	-0.0335047	0.254065	-0.131874	0.895084	0.940584
FBgn0000527	3R	17055561	17062900	-	e	protein_coding	17062900	65.244	0.291332	0.540774	0.538732	0.590072	0.719462
FBgn0000533	3R	11154452	11156135	+	ea	protein_coding	11154452	225.101	-1.54782	0.216607	-7.14577	8.94911e-13	1.01665e-11
FBgn0000535	X	14849510	14904022	+	eag	protein_coding	14849510	11.6241	1.02391	0.886005	1.15564	0.247827	0.377597
FBgn0000536	X	16172360	16179651	+	eas	protein_coding	16172360	362.084	0.190274	0.175234	1.08583	0.277554	0.410492
FBgn0000541	3L	233926	246912	-	E(bx)	protein_coding	246912	577.701	-0.416845	0.152662	-2.73051	0.00632367	0.0175739
FBgn0000542	X	3705684	3751658	+	ec	protein_coding	3705684	143.118	1.61356	0.332991	4.84565	1.26198e-06	7.16828e-06
FBgn0000543	3L	2263581	2265857	-	ecd	protein_coding	2265857	285.226	0.248646	0.199375	1.24713	0.21235	0.334925
FBgn0000546	2R	1975378	2056592	-	EcR	protein_coding	2056592	198.614	0.0798458	0.26274	0.303896	0.761207	0.850771
FBgn0000547	2L	4031379	4115059	+	ed	protein_coding	4031379	752.286	0.538933	0.221214	2.43626	0.0148402	0.037213
FBgn0000551	3L	21289863	21290903	-	Edg78E	protein_coding	21290903	2.84398	3.12914	2.31759	1.35017	0.176962	0.289945
FBgn0000556	2R	7778901	7783267	+	Ef1alpha48D	protein_coding	7778901	100231	-0.409787	0.110468	-3.70955	0.000207627	0.000822679
FBgn0000557	3R	27564190	27569028	+	Ef1alpha100E	protein_coding	27564190	68.4864	1.56986	0.474513	3.30837	0.000938417	0.0032376
FBgn0000559	2L	21678050	21682116	-	Ef2b	protein_coding	21682116	42698	-0.58866	0.0652253	-9.02501	1.79672e-19	3.67653e-18
FBgn0000560	3L	21801803	21810700	+	eg	protein_coding	21801803	1.5732	2.06095	2.45607	0.839123	0.4014
FBgn0000562	2R	19622427	19634348	-	egl	protein_coding	19634348	431.518	-0.241948	0.17928	-1.34956	0.177158	0.290125
FBgn0000565	3L	15504152	15506302	+	Eip71CD	protein_coding	15504152	615.77	0.517558	0.16517	3.13349	0.00172739	0.00555319
FBgn0000566	2R	14515399	14516784	+	Eip55E	protein_coding	14515399	1561.66	-1.08471	0.124619	-8.70427	3.19613e-18	6.00421e-17
FBgn0000567	3L	17551772	17612425	-	Eip74EF	protein_coding	17612425	56.4266	1.45925	0.439742	3.31842	0.000905296	0.00313298
FBgn0000568	3L	17944053	18057796	-	Eip75B	protein_coding	18057796	379.899	1.5659	0.233475	6.70691	1.98786e-11	1.96989e-10
FBgn0000575	3L	749400	753492	+	emc	protein_coding	749400	624.903	-0.359178	0.166583	-2.15615	0.0310719	0.0698426
FBgn0000576	3R	9727581	9730346	+	ems	protein_coding	9727581	1.28726	2.12267	2.70457	0.784848	0.432543
FBgn0000577	2R	7411509	7415715	-	en	protein_coding	7415715	1.96609	0.994695	1.84003	0.540586	0.588793
FBgn0000578	2R	15029140	15050124	+	ena	protein_coding	15029140	457.899	1.10529	0.186515	5.92599	3.10424e-09	2.42125e-08
FBgn0000579	2L	1724768	1729636	-	Eno	protein_coding	1729636	3001.34	-0.271459	0.16506	-1.64461	0.100051	0.183678
FBgn0000581	2R	7339548	7352775	+	E(Pc)	protein_coding	7339548	248.645	-0.286971	0.262569	-1.09294	0.274422	0.406553
FBgn0000588	2L	11827204	11829405	-	esc	protein_coding	11829405	232.237	-0.624552	0.202577	-3.08304	0.00204897	0.00645937
FBgn0000592	3L	12181918	12183805	+	Est-6	protein_coding	12181918	10.1982	1.84473	0.993883	1.85608	0.0634422	0.126834
FBgn0000611	X	15886501	15890542	+	exd	protein_coding	15886501	1768.63	0.180585	0.136825	1.31982	0.186893	0.302484
FBgn0000615	2R	16554924	16558379	-	exu	protein_coding	16558379	977.662	-3.61647	0.167	-21.6555	5.39461e-104	5.44208e-101
FBgn0000617	X	17736208	17737381	+	e(y)1	protein_coding	17736208	194.74	-0.179298	0.257757	-0.695608	0.486674	0.626981
FBgn0000618	X	11470151	11470653	-	e(y)2	protein_coding	11470653	677.026	0.0355308	0.168481	0.210889	0.832974	0.900744
FBgn0000625	3L	12456132	12461121	-	eyg	protein_coding	12461121	7.68486	-3.67908	1.28398	-2.86538	0.00416509	0.0121719
FBgn0000629	3L	10627675	10631230	-	E(z)	protein_coding	10631230	427.444	-0.33256	0.157583	-2.11038	0.0348255	0.0770268
FBgn0000633	2R	9510593	9636872	+	fas	protein_coding	9510593	12.6365	2.06943	0.891643	2.32091	0.0202915	0.0484156
FBgn0000635	X	4028405	4100123	-	Fas2	protein_coding	4100123	1529.62	1.54441	0.146177	10.5654	4.31268e-26	1.534e-24
FBgn0000636	2L	18320101	18393441	+	Fas3	protein_coding	18320101	1425.31	2.2078	0.145202	15.205	3.27589e-52	5.41758e-50
FBgn0000639	3L	14087689	14091153	-	Fbp1	protein_coding	14091153	1179.26	2.39356	0.335971	7.1243	1.0461e-12	1.1778e-11
FBgn0000640	2L	9426860	9427835	+	Fbp2	protein_coding	9426860	837.34	2.80542	0.328153	8.54911	1.24036e-17	2.18755e-16
FBgn0000644	X	3067409	3068507	-	Fcp3C	protein_coding	3068507	26.0178	0.218357	0.585903	0.372684	0.709384	0.814507
FBgn0000658	2R	14120268	14123816	+	fj	protein_coding	14120268	10.8603	1.36873	0.886909	1.54326	0.122768	0.216518
FBgn0000659	3R	24406805	24410834	-	fkh	protein_coding	24410834	1.45691	0.314203	2.3522	0.133578	0.893736
FBgn0000662	2R	9707129	9712054	-	fl(2)d	protein_coding	9712054	400.129	-0.146381	0.174007	-0.841238	0.400214	0.541129
FBgn0000667	X	1918789	1936344	-	Actn	protein_coding	1936344	1070.61	0.98587	0.198937	4.95569	7.20725e-07	4.23946e-06
FBgn0000709	X	21210823	21216117	+	fliI	protein_coding	21210823	93.7186	-0.315625	0.343841	-0.917939	0.358651	0.499113
FBgn0000711	X	10279993	10303850	+	flw	protein_coding	10279993	806.597	0.750611	0.125522	5.97989	2.23285e-09	1.76805e-08
FBgn0000719	X	22226586	22257030	-	fog	protein_coding	22257030	559.915	0.512881	0.151335	3.38903	0.000701392	0.00248704
FBgn0000721	2L	3622071	3656951	-	for	protein_coding	3656951	1064.81	0.202332	0.117759	1.71818	0.0857636	0.161959
FBgn0000723	3R	5193325	5220268	-	Fps85D	protein_coding	5220268	288.28	1.38662	0.188723	7.34736	2.02153e-13	2.41626e-12
FBgn0000808	X	11879567	11881797	-	gd	protein_coding	11881797	44.3491	-1.67036	0.467145	-3.57569	0.000349303	0.00132323
FBgn0000810	X	2136137	2140079	+	fs(1)K10	protein_coding	2136137	158.495	-0.894937	0.284205	-3.14891	0.0016388	0.00530383
FBgn0000826	X	1250521	1251646	-	png	protein_coding	1251646	241.397	-0.918445	0.214511	-4.28157	1.85578e-05	8.81822e-05
FBgn0000927	X	2618319	2620614	+	fs(1)Ya	protein_coding	2618319	554.168	-2.75671	0.176999	-15.5747	1.08212e-54	2.02157e-52
FBgn0000928	X	2614501	2618192	+	fs(1)Yb	protein_coding	2614501	242.439	1.0429	0.215343	4.84294	1.27929e-06	7.25843e-06
FBgn0000964	2L	19464267	19467758	+	tj	protein_coding	19464267	338.251	0.224411	0.19224	1.16735	0.24307	0.372063
FBgn0000996	2R	11264124	11268465	-	dup	protein_coding	11268465	216.857	-0.759829	0.21173	-3.58866	0.000332378	0.00126434
FBgn0001075	2L	4198404	4221796	-	ft	protein_coding	4221796	4.58598	-0.220659	1.31281	-0.168081	0.86652	0.922329
FBgn0001078	3L	18743707	18794409	-	ftz-f1	protein_coding	18794409	358.154	-0.315532	0.189221	-1.66753	0.0954081	0.176536
FBgn0001079	X	18551787	18555263	+	fu	protein_coding	18551787	179.614	-0.195405	0.229589	-0.851108	0.394709	0.535768
FBgn0001083	X	11886948	11897943	-	fw	protein_coding	11897943	5.56848	-1.99007	1.25435	-1.58653	0.112618	0.202224
FBgn0001084	2L	8401476	8403280	-	fy	protein_coding	8403280	63.5235	-0.170156	0.365607	-0.465407	0.64164	0.761514
FBgn0001085	3L	14267443	14361739	+	fz	protein_coding	14267443	254.141	-0.349355	0.197991	-1.7645	0.0776478	0.149515
FBgn0001086	2L	16310929	16313097	+	fzy	protein_coding	16310929	432.215	-0.47577	0.15838	-3.00398	0.00266476	0.00819576
FBgn0001087	X	13621237	13630311	-	g	protein_coding	13630311	276.445	-0.323715	0.199199	-1.62508	0.104145	0.189847
FBgn0001089	2L	6003574	6006827	-	Gal	protein_coding	6006827	226.977	1.68646	0.233137	7.23379	4.69694e-13	5.4338e-12
FBgn0001090	X	18688553	18691712	-	bnb	protein_coding	18691712	8.31597	2.17232	1.10064	1.97368	0.0484181	0.101759
FBgn0001091	2R	3679403	3680885	-	Gapdh1	protein_coding	3680885	3211.44	-0.331361	0.105283	-3.14733	0.00164767	0.00532404
FBgn0001092	X	15762178	15763694	+	Gapdh2	protein_coding	15762178	6692.38	0.10665	0.0950134	1.12247	0.261662	0.392424
FBgn0001098	3R	19761680	19768824	-	Gdh	protein_coding	19768824	949.231	0.345871	0.162578	2.12741	0.0333856	0.0743311
FBgn0001099	3L	15502545	15504147	+	gdl	protein_coding	15502545	114.43	-0.289708	0.418253	-0.692662	0.488522	0.628598
FBgn0001104	3L	6965850	6973153	-	G-ialpha65A	protein_coding	6973153	1146.55	-0.0921183	0.163087	-0.56484	0.572182	0.70401
FBgn0001105	X	15754148	15760208	+	Gbeta13F	protein_coding	15754148	2306.33	0.40228	0.112	3.59177	0.000328437	0.00125171
FBgn0001108	3L	13922487	13927756	+	Gl	protein_coding	13922487	362.377	-0.128694	0.212352	-0.606041	0.544487	0.679212
FBgn0001112	3R	3077785	3091423	-	Gld	protein_coding	3091423	1.85522	0.207487	1.93456	0.107253	0.914589
FBgn0001114	2L	8672043	8676811	+	Glt	protein_coding	8672043	185.327	1.58151	0.335331	4.71626	2.4022e-06	1.32278e-05
FBgn0001120	3L	14795480	14796460	-	gnu	protein_coding	14796460	1102.56	-2.11126	0.131825	-16.0156	9.95131e-58	2.28156e-55
FBgn0001122	2R	6325490	6353206	+	G-oalpha47A	protein_coding	6325490	522.47	0.952647	0.157507	6.0483	1.46382e-09	1.1842e-08
FBgn0001123	2R	19830064	19834459	+	G-salpha60A	protein_coding	19830064	924.706	1.0748	0.142691	7.53237	4.98265e-14	6.28312e-13
FBgn0001124	2R	12025857	12029439	+	Got1	protein_coding	12025857	2050.22	-0.0864949	0.15803	-0.547331	0.584152	0.714528
FBgn0001125	2L	1984512	1987788	-	Got2	protein_coding	1987788	2283.91	-0.528064	0.0964592	-5.47449	4.38782e-08	3.01118e-07
FBgn0001128	2L	5943643	5948843	+	Gpdh	protein_coding	5943643	952.835	-0.405711	0.1318	-3.07824	0.00208229	0.00656033
FBgn0001133	2R	16897274	16899424	-	grau	protein_coding	16899424	296.646	0.0714627	0.194012	0.368342	0.712618	0.817198
FBgn0001137	2L	8431086	8433598	-	grk	protein_coding	8433598	266.627	0.0485579	0.190989	0.254245	0.799307	0.877793
FBgn0001139	3R	21867432	21875633	+	gro	protein_coding	21867432	530.653	-0.174155	0.189095	-0.92099	0.357056	0.497305
FBgn0001142	2L	132060	134472	+	Gs1	protein_coding	132060	470.647	-0.56633	0.167505	-3.38096	0.00072232	0.0025533
FBgn0001145	X	11316888	11324228	+	Gs2	protein_coding	11316888	268.754	1.93251	0.299582	6.45068	1.11349e-10	1.01471e-09
FBgn0001149	3R	8193269	8194987	-	GstD1	protein_coding	8194987	3106.36	0.178444	0.15746	1.13327	0.257102	0.387864
FBgn0001150	X	2321140	2322996	-	gt	protein_coding	2322996	3.59888	-0.464171	1.49011	-0.3115	0.75542	0.847217
FBgn0001168	3L	8668859	8672353	+	h	protein_coding	8668859	148.738	0.877163	0.360925	2.43032	0.0150857	0.0377253
FBgn0001169	3R	16447665	16454637	+	H	protein_coding	16447665	91.6057	-0.161671	0.33378	-0.484364	0.628127	0.750776
FBgn0001170	2L	6013057	6019398	-	H2.0	protein_coding	6019398	3.19843	0.412299	1.70206	0.242234	0.808598	0.885104
FBgn0001179	3L	10624179	10627069	+	hay	protein_coding	10624179	294.748	-0.334176	0.177863	-1.87883	0.0602672	0.121668
FBgn0001180	3R	4517038	4523540	-	hb	protein_coding	4523540	51.0557	-0.282979	0.549156	-0.515298	0.606345	0.73343
FBgn0001185	2L	16677210	16679383	+	her	protein_coding	16677210	216.453	-0.130134	0.208181	-0.6251	0.531905	0.668393
FBgn0001186	X	9479923	9483846	+	Hex-A	protein_coding	9479923	554.172	0.0707268	0.201862	0.350372	0.726059	0.825946
FBgn0001187	2R	11106342	11107917	-	Hex-C	protein_coding	11107917	49.0752	2.60903	0.642516	4.06065	4.8936e-05	0.00021757
FBgn0001189	X	1563603	1567641	+	hfw	protein_coding	1563603	261.633	0.867605	0.211969	4.09307	4.25708e-05	0.000190953
FBgn0001197	3R	22692653	22694630	+	His2Av	protein_coding	22692653	7951.31	-0.858112	0.10048	-8.54014	1.34063e-17	2.35205e-16
FBgn0001202	2L	19030838	19033495	-	hk	protein_coding	19033495	341.025	0.0615879	0.171289	0.359554	0.71918	0.821641
FBgn0001206	X	10484952	10489849	-	Hmr	protein_coding	10489849	66.3581	0.229534	0.384655	0.596728	0.550689	0.685253
FBgn0001208	3L	7753577	7756268	+	Hn	protein_coding	7753577	37.9888	0.789225	0.50881	1.55112	0.120873	0.213942
FBgn0001215	3R	24425556	24431499	+	Hrb98DE	protein_coding	24425556	1638.44	-0.418547	0.19292	-2.16954	0.030042	0.0677955
FBgn0001216	3L	13967161	13970861	+	Hsc70-1	protein_coding	13967161	18.214	0.72299	0.689636	1.04836	0.294471	0.42928
FBgn0001217	3R	8870481	8873112	+	Hsc70-2	protein_coding	8870481	160.973	0.557253	0.287745	1.93662	0.0527923	0.109149
FBgn0001218	X	11695729	11701212	-	Hsc70-3	protein_coding	11701212	2650.89	0.113883	0.107328	1.06108	0.288655	0.422758
FBgn0001219	3R	11068370	11072336	+	Hsc70-4	protein_coding	11068370	40593.2	-0.984931	0.063591	-15.4885	4.14599e-54	7.4687e-52
FBgn0001220	2R	10140103	10143697	-	Hsc70-5	protein_coding	10143697	2537.21	-1.11521	0.0862363	-12.9321	2.96765e-38	2.1384e-36
FBgn0001222	2R	14017808	14022136	-	Hsf	protein_coding	14022136	706.891	-0.557338	0.149067	-3.73885	0.000184865	0.000739168
FBgn0001223	3L	9366031	9368064	+	Hsp22	protein_coding	9366031	419.204	-2.01497	1.16874	-1.72405	0.0846993	0.160429
FBgn0001224	3L	9374982	9375865	+	Hsp23	protein_coding	9374982	2310.52	0.331707	0.975263	0.340121	0.733766	0.831587
FBgn0001225	3L	9369518	9370475	-	Hsp26	protein_coding	9370475	4065.21	-2.46861	0.703559	-3.50875	0.000450223	0.00166796
FBgn0001226	3L	9377163	9378382	+	Hsp27	protein_coding	9377163	904.387	-1.0569	0.254068	-4.15991	3.18371e-05	0.000145723
FBgn0001227	3L	9370902	9372634	-	Hsp67Ba	protein_coding	9372634	556.471	2.49497	0.262821	9.49304	2.24403e-21	5.4028e-20
FBgn0001228	3L	9365822	9368064	+	Hsp67Bb	protein_coding	9365822	196.351	0.0369303	0.589769	0.0626182	0.950071	0.975205
FBgn0001229	3L	9364611	9365597	-	Hsp67Bc	protein_coding	9365597	107.133	-0.735614	0.656744	-1.12009	0.262675	0.393622
FBgn0001230	3R	19880802	19883029	-	Hsp68	protein_coding	19883029	382.033	-1.19102	1.05433	-1.12965	0.258624	0.389556
FBgn0001233	3L	3192969	3197059	+	Hsp83	protein_coding	3192969	43593.4	-1.16036	0.141796	-8.18329	2.76189e-16	4.41552e-15
FBgn0001235	3R	6335569	6464386	-	hth	protein_coding	6464386	43.7034	2.11478	0.526524	4.0165	5.90678e-05	0.000258627
FBgn0001247	3L	20364772	20368996	-	Ide	protein_coding	20368996	512.043	-0.266922	0.180157	-1.48161	0.138444	0.238129
FBgn0001248	3L	8349504	8354006	-	Idh	protein_coding	8354006	3363.16	0.220343	0.0892259	2.4695	0.0135302	0.0343724
FBgn0001250	X	16646222	16677467	-	if	protein_coding	16677467	339.409	1.59593	0.206525	7.72755	1.09634e-14	1.48654e-13
FBgn0001253	3L	8365505	8384271	+	ImpE1	protein_coding	8365505	7.10136	1.19255	1.05495	1.13043	0.258296	0.389316
FBgn0001254	3L	3510974	3512681	-	ImpE2	protein_coding	3512681	1.58328	-0.215299	2.32298	-0.0926821	0.926156
FBgn0001255	3R	3853932	3856167	-	ImpE3	protein_coding	3856167	29.5368	-0.526031	0.521861	-1.00799	0.313458	0.450515
FBgn0001257	3L	4224006	4236147	-	ImpL2	protein_coding	4236147	58.7344	0.341389	0.557805	0.612021	0.540524	0.676077
FBgn0001258	3L	6252265	6255794	-	ImpL3	protein_coding	6255794	30.9103	1.10766	0.595572	1.85982	0.0629109	0.125897
FBgn0001259	3L	20360298	20363359	+	in	protein_coding	20360298	3.04208	-0.550679	1.61697	-0.340563	0.733433	0.831587
FBgn0001269	2R	7361970	7394688	+	inv	protein_coding	7361970	6.15224	2.48986	1.28158	1.94281	0.0520395	0.108019
FBgn0001276	2R	7246942	7247668	-	ix	protein_coding	7247668	239.781	-0.0816939	0.250045	-0.326717	0.743882	0.838655
FBgn0001280	3R	25864339	25865259	-	janA	protein_coding	25865259	1713.14	-0.87996	0.140248	-6.27431	3.51196e-10	3.03328e-09
FBgn0001281	3R	25863702	25864460	-	janB	protein_coding	25864460	4.674	0.348537	1.64001	0.212521	0.8317	0.900234
FBgn0001291	2R	5983985	5986061	+	Jra	protein_coding	5983985	424.623	0.306258	0.168866	1.81361	0.0697375	0.137073
FBgn0001296	3R	8507908	8515089	-	kar	protein_coding	8515089	1064.18	-0.161149	0.147102	-1.09549	0.273303	0.405572
FBgn0001297	3R	25592497	25619838	+	kay	protein_coding	25592497	295.474	1.78583	0.226863	7.87182	3.49517e-15	4.92447e-14
FBgn0001301	2L	18129330	18138210	-	kel	protein_coding	18138210	175.568	0.204098	0.240097	0.850065	0.395289	0.536266
FBgn0001308	2R	12154465	12159483	-	Khc	protein_coding	12159483	971.96	0.0706611	0.134947	0.52362	0.600543	0.728509
FBgn0001311	3R	1203815	1218587	-	kkv	protein_coding	1218587	16.1847	0.934153	0.74847	1.24808	0.212001	0.334532
FBgn0001316	3L	434089	540589	-	klar	protein_coding	540589	922.029	-0.819234	0.158605	-5.16524	2.40131e-07	1.5009e-06
FBgn0001319	2R	10660152	10694566	-	kn	protein_coding	10694566	1.37486	0.720694	2.39517	0.300894	0.763495
FBgn0001320	3L	20685430	20688478	-	kni	protein_coding	20688478	8.36728	1.71697	1.06089	1.61843	0.10557	0.191926
FBgn0001321	3R	5948087	5951386	-	knk	protein_coding	5951386	11.1352	0.791023	0.904052	0.874975	0.381587	0.522739
FBgn0001323	3L	20590241	20613759	-	knrl	protein_coding	20613759	8.6193	1.59574	1.00799	1.5831	0.113399	0.2033
FBgn0001324	3L	19829714	19838044	+	kto	protein_coding	19829714	94.6629	0.431239	0.413643	1.04254	0.297162	0.431781
FBgn0001325	2R	21114134	21118917	+	Kr	protein_coding	21114134	1.24541	-0.180254	3.61208	-0.0499031	0.9602
FBgn0001330	X	2131891	2136068	-	kz	protein_coding	2136068	262.628	-1.5928	0.208542	-7.6378	2.20972e-14	2.91395e-13
FBgn0001332	2R	10368716	10384817	+	L	protein_coding	10368716	305.925	1.58905	0.21731	7.31239	2.62422e-13	3.11083e-12
FBgn0001337	X	365085	370625	-	Exp6	protein_coding	370625	309.564	-0.0858904	0.198555	-0.432577	0.665322	0.780532
FBgn0001341	X	523816	527666	+	l(1)1Bi	protein_coding	523816	880.233	-1.89019	0.129965	-14.5439	6.38497e-48	8.36514e-46
FBgn0001404	X	2482534	2492638	+	egh	protein_coding	2482534	115.755	0.293486	0.290352	1.01079	0.312115	0.449096
FBgn0001491	X	11218331	11219332	-	l(1)10Bb	protein_coding	11219332	1121.69	-0.385875	0.227923	-1.693	0.090455	0.168983
FBgn0001565	X	21256545	21258973	-	Hlc	protein_coding	21258973	1436.94	-0.596079	0.11022	-5.4081	6.36972e-08	4.26678e-07
FBgn0001612	X	13630603	13638716	-	l(1)dd4	protein_coding	13638716	305.988	-0.0192379	0.17638	-0.109071	0.913146	0.951398
FBgn0001624	X	11263698	11303809	+	dlg1	protein_coding	11263698	1401.51	0.592392	0.117202	5.05446	4.31604e-07	2.61189e-06
FBgn0001941	2L	5986348	5988854	+	ifc	protein_coding	5986348	917.321	0.573968	0.161381	3.55661	0.000375673	0.00141252
FBgn0001942	2L	5981764	5985793	+	eIF-4a	protein_coding	5981764	24099	-0.214752	0.107483	-1.99801	0.0457156	0.0969271
FBgn0001961	2L	13827941	13829748	-	Sop2	protein_coding	13829748	454.719	0.325973	0.179165	1.8194	0.0688508	0.135684
FBgn0001965	2L	13813816	13819826	+	Sos	protein_coding	13813816	143.798	0.0987945	0.322881	0.305978	0.759622	0.84994
FBgn0001967	2L	14019407	14020208	-	nimC3	protein_coding	14020208	6.66349	3.37629	1.93136	1.74814	0.0804398	0.153864
FBgn0001970	2L	14359252	14361411	+	Pgant35A	protein_coding	14359252	218.737	-0.372926	0.218609	-1.7059	0.0880269	0.165304
FBgn0001974	2L	15009939	15011764	+	l(2)35Bd	protein_coding	15009939	212.244	-0.592228	0.247053	-2.39717	0.0165223	0.0407723
FBgn0001977	2L	15036293	15038857	-	l(2)35Bg	protein_coding	15038857	349.948	0.318208	0.191922	1.658	0.0973165	0.179442
FBgn0001978	2L	15113480	15118069	+	stc	protein_coding	15113480	615.061	-0.958393	0.136179	-7.03772	1.95406e-12	2.14501e-11
FBgn0001981	2L	15333864	15336150	+	esg	protein_coding	15333864	2.65315	3.37402	2.09825	1.60802	0.107831
FBgn0001986	2L	15752253	15755905	+	l(2)35Df	protein_coding	15752253	661.423	-1.18707	0.152383	-7.79006	6.69753e-15	9.23015e-14
FBgn0001987	2L	15756001	15762755	-	Gli	protein_coding	15762755	70.6466	1.90738	0.38248	4.98687	6.13638e-07	3.64569e-06
FBgn0001989	2L	15749601	15751054	-	l(2)35Di	protein_coding	15751054	2157.22	0.0967975	0.105832	0.914632	0.360385	0.500835
FBgn0001990	2L	15766133	15768349	-	wek	protein_coding	15768349	247.96	-0.250678	0.194331	-1.28996	0.197066	0.315857
FBgn0001991	2L	16165831	16190540	+	Ca-alpha1D	protein_coding	16165831	84.4636	1.74671	0.396929	4.40057	1.07968e-05	5.37865e-05
FBgn0001994	2L	16264061	16287728	-	crp	protein_coding	16287728	493.405	-0.0339908	0.175684	-0.193477	0.846585	0.909806
FBgn0001995	2L	16328053	16329128	-	mRpL4	protein_coding	16329128	725.703	-0.630141	0.162991	-3.86611	0.000110583	0.000463081
FBgn0002021	2L	19049843	19051606	-	l(2)37Bb	protein_coding	19051606	437.772	-0.464224	0.149764	-3.0997	0.00193714	0.00614718
FBgn0002022	2L	19041714	19043614	+	Catsup	protein_coding	19041714	795.795	0.364367	0.134039	2.71836	0.00656067	0.0181724
FBgn0002031	2L	19122040	19123869	-	l(2)37Cc	protein_coding	19123869	2160.37	-1.30672	0.115548	-11.3089	1.18567e-29	5.31602e-28
FBgn0002036	2L	19114401	19116571	+	CG10561	protein_coding	19114401	79.939	0.300886	0.342457	0.87861	0.379613	0.520671
FBgn0002044	2L	19493251	19497978	+	swm	protein_coding	19493251	301.871	-0.105681	0.253562	-0.416786	0.676835	0.789358
FBgn0002069	2R	8764509	8770673	+	Aats-asp	protein_coding	8764509	1712.75	-0.689542	0.102458	-6.73	1.6966e-11	1.69291e-10
FBgn0002121	2L	9839	21376	-	l(2)gl	protein_coding	21376	1049.49	0.385892	0.116803	3.30378	0.000953896	0.00328651
FBgn0002174	2R	19594385	19596549	+	l(2)tid	protein_coding	19594385	655.475	-0.311965	0.133577	-2.33547	0.0195191	0.0468496
FBgn0002183	3L	1871574	1876312	-	dre4	protein_coding	1876312	1010.82	-0.395471	0.135558	-2.91737	0.00353	0.0105326
FBgn0002283	3L	16581575	16583232	+	l(3)73Ah	protein_coding	16581575	323.408	-1.15842	0.188789	-6.13606	8.4591e-10	7.06419e-09
FBgn0002284	3L	16602500	16603518	-	Pros26	protein_coding	16603518	4476.76	-0.276944	0.11338	-2.44261	0.0145814	0.0366277
FBgn0002306	3R	2988551	3009424	+	sas	protein_coding	2988551	20.3402	0.530938	0.677531	0.783637	0.433253	0.575011
FBgn0002354	3R	8856664	8857317	+	l(3)87Df	protein_coding	8856664	807.808	-0.844267	0.209205	-4.0356	5.44636e-05	0.000240345
FBgn0002413	3R	26880908	26886932	-	dco	protein_coding	26886932	1027.24	-0.232071	0.125231	-1.85315	0.0638615	0.127519
FBgn0002431	3R	5540345	5551333	-	hyd	protein_coding	5551333	1020.98	-0.23111	0.147153	-1.57055	0.116288	0.207557
FBgn0002441	3R	23091952	23098995	-	l(3)mbt	protein_coding	23098995	160.913	0.133723	0.270377	0.49458	0.620897	0.744958
FBgn0002466	3L	12501098	12507915	-	sti	protein_coding	12507915	364.322	-0.043308	0.17975	-0.240934	0.809606	0.885441
FBgn0002521	4	1193094	1202271	-	pho	protein_coding	1202271	797.66	-0.463947	0.174438	-2.65966	0.00782186	0.0212287
FBgn0002524	2L	15499110	15505018	+	lace	protein_coding	15499110	495.336	-0.340594	0.150433	-2.2641	0.023568	0.0550866
FBgn0002525	2L	5542544	5546642	+	Lam	protein_coding	5542544	1243.09	-0.455093	0.123666	-3.68001	0.000233224	0.000916187
FBgn0002526	3L	6196931	6211122	-	LanA	protein_coding	6211122	2932.04	0.837588	0.156261	5.36018	8.31386e-08	5.4853e-07
FBgn0002528	3L	9608014	9617080	+	LanB2	protein_coding	9608014	1183.26	1.02167	0.18528	5.51421	3.50353e-08	2.42912e-07
FBgn0002531	2R	4317801	4318737	-	Lcp1	protein_coding	4318737	1.20794	2.76427	4.26322	0.6484	0.516726
FBgn0002534	2R	4322815	4323600	+	Lcp3	protein_coding	4322815	2.75877	1.49807	2.81003	0.533113	0.593955
FBgn0002535	2R	4325152	4326000	+	Lcp4	protein_coding	4325152	12.0135	-1.02821	1.04735	-0.981721	0.326237	0.46399
FBgn0002542	3R	3746156	3750213	+	lds	protein_coding	3746156	626.067	-0.407974	0.148287	-2.75125	0.00593689	0.0165999
FBgn0002543	2L	1380086	1420449	-	lea	protein_coding	1420449	57.4176	1.44412	0.450444	3.20599	0.00134598	0.00444459
FBgn0002552	2R	4802033	4805739	+	lin	protein_coding	4802033	82.7847	-0.258692	0.38826	-0.666286	0.505228	0.643951
FBgn0002562	X	12384416	12386933	+	Lsp1alpha	protein_coding	12384416	379.004	2.11265	0.393845	5.36417	8.13229e-08	5.36901e-07
FBgn0002563	2L	898644	901316	+	Lsp1beta	protein_coding	898644	423.192	1.70305	0.33008	5.1595	2.47612e-07	1.54287e-06
FBgn0002564	3L	66430	68995	+	Lsp1gamma	protein_coding	66430	542.429	1.8354	0.411884	4.45612	8.34549e-06	4.24573e-05
FBgn0002565	3L	12122493	12124796	+	Lsp2	protein_coding	12122493	651.545	1.98367	0.318498	6.2282	4.71818e-10	4.03707e-09
FBgn0002566	2L	22811944	22834955	+	lt	protein_coding	22811944	721.772	-0.306552	0.168884	-1.81516	0.0694991	0.136747
FBgn0002567	2R	5065369	5073866	-	ltd	protein_coding	5073866	259.292	-1.86746	0.212674	-8.78085	1.62241e-18	3.14748e-17
FBgn0002569	2R	4341137	4343291	+	Mal-A2	protein_coding	4341137	2.09545	-1.36707	2.22558	-0.614256	0.539046
FBgn0002570	2R	4337166	4339404	-	Mal-A1	protein_coding	4339404	21.9063	-2.59135	1.14485	-2.26347	0.0236066	0.0551513
FBgn0002571	2R	4343414	4345390	-	Mal-A3	protein_coding	4345390	1.68022	-1.80606	2.02466	-0.892029	0.372377
FBgn0002577	X	11648306	11663541	+	m	protein_coding	11648306	16.2075	-0.449306	0.736432	-0.610111	0.541788	0.677017
FBgn0002578	3R	21840446	21842209	+	m1	protein_coding	21840446	1.94524	-2.47492	2.64123	-0.937033	0.348742
FBgn0002579	X	522350	523495	-	RpL36	protein_coding	523495	41748	-0.257846	0.11373	-2.26718	0.0233794	0.0546812
FBgn0002590	X	17037620	17042287	-	RpS5a	protein_coding	17042287	43922.2	0.157132	0.110181	1.42613	0.153832	0.259768
FBgn0002592	3R	21842236	21843192	-	m2	protein_coding	21843192	18.5193	-0.629138	0.841105	-0.747989	0.454467	0.59621
FBgn0002593	2L	419952	420864	+	RpLP1	protein_coding	419952	99508.6	-0.344791	0.132847	-2.5954	0.00944818	0.0251155
FBgn0002607	2R	20855968	20857070	-	RpL19	protein_coding	20857070	52518.4	-0.320316	0.0756086	-4.2365	2.27031e-05	0.000106624
FBgn0002609	3R	21847437	21848849	+	HLHm3	protein_coding	21847437	276.009	-1.36533	0.218113	-6.25975	3.85607e-10	3.31912e-09
FBgn0002622	3R	19184534	19185700	+	RpS3	protein_coding	19184534	38486	-0.258713	0.106732	-2.42394	0.015353	0.0382517
FBgn0002626	3R	25870951	25871880	-	RpL32	protein_coding	25871880	42130.3	-0.336516	0.11641	-2.89078	0.00384283	0.0113352
FBgn0002631	3R	21854576	21855457	-	HLHm5	protein_coding	21855457	1.5518	-4.64996	3.286	-1.41508	0.157044
FBgn0002632	3R	21858633	21859769	+	m6	protein_coding	21858633	3.02186	-1.87867	2.00123	-0.938758	0.347855	0.488062
FBgn0002633	3R	21862760	21863741	+	HLHm7	protein_coding	21862760	51.4816	0.112118	0.494775	0.226604	0.820732	0.892615
FBgn0002638	3L	5923362	5925873	-	Bj1	protein_coding	5925873	1750.41	-1.56907	0.100344	-15.6368	4.08439e-55	8.07909e-53
FBgn0002641	X	20300708	20304237	+	mal	protein_coding	20300708	145.239	-0.599983	0.247278	-2.42635	0.0152514	0.0380643
FBgn0002643	2R	9878686	9947861	+	mam	protein_coding	9878686	205.919	1.09947	0.321993	3.41459	0.000638788	0.00228696
FBgn0002645	3R	27882314	27894162	-	Map205	protein_coding	27894162	957.862	0.568699	0.154383	3.6837	0.000229871	0.000904424
FBgn0002652	2L	16680056	16681655	+	squ	protein_coding	16680056	463.871	-1.51578	0.152562	-9.93549	2.91726e-23	8.19759e-22
FBgn0002673	2L	16259414	16261877	-	twe	protein_coding	16261877	116.94	-1.31674	0.305342	-4.31236	1.6152e-05	7.75173e-05
FBgn0002707	X	4208263	4212834	-	mei-9	protein_coding	4212834	191.775	-0.630399	0.218124	-2.8901	0.00385125	0.0113468
FBgn0002709	X	17030018	17037029	-	mei-218	protein_coding	17037029	130.836	0.736136	0.433651	1.69753	0.0895963	0.167633
FBgn0002715	2R	18009606	18012071	+	mei-S332	protein_coding	18009606	138.295	-0.334622	0.318026	-1.05218	0.292715	0.427339
FBgn0002716	2R	15343700	15347029	+	mei-W68	protein_coding	15343700	61.6146	-0.0679116	0.376367	-0.18044	0.856807	0.91601
FBgn0002719	3R	8538825	8548267	-	Men	protein_coding	8548267	1749.85	1.11111	0.130285	8.5283	1.48514e-17	2.60105e-16
FBgn0002723	X	11510159	11513981	+	Met	protein_coding	11510159	133.351	-0.391512	0.266104	-1.47127	0.141217	0.242114
FBgn0002732	3R	21836615	21837290	+	malpha	protein_coding	21836615	10.2363	-2.23608	1.2967	-1.72443	0.08463	0.160388
FBgn0002733	3R	21830768	21831745	-	HLHmbeta	protein_coding	21831745	225.038	-1.3602	0.263012	-5.17163	2.32056e-07	1.45313e-06
FBgn0002735	3R	21825573	21826483	+	HLHmgamma	protein_coding	21825573	3.34442	-3.88359	2.18891	-1.77421	0.0760277	0.147041
FBgn0002736	2R	17016084	17017245	+	mago	protein_coding	17016084	1630.61	-0.549947	0.124569	-4.41481	1.01098e-05	5.07149e-05
FBgn0002772	3R	23483285	23485899	-	Mlc1	protein_coding	23485899	11031.4	1.45164	0.138171	10.5061	8.09607e-26	2.76858e-24
FBgn0002773	3R	25997160	26000273	-	Mlc2	protein_coding	26000273	13112.2	1.50441	0.0945269	15.9152	4.97447e-57	1.09092e-54
FBgn0002774	2R	1862243	1868277	-	mle	protein_coding	1868277	279.396	0.0785676	0.216319	0.363202	0.716454	0.819343
FBgn0002775	3L	7116313	7118633	-	msl-3	protein_coding	7118633	188.155	0.171492	0.232888	0.736372	0.461505	0.602747
FBgn0002778	3L	14978200	14984767	+	mnd	protein_coding	14978200	387.212	-1.70209	0.181097	-9.39877	5.52034e-21	1.29209e-19
FBgn0002780	3R	27877794	27880696	+	mod	protein_coding	27877794	10736.7	-1.74812	0.124427	-14.0494	7.77386e-45	9.0141e-43
FBgn0002781	3R	17177331	17203121	-	mod(mdg4)	protein_coding	17203121	1688.87	-0.353507	0.16502	-2.14221	0.0321768	0.0719733
FBgn0002783	3R	11793856	11798636	-	mor	protein_coding	11798636	683.389	-0.192352	0.158468	-1.21382	0.224815	0.350043
FBgn0002787	2R	20287551	20292050	+	Mov34	protein_coding	20287551	1669.23	-0.23291	0.107585	-2.16489	0.0303964	0.0684767
FBgn0002789	2R	9134175	9135264	+	Mp20	protein_coding	9134175	4804.25	1.36429	0.141622	9.63327	5.78592e-22	1.48143e-20
FBgn0002791	2R	19859956	19862935	+	mr	protein_coding	19859956	448.336	-0.107678	0.182179	-0.591056	0.554483	0.688442
FBgn0002838	3R	22701574	22702284	+	ms(3)K81	protein_coding	22701574	1.44006	3.22274	3.25671	0.989571	0.322384
FBgn0002855	2L	5892883	5893896	-	Acp26Aa	protein_coding	5893896	8.86165	0.0329011	0.967279	0.034014	0.972866	0.987948
FBgn0002856	2L	5892298	5892862	-	Acp26Ab	protein_coding	5892862	19.6266	0.61218	1.03488	0.591548	0.554153	0.688366
FBgn0002862	3R	9652873	9653432	-	Mst87F	protein_coding	9653432	7.68125	6.43352	2.1887	2.93943	0.0032882	0.0099019
FBgn0002863	3R	20054697	20055001	+	Acp95EF	protein_coding	20054697	19.4621	7.98259	4.78668	1.66767	0.0953816	0.176528
FBgn0002865	3R	24117060	24118378	+	Mst98Ca	protein_coding	24117060	1.39039	0.0933127	2.32754	0.0400906	0.968021
FBgn0002868	3R	5609487	5610093	-	MtnA	protein_coding	5610093	9732.76	1.52058	0.0940727	16.1639	9.07143e-59	2.17887e-56
FBgn0002869	3R	16328960	16329321	-	MtnB	protein_coding	16329321	112.96	0.304042	0.437846	0.694405	0.487429	0.627752
FBgn0002872	3L	1942734	1947475	-	mu2	protein_coding	1947475	254.351	-0.703747	0.192091	-3.66361	0.000248687	0.000969755
FBgn0002873	X	14141765	14152628	+	mud	protein_coding	14141765	416.778	-0.685588	0.179274	-3.82424	0.000131178	0.000539572
FBgn0002878	X	13616279	13621146	+	mus101	protein_coding	13616279	184.594	-0.281376	0.227373	-1.23751	0.215898	0.339023
FBgn0002887	2L	8437411	8442352	+	mus201	protein_coding	8437411	168.158	-0.688741	0.244324	-2.81896	0.00481793	0.0138038
FBgn0002891	2R	3680757	3688549	+	mus205	protein_coding	3680757	53.2773	-0.260651	0.404674	-0.644102	0.51951	0.656908
FBgn0002899	3L	8130908	8135114	+	mus301	protein_coding	8130908	165.363	0.159743	0.247048	0.646607	0.517886	0.655552
FBgn0002901	3L	18102914	18105947	+	mus304	protein_coding	18102914	84.6155	-0.472819	0.319903	-1.47801	0.139406	0.23962
FBgn0002905	3R	8531245	8538021	-	mus308	protein_coding	8538021	185.905	-1.17563	0.226298	-5.19504	2.04674e-07	1.29128e-06
FBgn0002906	3R	7562053	7567505	-	mus309	protein_coding	7567505	95.3136	-0.546915	0.300517	-1.81991	0.0687722	0.135582
FBgn0002909	3L	7322232	7326571	+	mus312	protein_coding	7322232	128.78	-0.22511	3.05799	-0.0736139	0.941318	0.969377
FBgn0002914	X	15748865	15751854	-	Myb	protein_coding	15751854	877.314	-0.104326	0.123975	-0.841513	0.400061	0.540994
FBgn0002917	X	14160400	14171207	+	na	protein_coding	14160400	1.20423	1.7576	2.72987	0.643841	0.519678
FBgn0002921	3R	16774436	16801961	+	Atpalpha	protein_coding	16774436	940.826	0.77152	0.202015	3.81912	0.000133929	0.000550337
FBgn0002924	3R	25630009	25632849	-	ncd	protein_coding	25632849	368.152	-0.13204	0.183969	-0.717729	0.472924	0.613932
FBgn0002926	3L	6587038	6596466	-	ndl	protein_coding	6596466	149.495	-0.752289	0.260943	-2.88296	0.00393954	0.0115765
FBgn0002930	2R	3043981	3045733	-	nec	protein_coding	3045733	125.565	2.58357	0.347147	7.4423	9.89495e-14	1.21906e-12
FBgn0002931	2L	82421	87387	-	net	protein_coding	87387	10.4196	2.14592	1.02487	2.09384	0.0362745	0.0798641
FBgn0002932	3R	4846068	4865189	-	neur	protein_coding	4865189	130.547	-0.354573	0.288733	-1.22803	0.219436	0.343365
FBgn0002936	2L	877302	878270	+	ninaA	protein_coding	877302	10.1117	1.83676	1.31327	1.39862	0.161928	0.270183
FBgn0002939	2L	18081630	18083608	+	ninaD	protein_coding	18081630	348.661	1.91702	0.222813	8.60371	7.7177e-18	1.39029e-16
FBgn0002940	3R	15711968	15713928	-	ninaE	protein_coding	15713928	2.43479	0.33229	1.74299	0.190644	0.848805
FBgn0002945	3L	18996841	19038549	-	nkd	protein_coding	19038549	56.4637	0.948667	0.447474	2.12005	0.0340021	0.0753875
FBgn0002948	X	11474851	11479787	+	nod	protein_coding	11474851	199.155	-1.36019	0.222594	-6.11064	9.92337e-10	8.18536e-09
FBgn0002962	3R	14982962	14985924	+	nos	protein_coding	14982962	561.037	-1.80006	0.22859	-7.87464	3.41738e-15	4.82836e-14
FBgn0002968	X	8411406	8449203	+	Nrg	protein_coding	8411406	888.618	1.38048	0.204654	6.74544	1.52563e-11	1.52988e-10
FBgn0002973	2L	9437469	9464184	+	numb	protein_coding	9437469	222.785	-0.213892	0.23507	-0.909908	0.362871	0.503252
FBgn0002985	2L	3604222	3606748	-	odd	protein_coding	3606748	1.33377	2.10324	2.72489	0.771863	0.440196
FBgn0002989	2L	2989594	2992759	-	okr	protein_coding	2992759	182.071	-0.0307767	0.222147	-0.138542	0.889812	0.9368
FBgn0003002	3R	678535	695709	+	opa	protein_coding	678535	1.97041	0.797974	2.15054	0.371057	0.710595
FBgn0003008	2R	19855465	19856466	+	or	protein_coding	19855465	704.304	-0.0320186	0.153331	-0.208821	0.834588	0.901666
FBgn0003009	2R	19158778	19161798	-	ord	protein_coding	19161798	60.971	3.23572	0.545538	5.93125	3.00636e-09	2.35102e-08
FBgn0003011	3R	15485470	15489401	+	ort	protein_coding	15485470	52.1438	0.0653466	0.638055	0.102415	0.918427	0.954967
FBgn0003015	3R	4760853	4764117	+	osk	protein_coding	4760853	7429.16	-2.90071	0.116354	-24.93	3.51741e-137	1.18279e-133
FBgn0003016	2L	14599776	14689325	-	osp	protein_coding	14689325	377.705	0.888129	0.248167	3.57875	0.000345236	0.00130881
FBgn0003022	2R	14163112	14164698	-	Ote	protein_coding	14164698	857.953	-0.682532	0.125914	-5.42062	5.93933e-08	4.00775e-07
FBgn0003023	X	8379041	8383568	-	otu	protein_coding	8383568	394.521	-2.91941	0.255747	-11.4152	3.50953e-30	1.602e-28
FBgn0003028	X	4942330	4964962	+	ovo	protein_coding	4942330	559.074	-1.51441	0.202055	-7.49502	6.62879e-14	8.27614e-13
FBgn0003041	3L	7889209	7905051	-	pbl	protein_coding	7905051	693.079	0.141072	0.152364	0.925884	0.354506	0.494848
FBgn0003042	3L	21299238	21311120	-	Pc	protein_coding	21311120	115.198	-0.609344	0.308223	-1.97696	0.0480462	0.101111
FBgn0003044	2R	14022919	14027495	+	Pcl	protein_coding	14022919	275.4	-0.241844	0.22728	-1.06408	0.287293	0.421374
FBgn0003046	2L	7021682	7022473	+	Pcp	protein_coding	7021682	6.68043	3.46228	1.50991	2.29304	0.0218455	0.0515743
FBgn0003048	X	2119329	2132094	+	pcx	protein_coding	2119329	169.398	0.314319	0.283102	1.11026	0.266885	0.39857
FBgn0003053	X	4511602	4520256	+	peb	protein_coding	4511602	139.58	-0.766982	0.337742	-2.27091	0.0231522	0.0542909
FBgn0003057	X	17119744	17120474	-	CG10598	protein_coding	17120474	1.34411	-4.26778	3.51587	-1.21386	0.224801
FBgn0003062	2R	18960420	18962243	-	Fib	protein_coding	18962243	2303.96	-1.43653	0.130456	-11.0116	3.35865e-28	1.34453e-26
FBgn0003067	2R	14424272	14426924	+	Pepck	protein_coding	14424272	157.95	2.32393	0.394039	5.89772	3.68559e-09	2.85125e-08
FBgn0003068	X	2579613	2586813	+	per	protein_coding	2579613	62.9463	-0.169205	0.441611	-0.383153	0.701606	0.808245
FBgn0003071	2R	5997245	6004962	+	Pfk	protein_coding	5997245	292.814	0.229944	0.196739	1.16878	0.242493	0.371379
FBgn0003074	2R	4798407	4801631	-	Pgi	protein_coding	4801631	1130.46	-0.420694	0.124293	-3.38471	0.000712547	0.00252147
FBgn0003076	3L	16119118	16121631	-	Pgm	protein_coding	16121631	687.509	-0.688979	0.158514	-4.34647	1.38344e-05	6.73235e-05
FBgn0003079	X	2189917	2237903	+	phl	protein_coding	2189917	309.104	-0.162313	0.177717	-0.913322	0.361073	0.501538
FBgn0003082	2R	3712997	3714824	+	phr	protein_coding	3712997	526.297	-0.323626	0.171567	-1.88629	0.0592561	0.119851
FBgn0003087	2L	10362989	10364092	+	pim	protein_coding	10362989	378.972	-0.16014	0.283424	-0.565019	0.572061	0.703946
FBgn0003089	3L	19291723	19330709	-	pip	protein_coding	19330709	23.231	0.00222874	0.587914	0.00379092	0.996975	1
FBgn0003090	2R	3038207	3110885	+	pk	protein_coding	3038207	32.4266	1.09998	0.529316	2.07813	0.0376978	0.0825472
FBgn0003091	2R	12812160	12832631	+	Pkc53E	protein_coding	12812160	117.622	2.69902	0.339147	7.95826	1.74474e-15	2.54717e-14
FBgn0003093	3R	24864896	24872756	+	Pkc98E	protein_coding	24864896	159.384	0.399703	0.296167	1.34959	0.177149	0.290125
FBgn0003114	2R	16150463	16151224	-	plu	protein_coding	16151224	123.329	-2.82235	0.375592	-7.51439	5.71753e-14	7.15613e-13
FBgn0003116	X	2075127	2076949	+	pn	protein_coding	2075127	253.929	-0.691217	0.223518	-3.09245	0.00198513	0.00627184
FBgn0003117	3R	11851819	11866639	+	pnr	protein_coding	11851819	16.2864	1.95029	0.83375	2.33918	0.0193263	0.0464642
FBgn0003118	3R	19116826	19171884	-	pnt	protein_coding	19171884	52.047	-0.520492	0.410937	-1.2666	0.205299	0.326253
FBgn0003124	3L	20302754	20306566	+	polo	protein_coding	20302754	1042.31	-0.636274	0.141566	-4.49454	6.9719e-06	3.58839e-05
FBgn0003129	3R	4143895	4159514	-	Poxm	protein_coding	4159514	42.0878	1.72662	0.483933	3.56788	0.000359877	0.00135806
FBgn0003132	X	15253134	15255094	-	Pp1-13C	protein_coding	15255094	3.64332	2.94559	2.02777	1.45263	0.146327	0.248971
FBgn0003134	3R	20343979	20347065	+	Pp1alpha-96A	protein_coding	20343979	728.915	0.187668	0.147172	1.27516	0.202252	0.322325
FBgn0003137	3R	24346387	24366053	-	Ppn	protein_coding	24366053	3832.6	1.51278	0.188826	8.01152	1.13301e-15	1.6933e-14
FBgn0003138	3L	1342493	1475249	-	Ptp61F	protein_coding	1475249	418.7	-0.253018	0.180747	-1.39985	0.161559	0.269657
FBgn0003139	X	6265098	6266948	-	PpV	protein_coding	6266948	761.841	-0.142706	0.159168	-0.89657	0.369949	0.510797
FBgn0003141	2L	20073719	20075467	-	pr	protein_coding	20075467	579.105	0.322264	0.148219	2.17424	0.0296874	0.0671494
FBgn0003145	2L	12082997	12085792	-	prd	protein_coding	12085792	1.7322	-3.99616	2.69801	-1.48115	0.138566
FBgn0003149	3L	8725958	8738410	-	Prm	protein_coding	8738410	1117.91	1.51116	0.188632	8.01113	1.13656e-15	1.6961e-14
FBgn0003159	X	2238980	2260323	-	ptr	protein_coding	2260323	148.17	0.999132	0.280088	3.56721	0.000360805	0.00136067
FBgn0003162	2R	17062822	17070119	+	Pu	protein_coding	17062822	44.9505	1.36838	0.5112	2.6768	0.00743288	0.0202814
FBgn0003165	3R	4892065	5063404	-	pum	protein_coding	5063404	413.498	0.065165	0.196374	0.331842	0.740009	0.836157
FBgn0003169	3R	10444752	10451425	-	put	protein_coding	10451425	644.872	0.196541	0.137724	1.42707	0.153561	0.25944
FBgn0003174	2R	3170077	3188311	+	pwn	protein_coding	3170077	11.4335	1.21035	0.868319	1.3939	0.163348	0.272148
FBgn0003175	2R	18381802	18449570	-	px	protein_coding	18449570	94.5898	0.620919	0.366382	1.69473	0.0901262	0.168465
FBgn0003178	3R	18193234	18198464	+	PyK	protein_coding	18193234	2872.84	-0.456877	0.0935372	-4.88444	1.03721e-06	5.95527e-06
FBgn0003187	2L	17486806	17497203	-	qua	protein_coding	17497203	257.973	-2.27035	0.246378	-9.21489	3.11611e-20	6.83377e-19
FBgn0003189	X	16549412	16563110	+	r	protein_coding	16549412	1210.44	-1.46856	0.120975	-12.1394	6.53318e-34	3.60146e-32
FBgn0003204	X	10638535	10642848	+	ras	protein_coding	10638535	1555.86	-1.56114	0.108151	-14.4349	3.12008e-47	3.98423e-45
FBgn0003205	3R	5336283	5338809	-	Ras85D	protein_coding	5338809	1092.17	0.243192	0.144935	1.67794	0.0933593	0.173477
FBgn0003206	3L	4139076	4141398	+	Ras64B	protein_coding	4139076	1003.37	1.2996	0.126446	10.2779	8.86278e-25	2.79399e-23
FBgn0003209	2L	8709880	8740660	-	raw	protein_coding	8740660	142.976	0.762219	0.275034	2.77136	0.00558223	0.0157257
FBgn0003210	X	4429668	4434669	-	rb	protein_coding	4434669	352.822	-0.230225	0.170211	-1.35259	0.176188	0.28903
FBgn0003218	X	13656785	13673521	+	rdgB	protein_coding	13656785	177.47	0.0981839	0.231393	0.424316	0.671335	0.784936
FBgn0003227	3R	11648741	11658354	-	rec	protein_coding	11658354	83.0291	0.0138459	0.327549	0.0422713	0.966282	0.983332
FBgn0003231	2L	19542446	19545548	+	ref(2)P	protein_coding	19542446	1112.33	0.318254	0.114343	2.78331	0.00538066	0.0152216
FBgn0003248	3R	14725145	14726741	+	Rh2	protein_coding	14725145	1.42191	1.29919	3.05415	0.425384	0.670557
FBgn0003250	3L	16845627	16855617	-	Rh4	protein_coding	16855617	2.581	1.15771	2.06407	0.560887	0.574874
FBgn0003255	2L	13982726	14001252	-	rk	protein_coding	14001252	47.2676	2.55017	0.517636	4.92656	8.36906e-07	4.86611e-06
FBgn0003256	2RHet	198176	251950	+	rl	protein_coding	198176	1608.37	-0.137638	0.203043	-0.677878	0.497849	0.637833
FBgn0003257	3R	16896279	16899041	-	r-l	protein_coding	16899041	1308.75	-1.90299	0.128925	-14.7604	2.63773e-49	3.80135e-47
FBgn0003261	3R	1826148	1834301	-	Rm62	protein_coding	1834301	3428.19	-0.931444	0.0865367	-10.7636	5.11478e-27	1.93977e-25
FBgn0003268	3R	27406394	27413861	+	rod	protein_coding	27406394	253.294	0.0150045	0.190332	0.0788335	0.937165	0.966877
FBgn0003274	2R	12473599	12474237	+	RpLP2	protein_coding	12473599	86343.2	-0.215384	0.1395	-1.54397	0.122595	0.216289
FBgn0003275	3R	1197517	1198119	+	RpII18	protein_coding	1197517	3039.93	-0.943516	0.134884	-6.99501	2.65237e-12	2.88331e-11
FBgn0003277	X	11456806	11464355	-	RpII215	protein_coding	11464355	495.649	-0.414286	0.207221	-1.99925	0.0455813	0.0967289
FBgn0003278	2L	404305	407969	+	RpI135	protein_coding	404305	756.657	-1.7676	0.140954	-12.5403	4.49457e-36	2.74795e-34
FBgn0003279	3R	23748515	23750644	+	RpL4	protein_coding	23748515	18182.2	-0.366831	0.109104	-3.36222	0.000773192	0.00271586
FBgn0003285	X	2846241	2867867	-	rst	protein_coding	2867867	117.923	1.06049	0.310501	3.41542	0.000636839	0.00228221
FBgn0003292	3L	11577222	11580867	-	rt	protein_coding	11580867	82.5715	-1.31167	0.349766	-3.75015	0.000176731	0.000709738
FBgn0003301	X	14681511	14720106	-	rut	protein_coding	14720106	139.342	1.75535	0.321112	5.46649	4.59028e-08	3.13855e-07
FBgn0003302	X	5929786	5931833	-	rux	protein_coding	5931833	107.714	-0.599903	0.299937	-2.0001	0.0454899	0.0966312
FBgn0003308	3R	8858259	8863748	+	ry	protein_coding	8858259	11.3936	1.9666	0.965018	2.03789	0.0415607	0.0896248
FBgn0003310	2L	1049800	1077815	-	S	protein_coding	1077815	232.912	-1.79541	0.226051	-7.9425	1.9815e-15	2.86791e-14
FBgn0003312	3R	7702957	7705476	+	sad	protein_coding	7702957	52.1747	-0.838729	0.444378	-1.88742	0.0591036	0.119606
FBgn0003317	2R	3693983	3697572	+	sax	protein_coding	3693983	474.349	0.183305	0.145831	1.25697	0.208766	0.33055
FBgn0003319	3R	11954451	11971006	+	Sb	protein_coding	11954451	5.43535	-0.509026	1.23194	-0.413189	0.679468	0.791588
FBgn0003321	X	10726785	10741125	-	sbr	protein_coding	10741125	375.83	-0.102633	0.167288	-0.613512	0.539538	0.675292
FBgn0003326	2R	8668049	8689515	+	sca	protein_coding	8668049	3.61314	-0.0218435	1.42932	-0.0152824	0.987807	0.994511
FBgn0003328	2R	11136290	11146003	+	scb	protein_coding	11136290	220.55	2.10577	0.240145	8.76874	1.80683e-18	3.47848e-17
FBgn0003330	3R	23506153	23507751	-	Sce	protein_coding	23507751	287.618	-0.246035	0.179134	-1.37347	0.169607	0.280628
FBgn0003334	3R	5459081	5463329	-	Scm	protein_coding	5463329	248.058	-0.436611	0.22329	-1.95536	0.0505407	0.105407
FBgn0003339	3R	2648842	2675703	-	Scr	protein_coding	2675703	1.36827	1.35077	2.54647	0.530448	0.595801
FBgn0003345	X	15698405	15721714	+	sd	protein_coding	15698405	762.796	0.495346	0.127881	3.87349	0.000107287	0.000450211
FBgn0003346	2L	19442041	19447322	+	RanGap	protein_coding	19442041	1163.03	-1.14939	0.136517	-8.41938	3.78483e-17	6.40627e-16
FBgn0003353	2R	19936728	19940562	+	sei	protein_coding	19936728	139.294	0.12393	0.267937	0.462533	0.643699	0.763139
FBgn0003360	X	10674926	10680940	-	sesB	protein_coding	10680940	27818.4	-0.503902	0.111455	-4.52112	6.15141e-06	3.19873e-05
FBgn0003366	X	10965474	10980332	-	sev	protein_coding	10980332	40.1506	0.617153	0.477495	1.29248	0.196191	0.314842
FBgn0003371	X	2527985	2571879	+	sgg	protein_coding	2527985	449.771	0.164276	0.163168	1.00679	0.314037	0.451154
FBgn0003378	3L	11502067	11502494	-	Sgs8	protein_coding	11502494	13.6835	0.631379	2.2258	0.283664	0.776668	0.86137
FBgn0003380	X	17818340	17957278	-	Sh	protein_coding	17957278	14.3685	1.04968	0.784642	1.33779	0.180966	0.295115
FBgn0003386	2L	3718185	3729145	+	Shaw	protein_coding	3718185	47.7247	1.78261	0.490106	3.6372	0.00027562	0.00106572
FBgn0003388	3L	14607558	14615305	+	shd	protein_coding	14607558	19.8937	0.993274	0.806707	1.23127	0.218222	0.34189
FBgn0003390	X	6665477	6673692	-	shf	protein_coding	6673692	224.643	1.57884	0.256559	6.15389	7.56028e-10	6.33982e-09
FBgn0003391	2R	16938107	16944664	-	shg	protein_coding	16944664	1044.8	0.891583	0.190741	4.67432	2.94923e-06	1.60647e-05
FBgn0003392	X	15786149	15800725	+	shi	protein_coding	15786149	480.938	0.136506	0.160151	0.852361	0.394014	0.5354
FBgn0003396	2R	7046591	7104899	+	shn	protein_coding	7046591	134.047	0.426244	0.330297	1.29049	0.196881	0.315689
FBgn0003401	2R	19728984	19730802	-	shu	protein_coding	19730802	1577.41	-1.0878	0.104699	-10.3898	2.76054e-25	8.92574e-24
FBgn0003410	3L	16846851	16851812	+	sina	protein_coding	16846851	151.654	-0.115142	0.252908	-0.45527	0.648915	0.766899
FBgn0003415	3L	20985914	21020534	-	skd	protein_coding	21020534	243.736	-0.512381	0.285011	-1.79776	0.0722155	0.140993
FBgn0003416	X	16244342	16250520	+	sl	protein_coding	16244342	330.047	-0.0725182	0.189065	-0.383561	0.701304	0.808182
FBgn0003423	X	21245018	21256188	+	slgA	protein_coding	21245018	951.004	-0.116105	0.130071	-0.892623	0.372059	0.51268
FBgn0003429	3R	20488217	20536911	+	slo	protein_coding	20488217	90.1431	2.03195	0.380562	5.33935	9.32779e-08	6.11428e-07
FBgn0003430	2L	3825680	3827137	+	slp1	protein_coding	3825680	1.61076	2.13592	2.45783	0.869027	0.384833
FBgn0003435	2R	15405369	15519013	-	sm	protein_coding	15519013	132.167	0.8818	0.326954	2.69702	0.00699631	0.0192208
FBgn0003444	2L	277587	282167	+	smo	protein_coding	277587	327.303	-0.181389	0.183293	-0.989614	0.322363	0.459776
FBgn0003447	X	7858057	7880118	+	sn	protein_coding	7858057	353.644	-0.866629	0.178981	-4.84201	1.28533e-06	7.28861e-06
FBgn0003449	X	5203280	5204534	+	snf	protein_coding	5203280	2011.38	-0.203329	0.126529	-1.60697	0.10806	0.19543
FBgn0003450	3R	8865887	8868492	-	snk	protein_coding	8868492	19.9486	-4.09362	0.909823	-4.49936	6.81572e-06	3.51878e-05
FBgn0003459	3L	14396030	14403039	-	stwl	protein_coding	14403039	313.554	-0.204989	0.177729	-1.15338	0.248755	0.378783
FBgn0003460	2R	3306537	3322377	+	so	protein_coding	3306537	75.3891	2.0941	0.391896	5.34352	9.11581e-08	5.98311e-07
FBgn0003462	3L	11105381	11106840	-	Sod	protein_coding	11106840	5954.5	-0.489883	0.114351	-4.28401	1.83552e-05	8.7302e-05
FBgn0003463	X	15497396	15527467	-	sog	protein_coding	15527467	91.1269	1.44	0.382549	3.76421	0.000167077	0.000674999
FBgn0003464	X	21221357	21228939	+	sol	protein_coding	21221357	231.176	-0.247147	0.242367	-1.01972	0.30786	0.443982
FBgn0003475	2L	20311219	20348386	+	spir	protein_coding	20311219	94.7297	-1.03527	0.323285	-3.20235	0.00136309	0.00449228
FBgn0003479	3R	25880418	25881767	-	spn-A	protein_coding	25881767	272.376	0.242403	0.191902	1.26316	0.206532	0.3278
FBgn0003480	3R	10153786	10155330	+	spn-B	protein_coding	10153786	100.244	-1.32881	0.386689	-3.43637	0.000589571	0.00213141
FBgn0003482	3R	22991440	22992844	+	spn-D	protein_coding	22991440	74.5162	-0.240727	0.355989	-0.676222	0.498899	0.638685
FBgn0003483	3R	11663159	11670138	+	spn-E	protein_coding	11663159	1070.16	0.149187	0.106617	1.39928	0.161729	0.269897
FBgn0003486	3L	5583183	5585369	-	spo	protein_coding	5585369	37.0411	-0.846194	0.509188	-1.66185	0.0965428	0.178276
FBgn0003495	3R	22890712	22895792	-	spz	protein_coding	22895792	67.9348	-0.261827	0.374046	-0.699986	0.483936	0.624522
FBgn0003499	3R	13916525	13959471	+	sr	protein_coding	13916525	12.9787	2.0589	0.891443	2.30962	0.0209092	0.0497363
FBgn0003502	2L	8258755	8301079	-	Btk29A	protein_coding	8301079	587.329	-0.0515413	0.134054	-0.38448	0.700623	0.807943
FBgn0003507	3R	11811923	11829803	+	srp	protein_coding	11811923	87.7818	0.760192	0.327714	2.31968	0.0203583	0.0485518
FBgn0003510	3R	25866937	25868808	+	Sry-alpha	protein_coding	25866937	58.8689	-0.183107	0.420139	-0.435824	0.662965	0.778397
FBgn0003511	3R	25865454	25866753	+	Sry-beta	protein_coding	25865454	188.974	-0.128996	0.230969	-0.5585	0.576503	0.708117
FBgn0003512	3R	25869068	25870613	+	Sry-delta	protein_coding	25869068	370.72	-0.20383	0.168194	-1.21187	0.225561	0.350736
FBgn0003514	X	6117094	6119196	-	sqh	protein_coding	6119196	1921.37	0.854667	0.121132	7.05567	1.71777e-12	1.89386e-11
FBgn0003515	3L	16490751	16493563	+	st	protein_coding	16490751	32.8859	-1.83753	0.557846	-3.29397	0.000987815	0.00338733
FBgn0003517	X	1375830	1377446	-	sta	protein_coding	1377446	48365.6	-0.495416	0.113129	-4.37921	1.1911e-05	5.85854e-05
FBgn0003520	2R	14005401	14013337	-	stau	protein_coding	14013337	166.285	0.434391	0.282016	1.54031	0.123485	0.217555
FBgn0003525	3R	25077540	25081502	-	stg	protein_coding	25081502	387.189	-1.55001	0.224041	-6.9184	4.56767e-12	4.86062e-11
FBgn0003527	2R	8457861	8459388	+	stil	protein_coding	8457861	295.396	-0.887623	0.233457	-3.80208	0.000143488	0.000586749
FBgn0003545	2R	13633000	13635616	-	sub	protein_coding	13635616	226.632	-0.489716	0.231943	-2.11137	0.0347409	0.0768904
FBgn0003557	2L	2037802	2044373	+	Su(dx)	protein_coding	2037802	395.289	-0.34445	0.157957	-2.18066	0.0292085	0.0662593
FBgn0003559	XHet	69195	80249	+	su(f)	protein_coding	69195	468.171	-0.175597	0.190265	-0.92291	0.356054	0.496184
FBgn0003567	3R	10130177	10134309	-	su(Hw)	protein_coding	10134309	525.75	0.231061	0.143883	1.6059	0.108296	0.195708
FBgn0003575	X	529920	537793	+	su(s)	protein_coding	529920	298.207	-0.516868	0.198322	-2.60621	0.00915513	0.0244266
FBgn0003598	3R	9090077	9095760	+	Su(var)3-7	protein_coding	9090077	240.477	-0.284331	0.202459	-1.40439	0.160202	0.267969
FBgn0003607	2L	8209626	8211122	-	Su(var)205	protein_coding	8211122	3224.48	-1.29192	0.157497	-8.2028	2.3485e-16	3.77256e-15
FBgn0003612	2R	5003631	5009507	+	Su(var)2-10	protein_coding	5003631	537.352	-0.502998	0.201498	-2.49629	0.0125499	0.0321676
FBgn0003638	X	906812	940075	+	su(w[a])	protein_coding	906812	210.724	-0.492563	0.319853	-1.53997	0.123569	0.217626
FBgn0003651	3R	8084471	8128507	+	svp	protein_coding	8084471	2.99421	2.09448	1.72449	1.21455	0.224538	0.34972
FBgn0003654	X	20099034	20107456	-	sw	protein_coding	20107456	425.355	0.0863835	0.245525	0.351832	0.724964	0.825165
FBgn0003655	X	6257451	6259742	-	swa	protein_coding	6259742	836.559	-3.20135	0.174571	-18.3384	4.0893e-75	1.87513e-72
FBgn0003656	X	7850853	7862269	-	sws	protein_coding	7862269	270.781	-0.292356	0.215792	-1.3548	0.17548	0.288267
FBgn0003660	2R	6136940	6139914	-	Syb	protein_coding	6139914	1335.11	0.570696	0.123618	4.61659	3.90098e-06	2.09325e-05
FBgn0003676	3R	18314807	18317153	-	T-cp1	protein_coding	18317153	5722.57	-1.18427	0.113838	-10.4031	2.39923e-25	7.80756e-24
FBgn0003687	2R	17573705	17575145	-	Tbp	protein_coding	17575145	244.024	-0.421223	0.258143	-1.63175	0.102733	0.18785
FBgn0003701	2R	13748998	13753397	-	thr	protein_coding	13753397	158.869	0.0540925	0.240607	0.224817	0.822122	0.893684
FBgn0003710	3L	4188499	4193788	+	tipE	protein_coding	4188499	9.02591	0.0178455	1.05202	0.0169631	0.986466	0.994047
FBgn0003714	X	2336346	2338009	-	tko	protein_coding	2338009	1574.49	-0.781516	0.172782	-4.52313	6.09312e-06	3.17094e-05
FBgn0003715	2R	20973303	20986711	-	CG16778	protein_coding	20986711	3.82756	-0.476189	1.46576	-0.324876	0.745275	0.839568
FBgn0003716	2L	5218996	5271353	-	tkv	protein_coding	5271353	298.844	0.507035	0.206715	2.45282	0.014174	0.0358269
FBgn0003719	3R	20575455	20579232	+	tld	protein_coding	20575455	11.7962	2.66381	0.999338	2.66558	0.0076856	0.0208926
FBgn0003721	3R	11107093	11134501	+	Tm1	protein_coding	11107093	11071.7	1.1128	0.146972	7.5715	3.68926e-14	4.71701e-13
FBgn0003731	2R	17410510	17446932	+	Egfr	protein_coding	17410510	515.331	0.803347	0.209171	3.84063	0.000122717	0.000507573
FBgn0003732	2L	19447365	19453490	-	Top2	protein_coding	19453490	1995.81	-0.981674	0.0940473	-10.4381	1.66126e-25	5.53095e-24
FBgn0003733	2R	3590680	3597042	-	tor	protein_coding	3597042	76.9318	-1.8673	0.35174	-5.30876	1.10372e-07	7.1881e-07
FBgn0003741	3L	16583159	16584150	-	tra	protein_coding	16584150	225.575	-0.0796383	0.210311	-0.378669	0.704933	0.811244
FBgn0003742	2R	10489509	10491857	-	tra2	protein_coding	10491857	523.927	-0.916583	0.151796	-6.03827	1.55775e-09	1.25817e-08
FBgn0003744	3L	19823964	19827404	-	trc	protein_coding	19827404	245.431	0.114163	0.229914	0.496547	0.619508	0.744089
FBgn0003747	X	5574650	5576521	+	Gr5a	protein_coding	5574650	1.50188	-0.761035	2.34262	-0.324865	0.745283
FBgn0003748	2R	16961523	16976450	+	Treh	protein_coding	16961523	1224.44	0.407944	0.1218	3.34929	0.000810188	0.00283496
FBgn0003751	2L	10271443	10272324	-	trk	protein_coding	10272324	63.5836	-1.70155	0.501122	-3.39548	0.000685089	0.00243609
FBgn0003862	3R	10089080	10112623	-	trx	protein_coding	10112623	268.919	-0.271378	0.217282	-1.24897	0.211676	0.334072
FBgn0003863	2R	7231765	7232624	-	alphaTry	protein_coding	7232624	11.3849	-0.621415	1.18273	-0.525405	0.599302	0.727703
FBgn0003866	2L	21828593	21837011	+	tsh	protein_coding	21828593	27.0864	0.48035	0.592301	0.81099	0.417372	0.559098
FBgn0003867	3R	17603836	17608256	-	tsl	protein_coding	17608256	33.1743	0.818309	0.52656	1.55407	0.120169	0.213089
FBgn0003870	3R	27539591	27561114	+	ttk	protein_coding	27539591	421.106	-0.15275	0.186473	-0.819151	0.4127	0.55378
FBgn0003882	3R	212967	215535	+	tub	protein_coding	212967	530.002	-0.242483	0.172466	-1.40597	0.159732	0.267493
FBgn0003884	3R	2912321	2914561	+	alphaTub84B	protein_coding	2912321	14590.6	0.168191	0.0849222	1.98053	0.0476445	0.100363
FBgn0003885	3R	3356478	3358454	+	alphaTub84D	protein_coding	3356478	2003.47	-0.810933	0.175765	-4.61373	3.95512e-06	2.12117e-05
FBgn0003886	3R	5556943	5558987	-	alphaTub85E	protein_coding	5558987	1.61102	-0.196737	2.05009	-0.0959651	0.923548
FBgn0003887	2R	15334824	15339122	-	betaTub56D	protein_coding	15339122	11937.1	-0.293098	0.0814735	-3.59746	0.000321335	0.00122835
FBgn0003888	2R	20193405	20200626	+	betaTub60D	protein_coding	20193405	548.781	1.8868	0.213899	8.82101	1.13436e-18	2.22202e-17
FBgn0003889	3R	5234105	5236004	-	betaTub85D	protein_coding	5236004	1.23729	0.779646	2.19972	0.354429	0.723017
FBgn0003890	3R	23792730	23814089	-	betaTub97EF	protein_coding	23814089	1188.38	0.153429	0.124384	1.23351	0.217386	0.341002
FBgn0003891	2R	17070937	17079903	+	tud	protein_coding	17070937	1134.08	0.270518	0.122895	2.20122	0.0277205	0.0631965
FBgn0003892	2R	4537140	4552728	+	ptc	protein_coding	4537140	62.0569	1.72925	0.448439	3.85615	0.000115185	0.000480517
FBgn0003941	2L	4227642	4228563	+	RpL40	protein_coding	4227642	36694.5	-0.299596	0.101075	-2.9641	0.00303573	0.00924093
FBgn0003942	2L	10408352	10410456	+	RpS27A	protein_coding	10408352	115910	-0.470517	0.169462	-2.77653	0.00549434	0.015504
FBgn0003943	3L	3899259	3903184	-	Ubi-p63E	protein_coding	3903184	6441.57	0.867839	0.120881	7.1793	7.00682e-13	8.02325e-12
FBgn0003944	3R	12482345	12560348	-	Ubx	protein_coding	12560348	3.69872	1.96218	1.71072	1.14699	0.251384	0.381807
FBgn0003950	X	20982441	20987534	-	unc	protein_coding	20987534	6.94462	1.22338	1.10699	1.10514	0.269098	0.400688
FBgn0003961	2L	7780085	7781415	+	Uro	protein_coding	7780085	51.9847	7.48915	4.46756	1.67634	0.0936714	0.173993
FBgn0003963	2L	476220	540560	+	ush	protein_coding	476220	61.6458	1.06055	0.443416	2.39176	0.0167678	0.041267
FBgn0003964	X	1932829	1936344	-	usp	protein_coding	1936344	282.392	-0.0632123	0.253084	-0.249768	0.802767	0.880538
FBgn0003965	X	10818005	10819664	+	v	protein_coding	10818005	6.3157	1.14949	1.24265	0.925034	0.354948	0.495265
FBgn0003969	X	15894167	15899877	-	vap	protein_coding	15899877	704.165	0.340235	0.134451	2.53054	0.0113886	0.0296256
FBgn0003977	2R	19247786	19253777	-	vir	protein_coding	19253777	172.541	-0.109803	0.309934	-0.354279	0.72313	0.824193
FBgn0003978	2L	20064261	20065691	-	vls	protein_coding	20065691	588.864	-0.930144	0.141443	-6.57611	4.82931e-11	4.57017e-10
FBgn0003979	2L	5959596	5960340	-	Vm26Aa	protein_coding	5960340	7.74363	-2.58454	2.08808	-1.23776	0.215805	0.33899
FBgn0003980	2L	5957004	5957628	+	Vm26Ab	protein_coding	5957004	12.9455	-0.965187	1.15591	-0.835	0.403718	0.544479
FBgn0003983	2L	13411141	13411616	-	Vm34Ca	protein_coding	13411616	12.4987	-2.07646	2.17846	-0.95318	0.340499	0.479407
FBgn0003984	3L	5806438	5838764	-	vn	protein_coding	5838764	36.9278	2.04251	0.544368	3.75207	0.000175377	0.000705023
FBgn0003996	X	2684632	2690499	-	w	protein_coding	2690499	924.98	-0.00908265	0.170143	-0.0533824	0.957427	0.97907
FBgn0003997	3L	18160842	18178741	-	W	protein_coding	18178741	101.921	0.521498	0.313165	1.66525	0.0958624	0.177215
FBgn0004003	2R	15137266	15138419	+	wbl	protein_coding	15137266	219.238	0.995164	0.217635	4.57263	4.81637e-06	2.55321e-05
FBgn0004009	2L	7307161	7316265	+	wg	protein_coding	7307161	1.32809	3.7937	2.90072	1.30785	0.190925
FBgn0004028	X	17999586	18010855	-	wupA	protein_coding	18010855	11316.1	1.49156	0.113462	13.1458	1.79792e-39	1.41698e-37
FBgn0004034	X	250542	255278	+	y	protein_coding	250542	4.1582	1.60278	1.83627	0.872848	0.382746	0.523791
FBgn0004045	X	9947885	9949531	+	Yp1	protein_coding	9947885	643.911	1.51162	1.18839	1.27199	0.203375	0.323757
FBgn0004047	X	13653578	13655200	+	Yp3	protein_coding	13653578	516.695	0.73984	0.954211	0.775342	0.438138	0.58012
FBgn0004049	3R	9254589	9260704	-	yrt	protein_coding	9260704	145.11	-0.397713	0.308359	-1.28977	0.197129	0.315908
FBgn0004050	X	2341802	2344583	+	z	protein_coding	2341802	232.502	-0.652816	0.208933	-3.12452	0.00178096	0.00570918
FBgn0004052	3L	15502161	15502613	+	Z600	protein_coding	15502161	1.21442	3.49908	4.82936	0.724543	0.468733
FBgn0004053	3R	2578586	2579916	-	zen	protein_coding	2579916	12.821	-2.92471	1.00149	-2.92036	0.00349622	0.0104503
FBgn0004055	2R	20899573	20917609	+	uzip	protein_coding	20899573	473.993	0.781679	0.184596	4.23454	2.29023e-05	0.00010751
FBgn0004057	X	19561266	19566385	+	Zw	protein_coding	19561266	103.705	-0.555648	0.347245	-1.60016	0.109563	0.197617
FBgn0004066	X	16170305	16171620	+	Pros28.1	protein_coding	16170305	3668.95	-0.15156	0.115041	-1.31745	0.187689	0.30343
FBgn0004087	3R	12306921	12307601	+	Dhfr	protein_coding	12306921	1565.71	-0.255058	0.174967	-1.45775	0.14491	0.247065
FBgn0004101	2R	20230389	20263998	+	bs	protein_coding	20230389	77.461	-0.171399	0.355151	-0.482609	0.629374	0.751731
FBgn0004102	X	8524192	8544714	-	oc	protein_coding	8544714	1.48237	-0.196358	2.08471	-0.0941897	0.924958
FBgn0004103	3R	8249343	8251639	-	Pp1-87B	protein_coding	8251639	1335.29	-0.0704859	0.129135	-0.545832	0.585181	0.715018
FBgn0004106	2L	10384739	10386262	-	cdc2	protein_coding	10386262	2177.78	-0.752505	0.162585	-4.62837	3.68548e-06	1.98394e-05
FBgn0004107	3R	16561342	16563260	+	cdc2c	protein_coding	16561342	579.182	-0.939119	0.171316	-5.48179	4.2104e-08	2.90126e-07
FBgn0004108	3L	16759172	16770565	+	Nrt	protein_coding	16759172	263.802	1.20365	0.233559	5.15353	2.55625e-07	1.58854e-06
FBgn0004117	3R	11135915	11140919	+	Tm2	protein_coding	11135915	8202.26	1.51677	0.0896523	16.9184	3.2948e-64	1.00721e-61
FBgn0004118	3R	20334937	20340823	-	nAcRbeta-96A	protein_coding	20340823	4.21507	-0.250979	1.58349	-0.158498	0.874065	0.926312
FBgn0004132	2R	3453378	3454240	-	boca	protein_coding	3454240	929.026	-0.0267177	0.17781	-0.15026	0.880559	0.930848
FBgn0004133	2R	3467993	3474581	-	blow	protein_coding	3474581	165.943	2.23633	0.336751	6.64091	3.11756e-11	3.01245e-10
FBgn0004167	3L	3336860	3368133	+	kst	protein_coding	3336860	550.339	0.304419	0.221546	1.37406	0.169422	0.280461
FBgn0004168	2R	14954660	15009463	+	5-HT1A	protein_coding	14954660	10.0011	-0.86315	0.901279	-0.957694	0.338217	0.476722
FBgn0004169	X	13487507	13496536	-	up	protein_coding	13496536	8025.86	1.50444	0.115498	13.0257	8.74068e-39	6.53155e-37
FBgn0004172	3R	3191572	3191985	+	Mst84Da	protein_coding	3191572	2.36157	0	4.03754	0	1
FBgn0004175	3R	3189017	3189495	-	Mst84Dd	protein_coding	3189495	1.918	4.68637	3.63636	1.28875	0.197485
FBgn0004177	2L	7827743	7832745	+	mts	protein_coding	7827743	2238.7	-0.125368	0.102085	-1.22807	0.219419	0.343365
FBgn0004179	3L	22260361	22266845	+	Csp	protein_coding	22260361	662.091	-0.0307516	0.193131	-0.159226	0.873491	0.926031
FBgn0004181	2R	21062649	21064238	-	Peb	protein_coding	21064238	2.88056	-4.2646	2.23944	-1.90432	0.0568687	0.116015
FBgn0004197	3R	22997818	23019716	-	Ser	protein_coding	23019716	7.25619	1.92361	1.17081	1.64298	0.100387	0.184097
FBgn0004198	X	7503181	7572892	+	ct	protein_coding	7503181	167.189	1.46556	0.332754	4.40434	1.06106e-05	5.30424e-05
FBgn0004227	X	16255566	16265580	+	nonA	protein_coding	16255566	115.31	0.623765	0.332824	1.87416	0.0609081	0.122643
FBgn0004228	3L	15510524	15512692	-	mex1	protein_coding	15512692	10.3992	-2.09894	1.04428	-2.00993	0.0444383	0.0946966
FBgn0004237	3R	9482568	9486241	-	Hrb87F	protein_coding	9486241	742.073	-1.00372	0.162003	-6.19568	5.80347e-10	4.92392e-09
FBgn0004240	2R	14753270	14753765	+	Dpt	protein_coding	14753270	38.4264	2.09877	2.18579	0.960187	0.336961	0.475381
FBgn0004242	2L	2779267	2799979	-	Syt1	protein_coding	2799979	10.1679	1.14764	1.00234	1.14496	0.252226	0.382683
FBgn0004359	3R	22707456	22736719	+	T48	protein_coding	22707456	292.2	0.333799	0.193	1.72953	0.0837143	0.158981
FBgn0004360	2R	5381674	5390693	+	Wnt2	protein_coding	5381674	384.082	0.903229	0.242437	3.72563	0.000194829	0.000776546
FBgn0004362	2R	17600836	17604230	+	HmgD	protein_coding	17600836	8563.2	-0.699373	0.104667	-6.68187	2.35908e-11	2.31727e-10
FBgn0004363	2L	10847227	10850848	-	porin	protein_coding	10850848	11951.6	-0.517062	0.103359	-5.00257	5.65717e-07	3.3829e-06
FBgn0004364	2R	15999016	16004437	+	18w	protein_coding	15999016	224.454	1.66276	0.315505	5.27015	1.36316e-07	8.76451e-07
FBgn0004366	3L	20252967	20258654	+	rdgC	protein_coding	20252967	1.7104	2.36112	2.35924	1.0008	0.316924
FBgn0004367	X	16285794	16293601	+	mei-41	protein_coding	16285794	141.696	-0.44623	0.252132	-1.76983	0.0767556	0.148193
FBgn0004368	X	4833165	4849458	+	Ptp4E	protein_coding	4833165	327.596	0.253482	0.218232	1.16152	0.245429	0.374907
FBgn0004369	3R	25202987	25312426	+	Ptp99A	protein_coding	25202987	54.4092	0.288418	0.432887	0.666266	0.505241	0.643951
FBgn0004370	X	11516048	11571371	+	Ptp10D	protein_coding	11516048	280.157	1.22926	0.304356	4.03887	5.37086e-05	0.000237117
FBgn0004372	3L	3024129	3026521	-	aly	protein_coding	3026521	2.71544	1.09492	1.92585	0.568537	0.56967
FBgn0004373	3L	305393	319884	-	fwd	protein_coding	319884	420.37	0.061026	0.166709	0.366064	0.714317	0.818159
FBgn0004374	2L	20075757	20089698	+	neb	protein_coding	20075757	120.999	-0.541732	0.275559	-1.96594	0.049306	0.103259
FBgn0004378	3L	1241568	1245910	-	Klp61F	protein_coding	1245910	383.921	0.278598	0.163027	1.7089	0.0874688	0.164501
FBgn0004379	3L	9355736	9360051	-	Klp67A	protein_coding	9360051	447.997	-0.384612	0.166998	-2.3031	0.0212733	0.0504715
FBgn0004380	3L	5349964	5352456	-	Klp64D	protein_coding	5352456	148.651	0.47676	0.246343	1.93535	0.0529476	0.109409
FBgn0004381	3L	11788714	11791975	+	Klp68D	protein_coding	11788714	149.039	-0.141559	0.250073	-0.566069	0.571347	0.70341
FBgn0004387	3R	23373497	23384862	-	Klp98A	protein_coding	23384862	160.17	0.58412	0.239214	2.44183	0.014613	0.0366889
FBgn0004389	3R	27018946	27020517	+	bnk	protein_coding	27018946	1.84033	0.754135	1.91181	0.394461	0.69324
FBgn0004390	3L	9832193	9848385	-	Gap1	protein_coding	9848385	421.045	-0.735407	0.154277	-4.76679	1.87188e-06	1.04271e-05
FBgn0004391	X	15349572	15356368	-	shtd	protein_coding	15356368	194.277	-0.00619979	0.288664	-0.0214775	0.982865	0.992583
FBgn0004395	3R	18975963	18983592	-	unk	protein_coding	18983592	325.967	0.258504	0.188191	1.37363	0.169558	0.280594
FBgn0004396	3L	15528514	15546314	+	CrebA	protein_coding	15528514	30.0205	0.208093	0.542542	0.383551	0.701311	0.808182
FBgn0004397	X	2108319	2116492	-	Vinc	protein_coding	2116492	250.564	1.37689	0.277857	4.9554	7.21813e-07	4.24339e-06
FBgn0004400	2R	13515994	13521018	-	rhi	protein_coding	13521018	281.758	-1.37225	0.240547	-5.70472	1.16532e-08	8.52743e-08
FBgn0004401	3L	17631218	17638136	-	Pep	protein_coding	17638136	1555.92	-0.543324	0.184704	-2.94158	0.00326539	0.00984791
FBgn0004403	X	7827775	7828710	+	RpS14a	protein_coding	7827775	30362.7	-0.340719	0.13498	-2.52422	0.0115956	0.0300864
FBgn0004404	X	7828931	7829832	+	RpS14b	protein_coding	7828931	11273.7	-0.240804	0.158552	-1.51877	0.12882	0.225224
FBgn0004406	2L	13823980	13827772	-	tam	protein_coding	13827772	238.855	-0.443798	0.207887	-2.13481	0.0327767	0.0731043
FBgn0004407	2L	13831482	13833167	-	DNApol-gamma35	protein_coding	13833167	259.758	-1.80256	2.02749	-0.889061	0.37397	0.514821
FBgn0004414	3L	22075820	22076467	+	msopa	protein_coding	22075820	1.9752	-4.44684	3.71984	-1.19544	0.231915
FBgn0004419	2L	10239341	10242172	+	me31B	protein_coding	10239341	7779.38	-2.31571	0.142952	-16.1992	5.11236e-59	1.25789e-56
FBgn0004425	3L	1207371	1207856	+	LysB	protein_coding	1207371	1.48722	0.676579	4.64555	0.14564	0.884206
FBgn0004431	3L	1194739	1195302	-	LysX	protein_coding	1195302	2.61184	4.37862	2.5356	1.72686	0.0841927
FBgn0004432	X	16211706	16214445	-	Cyp1	protein_coding	16214445	20694.7	-1.04016	0.122927	-8.4616	2.6373e-17	4.4941e-16
FBgn0004435	2R	8500245	8510702	+	Galpha49B	protein_coding	8500245	992.758	0.149873	0.118717	1.26244	0.206791	0.328158
FBgn0004436	3R	774477	778406	-	UbcD6	protein_coding	778406	953.224	0.0845475	0.126292	0.66946	0.503202	0.642375
FBgn0004449	3L	22286144	22400963	-	Ten-m	protein_coding	22400963	304.341	1.7562	0.258259	6.80014	1.0452e-11	1.06613e-10
FBgn0004456	X	13108442	13152523	-	mew	protein_coding	13152523	662.061	1.33001	0.167868	7.92294	2.31963e-15	3.3334e-14
FBgn0004462	X	18682499	18700090	+	Pk17E	protein_coding	18682499	373.05	-0.732672	0.162824	-4.49979	6.80218e-06	3.51359e-05
FBgn0004463	2R	7926595	7930138	+	RpIII128	protein_coding	7926595	526.702	-1.00982	0.155828	-6.48034	9.15161e-11	8.42349e-10
FBgn0004465	3L	16603762	16605299	-	Su(P)	protein_coding	16605299	719.527	-0.518802	0.162896	-3.18487	0.00144817	0.00475249
FBgn0004507	2L	2130815	2137296	+	GlyP	protein_coding	2130815	813.098	-0.54267	0.23206	-2.33849	0.019362	0.0465389
FBgn0004509	3R	21173090	21298778	-	Fur1	protein_coding	21298778	354.703	0.3841	0.171874	2.23478	0.0254319	0.0587086
FBgn0004510	3R	22736497	22738608	-	Ets97D	protein_coding	22738608	264.315	-0.766267	0.208692	-3.67177	0.00024088	0.000943322
FBgn0004511	X	11663806	11672709	-	dy	protein_coding	11672709	3.23516	1.25653	1.56284	0.804003	0.421395	0.563424
FBgn0004512	2R	8827828	8833850	-	Mdr49	protein_coding	8833850	18.424	1.47402	0.698432	2.11047	0.0348182	0.0770268
FBgn0004513	3L	6233600	6238846	-	Mdr65	protein_coding	6238846	26.8682	1.50599	0.60336	2.496	0.0125603	0.032184
FBgn0004514	3L	22028103	22058379	+	Oct-TyrR	protein_coding	22028103	106.095	2.1014	0.323343	6.49898	8.08672e-11	7.49117e-10
FBgn0004552	3L	4141467	4142070	+	Akh	protein_coding	4141467	16.8828	1.36475	0.849064	1.60736	0.107976	0.195349
FBgn0004554	3R	13436578	13437233	-	Edg91	protein_coding	13437233	3.22442	-0.0435009	2.19245	-0.0198413	0.98417	0.993228
FBgn0004556	3L	16721596	16723918	-	Dbp73D	protein_coding	16723918	607.626	-1.67845	0.160766	-10.4403	1.62289e-25	5.42109e-24
FBgn0004567	2L	3836842	3839201	+	slp2	protein_coding	3836842	3.73953	-1.23638	1.45853	-0.847694	0.396608	0.537271
FBgn0004569	3L	16463486	16476750	-	aos	protein_coding	16476750	78.3534	0.611676	0.342786	1.78442	0.0743549	0.144304
FBgn0004573	3R	26794864	26842569	-	5-HT7	protein_coding	26842569	34.9995	3.1759	0.612478	5.18533	2.15635e-07	1.35703e-06
FBgn0004574	3L	4136359	4138996	-	Rop	protein_coding	4138996	656.152	0.4964	0.141149	3.51686	0.000436685	0.00162257
FBgn0004575	3R	6016411	6048164	+	Syn	protein_coding	6016411	20.6471	0.839637	0.667056	1.25872	0.208131	0.329819
FBgn0004580	2R	12861465	12883566	+	Cbp53E	protein_coding	12861465	11.0722	2.08432	1.03606	2.01177	0.0442438	0.0944616
FBgn0004581	2R	19740801	19746314	-	bgcn	protein_coding	19746314	40.3393	0.680204	0.516164	1.31781	0.187569	0.303285
FBgn0004583	2L	431227	448701	+	ex	protein_coding	431227	98.4773	0.771211	0.304163	2.53552	0.0112282	0.0292687
FBgn0004584	2L	2969773	2972676	-	Rrp1	protein_coding	2972676	538.716	-0.427831	0.151732	-2.81965	0.00480759	0.0137781
FBgn0004587	3R	9487022	9492613	+	B52	protein_coding	9487022	2211.19	-0.216358	0.0951726	-2.27332	0.0230067	0.0539875
FBgn0004588	3L	15642226	15642761	-	Eig71Ea	protein_coding	15642761	8.76291	6.79933	2.09901	3.23931	0.0011982	0.00401711
FBgn0004590	3L	15644579	15645354	-	Eig71Ec	protein_coding	15645354	1.51146	0	4.99742	0	1
FBgn0004591	3L	15645637	15646196	+	Eig71Ed	protein_coding	15645637	1.59365	-4.18979	4.82232	-0.868832	0.384939
FBgn0004595	3R	7155624	7232782	+	pros	protein_coding	7155624	2.0368	1.59263	1.96317	0.811256	0.417219
FBgn0004597	3R	10714726	10715915	-	CycC	protein_coding	10715915	667.347	-0.298027	0.178786	-1.66695	0.0955251	0.176688
FBgn0004598	X	16267121	16275816	+	Fur2	protein_coding	16267121	515.302	-0.357368	0.197063	-1.81347	0.0697592	0.137073
FBgn0004603	2R	1868785	1900039	+	Src42A	protein_coding	1868785	1152.17	0.388198	0.106756	3.6363	0.000276578	0.00106864
FBgn0004606	3R	26591648	26614205	+	zfh1	protein_coding	26591648	68.3912	1.12174	0.495794	2.26251	0.0236659	0.0552642
FBgn0004607	4	522436	560418	+	zfh2	protein_coding	522436	27.5408	2.17508	0.60891	3.57209	0.00035415	0.00133858
FBgn0004611	2L	305935	347927	+	Plc21C	protein_coding	305935	234.3	1.22791	0.254131	4.83182	1.35292e-06	7.66757e-06
FBgn0004620	2L	5555074	5558994	+	GluRIIA	protein_coding	5555074	63.3217	1.15844	0.42507	2.72529	0.00642444	0.0178245
FBgn0004622	3R	25776518	25795169	-	Takr99D	protein_coding	25795169	1.6121	0.108765	2.07944	0.0523048	0.958286
FBgn0004629	3R	10394753	10395363	-	Cys	protein_coding	10395363	2556.49	1.82854	0.194474	9.40249	5.32859e-21	1.25011e-19
FBgn0004635	3L	1463811	1468944	+	rho	protein_coding	1463811	3624.19	0.48087	0.566909	0.848231	0.39631	0.537217
FBgn0004636	3L	1859115	1862239	-	R	protein_coding	1862239	322.915	0.599854	0.215819	2.77943	0.00544539	0.0153788
FBgn0004638	2R	9382727	9390342	-	drk	protein_coding	9390342	830.312	0.545462	0.145149	3.75794	0.000171319	0.000690202
FBgn0004643	X	2498224	2500860	+	mit(1)15	protein_coding	2498224	446.789	-0.571041	0.173516	-3.291	0.000998323	0.00341972
FBgn0004644	3R	18953891	18967628	-	hh	protein_coding	18967628	36.7273	1.75109	0.525919	3.32957	0.000869796	0.00302256
FBgn0004646	X	6867648	6885351	-	ogre	protein_coding	6885351	733.491	1.76709	0.195466	9.04036	1.56158e-19	3.22812e-18
FBgn0004647	X	3028905	3066295	+	N	protein_coding	3028905	655.042	0.426222	0.213784	1.9937	0.0461847	0.0977779
FBgn0004648	X	390504	403113	+	svr	protein_coding	390504	324.19	0.0109718	0.181951	0.0603009	0.951916	0.976438
FBgn0004649	X	14087252	14093996	+	yl	protein_coding	14087252	3404.75	-3.27582	0.133325	-24.5701	2.63474e-133	6.6448e-130
FBgn0004650	X	1216546	1223471	+	fs(1)N	protein_coding	1216546	481.524	-3.94605	0.200515	-19.6796	3.22359e-86	1.80664e-83
FBgn0004652	3R	14239995	14371308	-	fru	protein_coding	14371308	152.434	1.01165	0.262352	3.85607	0.000115223	0.000480517
FBgn0004654	X	2039169	2042599	+	Pgd	protein_coding	2039169	1036.37	-0.729553	0.116272	-6.27454	3.50678e-10	3.0314e-09
FBgn0004655	X	2044135	2053016	-	wapl	protein_coding	2053016	147.172	-0.435622	0.280851	-1.55108	0.120883	0.213942
FBgn0004656	X	7931969	7955469	-	fs(1)h	protein_coding	7955469	310.599	-0.0573497	0.2995	-0.191485	0.848146	0.910804
FBgn0004657	X	7955680	7964270	+	mys	protein_coding	7955680	551.386	1.11214	0.228284	4.87174	1.10622e-06	6.32989e-06
FBgn0004666	3R	8883481	8903950	+	sim	protein_coding	8883481	213.16	2.27544	0.263598	8.63224	6.01643e-18	1.10152e-16
FBgn0004687	X	5513169	5516591	-	Mlc-c	protein_coding	5516591	2215.8	0.559286	0.116507	4.80045	1.58307e-06	8.90191e-06
FBgn0004698	2R	11198991	11205347	+	mus210	protein_coding	11198991	766.858	-0.197249	0.139831	-1.41063	0.158354	0.265678
FBgn0004777	3R	2512450	2513761	+	Ccp84Ag	protein_coding	2512450	3.72315	-0.383463	1.72305	-0.222548	0.823887	0.894808
FBgn0004778	3R	2515324	2515961	-	Ccp84Af	protein_coding	2515961	7.48147	2.80218	1.4209	1.97212	0.048596	0.101988
FBgn0004779	3R	2516609	2517480	-	Ccp84Ae	protein_coding	2517480	1.88349	1.71248	2.79003	0.613785	0.539357
FBgn0004781	3R	2520870	2521993	-	Ccp84Ac	protein_coding	2521993	1.14375	3.24312	3.15775	1.02703	0.304405
FBgn0004795	2R	19520135	19542343	+	retn	protein_coding	19520135	213.193	-1.02437	0.260208	-3.93674	8.25958e-05	0.000354113
FBgn0004797	2L	16816660	16826964	+	mdy	protein_coding	16816660	252.011	-1.23225	0.214198	-5.75286	8.7747e-09	6.54244e-08
FBgn0004811	2L	19792773	19795851	-	fs(2)ltoPP43	protein_coding	19795851	360.362	-0.0670792	0.17946	-0.373785	0.708565	0.814016
FBgn0004828	X	9046556	9050721	-	His3.3B	protein_coding	9050721	7568.8	0.0557283	0.111573	0.499477	0.617443	0.742138
FBgn0004832	X	3997047	3998230	-	Xpac	protein_coding	3998230	181.523	-0.203971	0.225333	-0.905196	0.365362	0.505592
FBgn0004837	2L	15039496	15043335	+	Su(H)	protein_coding	15039496	90.174	-0.379653	0.332102	-1.14318	0.252963	0.383289
FBgn0004838	2L	6920704	6932057	+	Hrb27C	protein_coding	6920704	4788.24	-0.761921	0.111252	-6.84858	7.45874e-12	7.77312e-11
FBgn0004839	2R	7888983	7907329	-	otk	protein_coding	7907329	88.6075	0.836338	0.352176	2.37477	0.0175597	0.0428813
FBgn0004842	3R	22822702	22883661	+	NepYr	protein_coding	22822702	5.03221	-4.22714	1.9392	-2.17983	0.0292697	0.0663684
FBgn0004852	3L	19932387	19971060	+	Ac76E	protein_coding	19932387	91.222	1.48957	0.327657	4.54613	5.4642e-06	2.86949e-05
FBgn0004855	3R	10134797	10135566	+	RpII15	protein_coding	10134797	635.237	-0.289224	0.159904	-1.80873	0.0704927	0.138406
FBgn0004856	X	8998042	9000637	-	Bx42	protein_coding	9000637	799.758	-0.446424	0.126225	-3.53673	0.000405121	0.00151365
FBgn0004858	2L	14390625	14409547	-	elB	protein_coding	14409547	94.0843	1.4971	0.386436	3.87413	0.000107007	0.00044941
FBgn0004859	4	68336	77667	-	ci	protein_coding	77667	699.855	1.12789	0.141837	7.95203	1.83482e-15	2.67481e-14
FBgn0004860	X	2010899	2017164	-	ph-d	protein_coding	2017164	102.486	0.0296409	0.312084	0.0949772	0.924333	0.958835
FBgn0004861	X	2020243	2030888	-	ph-p	protein_coding	2030888	109.438	0.705792	0.316586	2.22938	0.0257883	0.0594363
FBgn0004864	X	11254932	11262130	-	hop	protein_coding	11262130	129.625	0.59878	0.323454	1.85121	0.0641397	0.127924
FBgn0004865	3L	21219709	21259603	+	Eip78C	protein_coding	21219709	9.58161	0.948147	0.948314	0.999823	0.317396	0.455008
FBgn0004867	2L	9896265	9897521	-	RpS2	protein_coding	9897521	37873.7	-0.712142	0.0708681	-10.0488	9.29525e-24	2.73383e-22
FBgn0004868	2L	9491176	9494796	-	Gdi	protein_coding	9494796	2554.26	-0.0920222	0.127495	-0.721773	0.470434	0.611434
FBgn0004870	3L	1036369	1101089	-	bab1	protein_coding	1101089	11.2143	2.55375	0.976626	2.61487	0.00892617	0.0239169
FBgn0004872	2L	10982205	10987416	-	piwi	protein_coding	10987416	2520	-1.27805	0.0827334	-15.4478	7.80868e-54	1.382e-51
FBgn0004875	3L	3818679	3842326	+	enc	protein_coding	3818679	258.562	0.0466512	0.296751	0.157207	0.875082	0.926588
FBgn0004876	3R	14870604	14920076	-	cdi	protein_coding	14920076	217.076	-0.214509	0.239429	-0.895919	0.370296	0.511019
FBgn0004878	3R	1538664	1543022	-	cas	protein_coding	1543022	23.9123	1.85207	0.654871	2.82814	0.00468188	0.0134523
FBgn0004880	3L	3983896	3994003	+	scrt	protein_coding	3983896	2.85556	0.175792	1.61401	0.108916	0.913269	0.951398
FBgn0004882	3R	19090364	19106571	-	orb	protein_coding	19106571	1060.54	-1.69732	0.132317	-12.8277	1.14705e-37	7.9803e-36
FBgn0004885	3R	20545419	20574855	+	tok	protein_coding	20545419	213.372	2.03913	0.288175	7.07602	1.48353e-12	1.64822e-11
FBgn0004888	3L	3814211	3818383	+	Scsalpha	protein_coding	3814211	2368.34	-0.283134	0.0839044	-3.37448	0.000739544	0.00260766
FBgn0004889	3R	5951851	5965494	-	tws	protein_coding	5965494	467.877	-0.612159	0.158452	-3.86338	0.000111829	0.000467909
FBgn0004892	2L	3578013	3580769	-	sob	protein_coding	3580769	2.89921	0.961955	1.59856	0.601762	0.547333	0.682003
FBgn0004893	2L	3771198	3784121	+	bowl	protein_coding	3771198	297.395	1.55122	0.208224	7.44977	9.35053e-14	1.15457e-12
FBgn0004897	3R	20909274	20910392	+	fd96Ca	protein_coding	20909274	181.841	-0.378053	0.553187	-0.683408	0.494349	0.634639
FBgn0004898	3R	20920831	20921655	+	fd96Cb	protein_coding	20920831	2.00415	1.33288	2.84911	0.467822	0.639912
FBgn0004901	3R	3735320	3737501	-	Prat	protein_coding	3737501	813.14	-1.00016	0.132564	-7.54477	4.53102e-14	5.73512e-13
FBgn0004903	3R	22697851	22701464	-	Rb97D	protein_coding	22701464	421.931	0.0317141	0.178541	0.177629	0.859014	0.917489
FBgn0004907	2R	5987182	5997192	+	14-3-3zeta	protein_coding	5987182	16132.1	0.251055	0.097702	2.5696	0.0101817	0.026839
FBgn0004908	3R	4166822	4167594	+	Arf84F	protein_coding	4166822	588.206	-0.0489123	0.168179	-0.290834	0.771178	0.857261
FBgn0004910	3L	3909973	3935617	-	Eip63F-1	protein_coding	3935617	275.519	1.73516	0.227026	7.64301	2.12203e-14	2.80565e-13
FBgn0004913	3R	732348	735803	+	Gnf1	protein_coding	732348	465.402	-0.377885	0.15806	-2.39077	0.0168132	0.0413485
FBgn0004914	2L	8687281	8709038	-	Hnf4	protein_coding	8709038	349.422	0.0479034	0.172528	0.277656	0.781276	0.86477
FBgn0004915	2L	10431338	10433116	+	TfIIB	protein_coding	10431338	754.684	-0.0577352	0.173059	-0.333615	0.73867	0.834985
FBgn0004919	2R	20960150	20971843	-	gol	protein_coding	20971843	39.8404	0.645464	0.472505	1.36605	0.171924	0.283765
FBgn0004921	2R	4788909	4792296	+	Ggamma1	protein_coding	4788909	2806.12	0.429642	0.0837334	5.13107	2.881e-07	1.77758e-06
FBgn0004924	X	15213525	15222062	+	Top1	protein_coding	15213525	792.323	-1.26406	0.147271	-8.58324	9.22404e-18	1.64403e-16
FBgn0004926	3L	12518193	12519837	-	eIF-2beta	protein_coding	12519837	4222.44	-1.05265	0.125798	-8.36782	5.86944e-17	9.8571e-16
FBgn0004956	X	18199387	18203175	-	os	protein_coding	18203175	22.8715	0.339725	0.62234	0.545883	0.585147	0.715018
FBgn0004957	X	18271554	18273887	-	por	protein_coding	18273887	189.74	0.031804	0.231852	0.137174	0.890894	0.937439
FBgn0004959	X	18579802	18582257	+	phm	protein_coding	18579802	100.418	1.01002	0.318256	3.17362	0.00150549	0.00491025
FBgn0005198	3L	20122281	20132110	+	gig	protein_coding	20122281	153.494	0.488479	0.265595	1.83919	0.0658879	0.130739
FBgn0005278	2L	106903	114432	+	Sam-S	protein_coding	106903	12389.8	0.223209	0.0809548	2.75721	0.00582971	0.0163543
FBgn0005322	2L	10302592	10303945	-	nmd	protein_coding	10303945	1314.38	-0.343407	0.155408	-2.20971	0.0271251	0.0620073
FBgn0005355	3R	8515595	8517434	-	Su(fu)	protein_coding	8517434	414.928	0.0935083	0.156895	0.595993	0.55118	0.685526
FBgn0005386	3L	19583873	19591855	-	ash1	protein_coding	19591855	119.15	0.143385	0.322898	0.444055	0.657003	0.773738
FBgn0005390	X	5852244	5858190	-	fs(1)M3	protein_coding	5858190	733.391	-3.58143	0.162933	-21.981	4.37983e-107	5.52297e-104
FBgn0005391	X	9945049	9946669	-	Yp2	protein_coding	9946669	707.535	0.298718	1.15183	0.259342	0.795372	0.875568
FBgn0005410	X	13089532	13105699	-	sno	protein_coding	13105699	367.293	-1.28112	0.175278	-7.30907	2.68997e-13	3.18503e-12
FBgn0005411	X	16250729	16253072	-	U2af50	protein_coding	16253072	2079.37	-0.558087	0.152082	-3.66965	0.000242882	0.000950054
FBgn0005427	X	162542	173751	-	ewg	protein_coding	173751	394.104	-0.577165	0.162885	-3.54339	0.000395024	0.00147702
FBgn0005533	3L	9421895	9422921	-	RpS17	protein_coding	9422921	62374.1	-0.281324	0.134762	-2.08757	0.036837	0.0808906
FBgn0005536	3L	16045059	16075126	+	Mbs	protein_coding	16045059	541.554	1.01925	0.189393	5.38164	7.38086e-08	4.89212e-07
FBgn0005558	4	718315	741787	+	ey	protein_coding	718315	2.69715	0.364504	1.62183	0.224749	0.822175
FBgn0005561	4	1109444	1133943	+	sv	protein_coding	1109444	1.63263	0.353764	2.19638	0.161067	0.872041
FBgn0005564	3L	19559951	19577668	-	Shal	protein_coding	19577668	72.3239	1.41468	0.37125	3.81059	0.000138635	0.000568056
FBgn0005585	3R	5454660	5456607	-	Crc	protein_coding	5456607	7628.63	0.117447	0.102452	1.14636	0.251646	0.382014
FBgn0005586	2R	6608833	6616695	-	Rab3	protein_coding	6616695	2.91012	1.59236	1.76617	0.90159	0.367274	0.507796
FBgn0005592	3L	14068872	14076329	+	btl	protein_coding	14068872	105.789	1.06565	0.29913	3.56249	0.00036736	0.00138333
FBgn0005593	2L	10201101	10202145	+	RpL7	protein_coding	10201101	55820.2	-0.272885	0.0841327	-3.24351	0.00118066	0.00397016
FBgn0005596	3R	24944052	24948601	-	yemalpha	protein_coding	24948601	195.163	-0.913115	0.241379	-3.7829	0.00015501	0.000629213
FBgn0005612	2R	19866744	19872700	+	Sox14	protein_coding	19866744	80.9987	2.03257	0.364271	5.57984	2.40745e-08	1.70072e-07
FBgn0005613	2R	10088888	10099914	-	Sox15	protein_coding	10099914	5.98586	-4.29633	1.49268	-2.87826	0.00399874	0.0117288
FBgn0005614	2R	5641202	5653023	+	trpl	protein_coding	5641202	6.24308	0.126157	1.1127	0.113379	0.90973	0.949447
FBgn0005616	2L	3462213	3466111	-	msl-2	protein_coding	3466111	63.4915	-0.225194	0.370799	-0.60732	0.543639	0.678573
FBgn0005617	2L	18683720	18688796	-	msl-1	protein_coding	18688796	323.949	-0.955882	0.173731	-5.50209	3.75307e-08	2.59677e-07
FBgn0005624	2R	8853815	8868494	-	Psc	protein_coding	8868494	42.3887	0.135751	0.491608	0.276136	0.782443	0.865587
FBgn0005626	3L	6707138	6712625	-	ple	protein_coding	6712625	72.8637	1.78791	0.593585	3.01205	0.00259486	0.00799295
FBgn0005630	2R	6369712	6430794	-	lola	protein_coding	6430794	2132.02	-0.249575	0.105035	-2.37612	0.0174957	0.0427656
FBgn0005631	2R	18580029	18588467	-	robo	protein_coding	18588467	64.8342	1.36501	0.395024	3.45551	0.000549257	0.00200033
FBgn0005632	3R	27602733	27616403	+	faf	protein_coding	27602733	552.535	0.0459791	0.196358	0.234159	0.814862	0.888968
FBgn0005633	3L	19982651	19984279	-	fln	protein_coding	19984279	4.36189	4.61311	2.31432	1.99329	0.0462294	0.0978109
FBgn0005634	2R	20878093	20899488	-	zip	protein_coding	20899488	888.262	0.910959	0.183917	4.9531	7.3042e-07	4.29037e-06
FBgn0005636	2R	20163258	20178607	+	nvy	protein_coding	20163258	9.3807	1.05205	0.993261	1.05918	0.289516	0.423833
FBgn0005638	2R	20219045	20221829	-	slbo	protein_coding	20221829	6.19995	-0.10265	1.14689	-0.0895027	0.928682	0.962151
FBgn0005640	3L	3515751	3610521	+	Eip63E	protein_coding	3515751	305.367	-0.228419	0.174296	-1.31053	0.190018	0.306606
FBgn0005642	3R	24633705	24637049	-	wdn	protein_coding	24637049	265.474	-0.294581	0.229762	-1.28212	0.199802	0.319082
FBgn0005648	2R	4018938	4021879	+	Pabp2	protein_coding	4018938	792.038	-0.816802	0.199813	-4.08783	4.35426e-05	0.000195139
FBgn0005649	3R	19868778	19873987	-	Rox8	protein_coding	19873987	666.269	-0.110859	0.188864	-0.586979	0.557218	0.690567
FBgn0005654	2R	9090233	9094027	-	lat	protein_coding	9094027	130.888	0.0292574	0.267364	0.109429	0.912862	0.951398
FBgn0005655	2R	16149259	16150362	-	mus209	protein_coding	16150362	1844.88	-0.954874	0.110128	-8.6706	4.29837e-18	7.98243e-17
FBgn0005658	3L	6090717	6117013	+	Ets65A	protein_coding	6090717	1.26168	-0.791564	2.2527	-0.351384	0.7253
FBgn0005659	3R	23562262	23574089	+	Ets98B	protein_coding	23562262	7.9555	0.992588	1.04591	0.949021	0.34261	0.48178
FBgn0005660	2L	547016	552454	-	Ets21C	protein_coding	552454	6.68155	1.44099	1.20514	1.19571	0.23181	0.358501
FBgn0005666	4	745030	796707	+	bt	protein_coding	745030	1903.73	1.50616	0.174368	8.63785	5.72818e-18	1.05065e-16
FBgn0005670	X	2053175	2056160	-	Cyp4d1	protein_coding	2056160	14.2974	1.66894	0.895159	1.86441	0.062264	0.124751
FBgn0005671	3R	8449484	8453551	-	Vha55	protein_coding	8453551	1280.8	-0.237949	0.199612	-1.19206	0.233239	0.360324
FBgn0005672	2L	19567900	19577324	-	spi	protein_coding	19577324	582.352	0.360718	0.147289	2.44905	0.0143234	0.0360604
FBgn0005674	3R	19777852	19784117	-	Aats-glupro	protein_coding	19784117	665.227	-0.584419	0.159352	-3.66747	0.00024496	0.000957069
FBgn0005677	2L	16466512	16485984	-	dac	protein_coding	16485984	2.06584	1.36485	1.89578	0.719941	0.471561
FBgn0005683	2L	10420625	10422780	-	pie	protein_coding	10422780	83.89	-0.358981	0.361493	-0.99305	0.320685	0.458291
FBgn0005694	3L	21426522	21431739	+	Aef1	protein_coding	21426522	154.85	-1.36556	0.309328	-4.41462	1.01186e-05	5.07338e-05
FBgn0005695	2R	4611765	4616509	+	gcl	protein_coding	4611765	503.821	-1.29105	0.150324	-8.58844	8.81567e-18	1.57962e-16
FBgn0005696	3R	23064885	23066950	+	DNApol-alpha73	protein_coding	23064885	343.874	-0.593249	0.172058	-3.44796	0.000564828	0.00205111
FBgn0005771	2L	14490862	14494019	+	noc	protein_coding	14490862	331.436	1.34188	0.19261	6.96684	3.24148e-12	3.49733e-11
FBgn0005775	3L	4936758	5079033	-	Con	protein_coding	5079033	88.1955	2.06943	0.357626	5.78658	7.18333e-09	5.42e-08
FBgn0005777	3R	5573597	5576822	+	PpD3	protein_coding	5573597	630.96	-0.710222	0.134041	-5.29854	1.16734e-07	7.57798e-07
FBgn0008635	X	18275580	18279228	-	betaCop	protein_coding	18279228	1009.33	0.135972	0.118993	1.14269	0.253168	0.383534
FBgn0008646	3R	9693067	9700638	-	E5	protein_coding	9700638	1.60112	3.53687	2.53294	1.39635	0.16261
FBgn0008654	2R	8884006	8895307	+	Su(z)2	protein_coding	8884006	83.0726	0.979695	0.363105	2.69811	0.00697352	0.0191707
FBgn0010014	X	5226532	5228482	+	CanB	protein_coding	5226532	28.6482	0.353123	0.600935	0.587623	0.556785	0.690285
FBgn0010015	3R	26865098	26872543	+	CanA1	protein_coding	26865098	9.52525	0.913464	0.976497	0.93545	0.349556	0.489835
FBgn0010019	X	361090	363366	-	Cyp4g1	protein_coding	363366	1195.34	1.62334	1.50565	1.07817	0.280958	0.414191
FBgn0010038	3R	8197693	8198426	+	GstD2	protein_coding	8197693	22.4359	1.8557	0.760237	2.44095	0.0146488	0.0367695
FBgn0010039	3R	8198790	8199535	+	GstD3	protein_coding	8198790	657.868	0.270118	0.227855	1.18549	0.235826	0.363648
FBgn0010040	3R	8199824	8200546	+	GstD4	protein_coding	8199824	12.1519	0.161141	0.910212	0.177037	0.859479	0.917489
FBgn0010041	3R	8201486	8202136	+	GstD5	protein_coding	8201486	5.86583	1.51552	1.34349	1.12804	0.259302	0.389958
FBgn0010042	3R	8202894	8203629	+	GstD6	protein_coding	8202894	3.82012	0.0516599	1.73405	0.0297914	0.976233	0.989972
FBgn0010043	3R	8204261	8204977	+	GstD7	protein_coding	8204261	1.33173	-1.23543	4.30711	-0.286836	0.774238
FBgn0010051	3R	1342862	1364584	+	Itp-r83A	protein_coding	1342862	268.356	0.603269	0.266021	2.26775	0.0233445	0.0546275
FBgn0010052	2R	12007311	12010278	+	Jhe	protein_coding	12007311	14.8466	1.05759	0.835129	1.26638	0.205376	0.326325
FBgn0010053	2R	14740939	14742614	-	Jheh1	protein_coding	14742614	798.995	1.22262	0.137063	8.92011	4.65838e-19	9.32415e-18
FBgn0010078	2R	18741898	18743211	+	RpL23	protein_coding	18741898	77485.9	-0.326628	0.113822	-2.86963	0.00410952	0.0120248
FBgn0010097	2L	19183863	19185726	-	gammaTub37C	protein_coding	19185726	225.316	-2.19647	0.272966	-8.04668	8.50672e-16	1.29436e-14
FBgn0010100	2L	21168616	21173017	+	Acon	protein_coding	21168616	1784.83	-0.214437	0.156264	-1.37227	0.16998	0.281075
FBgn0010105	3L	15714611	15721530	-	comm	protein_coding	15721530	20.3201	1.27258	0.699133	1.82023	0.0687241	0.135514
FBgn0010109	2R	4116476	4119832	-	dpn	protein_coding	4119832	5.91522	-2.54213	1.22764	-2.07075	0.0383822	0.083755
FBgn0010113	3R	26103656	26190686	+	hdc	protein_coding	26103656	227.242	1.03664	0.304353	3.40603	0.000659147	0.0023513
FBgn0010114	2R	5115286	5134752	-	hig	protein_coding	5134752	1.34193	2.10581	2.49398	0.844359	0.398469
FBgn0010173	3R	4087842	4090171	-	RpA-70	protein_coding	4090171	1580.61	-0.653311	0.131635	-4.96306	6.93927e-07	4.08898e-06
FBgn0010194	X	18395589	18399436	-	Wnt5	protein_coding	18399436	43.4331	0.788885	0.489656	1.6111	0.107157	0.194256
FBgn0010198	X	13229806	13231687	-	RpS15Aa	protein_coding	13231687	66766.6	-0.412616	0.163399	-2.52521	0.0115628	0.0300092
FBgn0010213	2R	12660376	12661440	-	Sod2	protein_coding	12661440	1975.82	-0.28422	0.0892645	-3.18402	0.00145243	0.00476065
FBgn0010215	3L	23311746	23331200	-	alpha-Cat	protein_coding	23331200	1808.89	0.0190169	0.177722	0.107004	0.914786	0.952654
FBgn0010217	4	1052110	1055183	+	ATPsyn-beta	protein_coding	1052110	19363.1	-0.570086	0.131326	-4.34101	1.41828e-05	6.88199e-05
FBgn0010220	2R	4975358	4977304	+	Dbp45A	protein_coding	4975358	511.397	-0.987878	0.162697	-6.07188	1.26425e-09	1.02853e-08
FBgn0010222	3R	4868226	4876271	-	Nmdmc	protein_coding	4876271	811.138	-1.10407	0.136361	-8.09665	5.64927e-16	8.68748e-15
FBgn0010223	3L	16655657	16661034	-	Galpha73B	protein_coding	16661034	30.7352	0.523004	0.541183	0.966409	0.33384	0.472405
FBgn0010225	3R	60868	66780	+	Gel	protein_coding	60868	335.971	1.43231	0.196827	7.277	3.4133e-13	4.00388e-12
FBgn0010226	2R	12980751	12987006	-	GstS1	protein_coding	12987006	2213.52	0.896688	0.101399	8.84314	9.30651e-19	1.82654e-17
FBgn0010228	2R	17585056	17591993	-	HmgZ	protein_coding	17591993	1670.66	0.290031	0.122065	2.37604	0.0174997	0.0427656
FBgn0010235	3L	12739716	12743156	-	Klc	protein_coding	12743156	1076.36	0.574608	0.112786	5.09469	3.49317e-07	2.13959e-06
FBgn0010238	2R	8340696	8353154	+	Lac	protein_coding	8340696	181.474	0.864904	0.331675	2.60769	0.00911567	0.0243406
FBgn0010241	2R	10134471	10140102	+	Mdr50	protein_coding	10134471	1.24116	-1.77204	2.82789	-0.626631	0.530901
FBgn0010246	3L	1318480	1329617	+	Myo61F	protein_coding	1318480	339.455	1.38403	0.187407	7.38519	1.52235e-13	1.84143e-12
FBgn0010247	3RHet	1935205	2026815	+	Parp	protein_coding	1935205	1467.25	-0.545676	0.196932	-2.77089	0.00559037	0.0157442
FBgn0010258	3R	9480278	9482116	-	Rbp4	protein_coding	9482116	10.4636	0.324972	0.979893	0.331641	0.740161	0.836235
FBgn0010263	2L	2954762	2968434	+	Rbp9	protein_coding	2954762	310.264	1.12349	0.193794	5.79735	6.73714e-09	5.11009e-08
FBgn0010265	2L	8363699	8364609	-	RpS13	protein_coding	8364609	30235.7	-0.3971	0.174245	-2.27898	0.0226684	0.0532926
FBgn0010269	X	9141375	9144070	+	Dsor1	protein_coding	9141375	252.439	-0.118449	0.20052	-0.590708	0.554716	0.688481
FBgn0010278	2R	19693884	19696518	-	Ssrp	protein_coding	19696518	928.716	-0.762339	0.131348	-5.80396	6.47685e-09	4.9312e-08
FBgn0010280	3L	16106312	16114751	+	Taf4	protein_coding	16106312	345.76	-0.296594	0.227177	-1.30556	0.191702	0.309026
FBgn0010282	3R	2206189	2208326	+	TfIIFalpha	protein_coding	2206189	558.017	-0.662669	0.155397	-4.26436	2.00473e-05	9.47246e-05
FBgn0010287	2L	8072895	8073948	+	Trf	protein_coding	8072895	394.063	-1.78228	0.213039	-8.36596	5.96258e-17	9.97521e-16
FBgn0010288	2L	2212738	2214211	-	Uch	protein_coding	2214211	1182.92	0.00237606	0.154118	0.0154171	0.987699	0.994511
FBgn0010292	X	7795915	7797676	+	bys	protein_coding	7795915	1221.19	-1.5308	0.171785	-8.91113	5.05136e-19	1.00708e-17
FBgn0010295	X	3135524	3136117	-	ng3	protein_coding	3136117	1.91099	0	4.00853	0	1
FBgn0010296	X	3137987	3138253	-	ng4	protein_coding	3138253	14.1119	-6.925	4.79037	-1.44561	0.148287	0.251754
FBgn0010300	2L	19133816	19179758	+	brat	protein_coding	19133816	497.338	-0.45721	0.208871	-2.18896	0.0285996	0.065095
FBgn0010303	X	12973240	12984466	-	hep	protein_coding	12984466	179.92	-0.0978381	0.253589	-0.385814	0.699634	0.807217
FBgn0010309	2L	19186043	19189938	+	pigeon	protein_coding	19186043	227.9	-0.733048	0.222428	-3.29566	0.000981906	0.0033715
FBgn0010313	3R	904244	912749	-	corto	protein_coding	912749	158.931	0.240543	0.277933	0.865471	0.38678	0.527917
FBgn0010314	2L	9330767	9331981	+	Cks30A	protein_coding	9330767	276.761	-0.814701	0.280057	-2.90905	0.00362528	0.0107754
FBgn0010315	X	15800855	15803709	-	CycD	protein_coding	15803709	689.158	-1.04734	0.17134	-6.11263	9.79997e-10	8.09019e-09
FBgn0010316	2R	5599829	5603607	+	dap	protein_coding	5599829	617.39	-0.529948	0.132223	-4.00798	6.12406e-05	0.000267328
FBgn0010317	3L	3466414	3468098	+	CycJ	protein_coding	3466414	535.492	-1.53341	0.165496	-9.26554	1.94085e-20	4.26563e-19
FBgn0010323	2L	583540	594810	-	Gsc	protein_coding	594810	6.40303	1.38	1.32344	1.04274	0.297068	0.431757
FBgn0010328	3R	23082315	23089758	-	woc	protein_coding	23089758	781.045	-0.692004	0.161446	-4.28629	1.81681e-05	8.65346e-05
FBgn0010329	X	7889730	7920567	+	Tbh	protein_coding	7889730	6.96988	2.19894	1.34889	1.63019	0.103062	0.188281
FBgn0010333	3L	1300879	1302683	-	Rac1	protein_coding	1302683	630.794	0.436307	0.17311	2.52041	0.0117219	0.0303518
FBgn0010339	2R	7924811	7926356	+	128up	protein_coding	7924811	2030.6	-1.13454	0.151416	-7.49285	6.73932e-14	8.39336e-13
FBgn0010340	3R	9950148	9951266	-	140up	protein_coding	9951266	420.861	-0.582716	0.196976	-2.95831	0.00309334	0.00938516
FBgn0010341	X	19591117	19593971	+	Cdc42	protein_coding	19591117	1353.38	0.0417981	0.109075	0.383206	0.701567	0.808245
FBgn0010342	2R	5478331	5480249	+	Map60	protein_coding	5478331	424.33	0.0337872	0.155581	0.217168	0.828077	0.897566
FBgn0010348	3L	22861479	22865331	-	Arf79F	protein_coding	22865331	5869.89	-0.0549682	0.127646	-0.43063	0.666737	0.781486
FBgn0010350	3L	8121154	8124775	+	CdsA	protein_coding	8121154	548.36	0.289794	0.141269	2.05136	0.0402316	0.0872433
FBgn0010352	3L	16948035	16961824	+	Nc73EF	protein_coding	16948035	434.901	-0.0334524	0.238103	-0.140496	0.888268	0.935859
FBgn0010355	3R	2472611	2481770	+	Taf1	protein_coding	2472611	204.106	-0.0493358	0.256205	-0.192564	0.8473	0.91009
FBgn0010356	2R	6764817	6767175	-	Taf5	protein_coding	6767175	257.943	-0.0638772	0.208399	-0.306513	0.759214	0.849889
FBgn0010357	2R	7233840	7234641	+	betaTry	protein_coding	7233840	1.86895	-2.08478	2.53992	-0.820807	0.411756
FBgn0010379	3R	11924938	11930239	+	Akt1	protein_coding	11924938	838.136	-0.100291	0.189517	-0.529195	0.59667	0.725119
FBgn0010380	X	19625036	19628620	+	Bap	protein_coding	19625036	596.872	0.162267	0.190596	0.851365	0.394566	0.535718
FBgn0010381	3L	3369556	3369942	+	Drs	protein_coding	3369556	724.42	2.68269	0.415323	6.45928	1.05201e-10	9.62161e-10
FBgn0010382	2L	15727762	15748155	-	CycE	protein_coding	15748155	209.67	-1.30115	0.217539	-5.98123	2.21459e-09	1.75497e-08
FBgn0010383	X	18582570	18586778	-	Cyp18a1	protein_coding	18586778	154.366	1.46887	0.381627	3.84898	0.00011861	0.000492201
FBgn0010385	2R	5941683	5942081	-	Def	protein_coding	5942081	1.76059	-4.30628	4.81941	-0.893528	0.371575
FBgn0010387	3L	7124963	7126563	+	Dbi	protein_coding	7124963	515.014	2.14018	0.444164	4.81845	1.44678e-06	8.16283e-06
FBgn0010388	2R	10633462	10634219	+	Dro	protein_coding	10633462	31.8886	1.71473	0.828827	2.06886	0.0385593	0.084067
FBgn0010389	3R	13870936	13878706	-	htl	protein_coding	13878706	291.966	1.1277	0.208479	5.4092	6.33067e-08	4.24344e-07
FBgn0010391	X	11020910	11023120	-	Gtp-bp	protein_coding	11023120	1182.73	-0.248958	0.133145	-1.86983	0.0615074	0.123578
FBgn0010395	2L	21053033	21058044	+	betaInt-nu	protein_coding	21053033	9.02105	1.13804	0.961676	1.1834	0.236652	0.364434
FBgn0010397	2R	10458315	10463276	-	LamC	protein_coding	10463276	797.746	0.560048	0.155941	3.59142	0.000328884	0.00125294
FBgn0010398	2L	10517335	10519269	+	Lrr47	protein_coding	10517335	92.6566	-0.126923	0.327086	-0.388043	0.697984	0.806098
FBgn0010399	3R	1334544	1349046	-	Nmdar1	protein_coding	1349046	1.40636	3.53676	2.61055	1.35479	0.175483
FBgn0010401	3R	3804681	3805336	+	Os-C	protein_coding	3804681	34.2232	-2.57361	0.647374	-3.97545	7.02453e-05	0.00030437
FBgn0010406	3L	7963688	7965549	+	RNaseX25	protein_coding	7963688	611.175	0.527414	0.165054	3.1954	0.00139638	0.00459297
FBgn0010407	2L	10251843	10254686	+	Ror	protein_coding	10251843	7.49467	2.00107	1.36393	1.46713	0.14234	0.243501
FBgn0010408	3L	9502990	9504631	-	RpS9	protein_coding	9504631	59752.8	-0.424701	0.126694	-3.35217	0.000801816	0.00280858
FBgn0010409	2R	13433895	13434999	-	RpL18A	protein_coding	13434999	52858	-0.224954	0.0761138	-2.95549	0.00312171	0.00945699
FBgn0010411	2R	16151477	16152353	+	RpS18	protein_coding	16151477	62471.3	-0.139171	0.0986389	-1.41092	0.158268	0.265659
FBgn0010412	X	16531912	16532953	+	RpS19a	protein_coding	16531912	30949.7	-0.24249	0.0804102	-3.01566	0.0025642	0.00790577
FBgn0010415	2R	17280111	17368680	-	Sdc	protein_coding	17368680	1154.39	0.351557	0.14562	2.41421	0.0157695	0.0390963
FBgn0010416	X	16282853	16285443	-	TH1	protein_coding	16285443	456.881	-0.0476879	0.15843	-0.301003	0.763412	0.852102
FBgn0010417	3L	19592188	19594482	+	Taf6	protein_coding	19592188	196.51	0.0749363	0.223592	0.335148	0.737514	0.834126
FBgn0010421	3R	6592344	6593668	-	TfIIFbeta	protein_coding	6593668	495.672	-0.974629	0.169751	-5.74152	9.38299e-09	6.95997e-08
FBgn0010422	2L	15058919	15060757	-	TfIIS	protein_coding	15060757	662.408	-0.469473	0.168323	-2.78912	0.00528518	0.014964
FBgn0010423	2R	7161540	7162796	-	TpnC47D	protein_coding	7162796	78.4633	1.65884	0.384247	4.31713	1.58074e-05	7.60083e-05
FBgn0010424	3L	17039260	17041490	+	TpnC73F	protein_coding	17039260	2588.11	1.68231	0.144324	11.6565	2.12724e-31	1.03171e-29
FBgn0010431	3L	8406112	8407203	+	mtrm	protein_coding	8406112	904.986	-4.57034	0.221599	-20.6244	1.65828e-94	1.11525e-91
FBgn0010434	2R	15116570	15131256	+	cora	protein_coding	15116570	610.393	1.95499	0.257255	7.59943	2.97436e-14	3.8462e-13
FBgn0010435	2R	20863979	20872321	-	emp	protein_coding	20872321	323.049	1.82165	0.211514	8.61243	7.15259e-18	1.3001e-16
FBgn0010438	3R	12029912	12030973	-	mtSSB	protein_coding	12030973	4300.92	-1.30819	0.151793	-8.61824	6.79899e-18	1.24029e-16
FBgn0010441	3R	23076853	23078902	-	pll	protein_coding	23078902	257.54	-0.0109754	0.199503	-0.0550135	0.956128	0.978634
FBgn0010452	3L	13107371	13111177	+	trn	protein_coding	13107371	45.4048	0.921723	0.459898	2.00419	0.0450496	0.0958575
FBgn0010453	2L	7255460	7277168	-	Wnt4	protein_coding	7277168	98.4109	1.23469	0.33905	3.64161	0.000270938	0.00105003
FBgn0010470	2R	17374670	17385431	-	Fkbp13	protein_coding	17385431	461.043	0.494126	0.168428	2.93375	0.00334899	0.0100718
FBgn0010473	2L	4283148	4323781	+	tutl	protein_coding	4283148	153.86	1.46695	0.293457	4.99888	5.76653e-07	3.44421e-06
FBgn0010482	2R	2608606	2628149	-	l(2)01289	protein_coding	2628149	446.141	1.65335	0.185525	8.91174	5.02392e-19	1.00359e-17
FBgn0010488	2R	8803502	8810745	+	NAT1	protein_coding	8803502	1666.55	-0.469885	0.165982	-2.83095	0.00464102	0.0133577
FBgn0010497	2L	12027440	12034123	+	dmGlut	protein_coding	12027440	299.068	-2.11688	0.227266	-9.31454	1.22483e-20	2.75191e-19
FBgn0010501	2R	19438838	19441079	+	Dcp-1	protein_coding	19438838	330.644	-1.17351	0.187834	-6.2476	4.16815e-10	3.57554e-09
FBgn0010504	2R	4034423	4044126	-	kermit	protein_coding	4044126	168.546	0.658302	0.255585	2.57567	0.0100045	0.0264134
FBgn0010516	2R	7576432	7578380	-	wal	protein_coding	7578380	1700.25	0.0296687	0.0918633	0.322965	0.746721	0.840822
FBgn0010520	2L	9895281	9896104	+	Bka	protein_coding	9895281	1191.33	-1.73482	0.147544	-11.758	6.42332e-32	3.20784e-30
FBgn0010531	2R	6008991	6010079	-	CCS	protein_coding	6010079	250.481	-0.0109078	0.231242	-0.0471706	0.962377	0.981774
FBgn0010548	2R	3354384	3364667	-	Aldh-III	protein_coding	3364667	498.197	0.60523	0.157322	3.84708	0.000119534	0.000495627
FBgn0010549	2R	5277670	5282786	+	l(2)03659	protein_coding	5277670	49.613	-0.982628	0.550457	-1.78511	0.074243	0.144142
FBgn0010551	2R	14706972	14709755	+	l(2)03709	protein_coding	14706972	2472.23	-0.947534	0.0934779	-10.1365	3.80661e-24	1.15319e-22
FBgn0010575	2R	14165703	14244801	-	sbb	protein_coding	14244801	195.994	0.422647	0.303366	1.39319	0.163562	0.272369
FBgn0010583	2L	825969	833241	+	dock	protein_coding	825969	270.669	-0.0448121	0.193673	-0.231381	0.817019	0.890074
FBgn0010590	2R	11901309	11902285	-	Prosbeta1	protein_coding	11902285	3268.39	-0.0571918	0.0923162	-0.619521	0.535574	0.671497
FBgn0010591	2R	12975939	12979462	-	Sply	protein_coding	12979462	307.735	-0.20495	0.181286	-1.13053	0.258252	0.389308
FBgn0010602	2L	540599	542580	-	lwr	protein_coding	542580	1644.57	-0.448745	0.163738	-2.74064	0.00613201	0.017093
FBgn0010607	2L	4970135	4973852	-	l(2)05714	protein_coding	4973852	618.703	-0.389	0.157775	-2.46553	0.0136811	0.0346945
FBgn0010611	2R	12223595	12228760	+	Hmgs	protein_coding	12223595	874.926	-0.185352	0.117985	-1.57098	0.116188	0.207416
FBgn0010612	2L	10975552	10976422	-	l(2)06225	protein_coding	10976422	9532.39	0.0429312	0.107463	0.399497	0.689527	0.798967
FBgn0010620	2R	13282101	13292678	+	Sip1	protein_coding	13282101	397.739	0.784739	0.226781	3.46033	0.000539508	0.0019698
FBgn0010621	2R	8062281	8065021	+	Cct5	protein_coding	8062281	3113.55	-1.11391	0.129044	-8.63201	6.02821e-18	1.10168e-16
FBgn0010622	2R	18948943	18950125	-	l(2)06496	protein_coding	18950125	379.553	0.160698	0.205955	0.780257	0.43524	0.577116
FBgn0010638	2R	10506235	10507186	+	Sec61beta	protein_coding	10506235	1513.88	0.112845	0.150891	0.747859	0.454545	0.59621
FBgn0010651	2R	14684769	14691232	-	l(2)08717	protein_coding	14691232	263.995	1.69225	0.237765	7.11734	1.10032e-12	1.23746e-11
FBgn0010660	2R	18806459	18812255	-	Nup214	protein_coding	18812255	493.806	-0.282698	0.175933	-1.60685	0.108087	0.195444
FBgn0010704	2L	2226523	2231099	+	l(2)s5379	protein_coding	2226523	853.755	0.561675	0.138583	4.05299	5.05681e-05	0.000224431
FBgn0010741	3L	11066392	11067488	-	l(3)01239	protein_coding	11067488	3019.53	-0.74046	0.12927	-5.72803	1.01605e-08	7.49262e-08
FBgn0010747	3L	5145778	5147877	+	Srp54k	protein_coding	5145778	1196.07	-0.128758	0.145021	-0.88786	0.374616	0.5155
FBgn0010750	3R	601323	603213	+	atms	protein_coding	601323	687.377	-0.208924	0.153502	-1.36105	0.173496	0.285586
FBgn0010762	3L	10657839	10683834	+	simj	protein_coding	10657839	194.474	0.111595	0.2898	0.385075	0.700182	0.807619
FBgn0010768	3R	14989943	14996296	+	sqz	protein_coding	14989943	83.9971	0.0806418	0.364222	0.221408	0.824774	0.895236
FBgn0010770	3R	16941976	16943621	+	ppan	protein_coding	16941976	955.893	-1.86033	0.141382	-13.1582	1.52635e-39	1.22205e-37
FBgn0010772	3R	1490861	1495051	-	Xe7	protein_coding	1495051	154.447	0.169189	0.257545	0.656932	0.511225	0.649772
FBgn0010774	3R	2903618	2906126	-	Ref1	protein_coding	2906126	2228.31	-0.982461	0.119844	-8.19786	2.44694e-16	3.92444e-15
FBgn0010786	3L	1334889	1339415	+	l(3)02640	protein_coding	1334889	1221.02	-1.33325	0.151384	-8.80703	1.28501e-18	2.51224e-17
FBgn0010803	3R	5089539	5092670	-	Aats-trp	protein_coding	5092670	766.459	-0.938185	0.131241	-7.14855	8.76982e-13	9.98532e-12
FBgn0010808	3R	26878338	26879637	-	l(3)03670	protein_coding	26879637	1498.41	0.0368414	0.100226	0.367584	0.713183	0.817721
FBgn0010812	3R	3859027	3862374	+	unc-45	protein_coding	3859027	522.251	0.719763	0.174443	4.12606	3.69031e-05	0.000167166
FBgn0010825	3L	8443022	8465769	+	Gug	protein_coding	8443022	228.724	0.31318	0.2568	1.21955	0.222636	0.347402
FBgn0010830	3L	22731702	22734488	-	l(3)04053	protein_coding	22734488	236.891	0.126514	0.225865	0.560132	0.575389	0.706996
FBgn0010877	3R	14114579	14124606	-	l(3)05822	protein_coding	14124606	268.364	-0.27701	0.216674	-1.27846	0.201086	0.32072
FBgn0010894	3L	5552570	5554698	-	sinu	protein_coding	5554698	207.639	0.806979	0.21434	3.76494	0.000166588	0.000673291
FBgn0010905	3L	2505245	2554292	-	Spn	protein_coding	2554292	285.558	-0.118479	0.21552	-0.549737	0.5825	0.713312
FBgn0010909	3L	2554847	2586540	-	msn	protein_coding	2586540	934.569	0.261598	0.173362	1.50897	0.131306	0.228573
FBgn0010926	3R	13362654	13365698	-	l(3)07882	protein_coding	13365698	790.318	-1.73072	0.139761	-12.3834	3.2131e-35	1.88452e-33
FBgn0011016	3L	16122717	16124083	+	SsRbeta	protein_coding	16122717	1967.25	-0.102411	0.0967549	-1.05845	0.289848	0.424259
FBgn0011020	3R	2977076	2979886	+	Sas-4	protein_coding	2977076	146.911	0.0221548	0.270174	0.082002	0.934645	0.965347
FBgn0011202	2L	20758147	20767536	+	dia	protein_coding	20758147	313.035	0.0554198	0.190627	0.290724	0.771263	0.857261
FBgn0011204	3L	1503226	1517271	-	cue	protein_coding	1517271	911.967	-0.731502	0.1642	-4.45495	8.39127e-06	4.26669e-05
FBgn0011205	3L	20377529	20385013	+	fbl	protein_coding	20377529	537.298	-0.186584	0.142412	-1.31018	0.190136	0.306699
FBgn0011206	3L	9091208	9123452	-	bol	protein_coding	9123452	123.625	0.932385	0.299313	3.11508	0.00183893	0.00586688
FBgn0011207	2L	9700796	9708883	+	pelo	protein_coding	9700796	550.724	-0.573157	0.14892	-3.84877	0.000118713	0.000492425
FBgn0011211	2R	18686561	18689685	+	blw	protein_coding	18686561	7195.86	-0.443217	0.146909	-3.01695	0.00255336	0.00787473
FBgn0011217	3R	10558427	10566933	-	eff	protein_coding	10566933	4545.12	-0.233402	0.122885	-1.89935	0.0575189	0.116986
FBgn0011224	3R	27672709	27819000	-	heph	protein_coding	27819000	570.672	-0.369815	0.147679	-2.50418	0.0122735	0.0315775
FBgn0011225	3R	20078548	20096953	-	jar	protein_coding	20096953	712.501	-0.0234088	0.137185	-0.170637	0.864509	0.920634
FBgn0011227	2R	8644644	8645028	-	ox	protein_coding	8645028	13107	-0.344719	0.142786	-2.41423	0.0157683	0.0390963
FBgn0011230	2L	8054322	8071624	-	poe	protein_coding	8071624	1162.18	0.584438	0.16375	3.56909	0.000358228	0.00135278
FBgn0011232	2L	9431405	9435341	+	scat	protein_coding	9431405	128.24	-0.124397	0.296812	-0.41911	0.675136	0.788101
FBgn0011236	2R	19757796	19764965	+	ken	protein_coding	19757796	248.139	-0.0201449	0.23934	-0.0841686	0.932922	0.964373
FBgn0011241	2R	5752015	5762577	-	cbx	protein_coding	5762577	317.36	0.00606815	0.282126	0.0215086	0.98284	0.992583
FBgn0011244	2L	728412	730564	+	Hsp60B	protein_coding	728412	3.79116	1.18455	1.4396	0.82283	0.410605	0.551776
FBgn0011259	2L	8542147	8671917	+	Sema-1a	protein_coding	8542147	70.7917	0.71977	0.364832	1.97288	0.0485088	0.101928
FBgn0011260	2R	12387701	12420934	+	Sema-2a	protein_coding	12387701	936.712	0.147853	0.141547	1.04455	0.296233	0.43104
FBgn0011272	2L	9967312	9968619	+	RpL13	protein_coding	9967312	25473.9	-0.365464	0.112763	-3.241	0.00119111	0.00399725
FBgn0011274	2L	17413248	17439923	-	Dif	protein_coding	17439923	242.641	1.98332	0.226155	8.76976	1.79053e-18	3.45404e-17
FBgn0011277	X	4539160	4541447	-	HLH4C	protein_coding	4541447	1.42003	-2.66376	3.05186	-0.872833	0.382754
FBgn0011280	X	20290640	20292009	+	Pbprp2	protein_coding	20290640	4.86536	4.23664	1.99019	2.12876	0.0332739	0.0741479
FBgn0011283	2L	7496791	7497365	-	Pbprp5	protein_coding	7497365	3.13925	1.57654	2.1003	0.750628	0.452876	0.595022
FBgn0011284	3L	13034856	13037005	+	RpS4	protein_coding	13034856	45098.7	-0.405471	0.0957917	-4.23284	2.30762e-05	0.000108175
FBgn0011286	2R	4747869	4775602	+	Rya-r44F	protein_coding	4747869	91.966	1.90188	0.447548	4.24955	2.14204e-05	0.000100882
FBgn0011288	3L	24067329	24292305	+	Snap25	protein_coding	24067329	12.8961	-0.0318419	0.909148	-0.0350239	0.972061	0.987428
FBgn0011289	3R	23076834	23082186	+	TfIIA-L	protein_coding	23076834	961.494	-0.0225229	0.13171	-0.171004	0.864221	0.920586
FBgn0011290	3R	7504099	7505408	-	Taf12	protein_coding	7505408	139.871	0.616293	0.272562	2.26111	0.0237523	0.0554404
FBgn0011291	2L	9762364	9763244	-	Taf11	protein_coding	9763244	243.348	0.0243755	0.285565	0.0853588	0.931976	0.963988
FBgn0011294	2L	1329161	1329904	+	a5	protein_coding	1329161	2.89779	2.18864	2.91454	0.75094	0.452689	0.594936
FBgn0011296	2R	19572174	19573063	-	l(2)efl	protein_coding	19573063	903.624	1.27188	0.130052	9.77979	1.3749e-22	3.68881e-21
FBgn0011297	2R	19592962	19597311	-	l(2)not	protein_coding	19597311	353.283	0.777622	0.1826	4.2586	2.05712e-05	9.70183e-05
FBgn0011300	2R	4839846	4850301	+	babo	protein_coding	4839846	177.194	0.0193428	0.225867	0.0856379	0.931754	0.963857
FBgn0011305	2L	10261795	10263554	-	Rsf1	protein_coding	10263554	641.437	0.228424	0.144905	1.57637	0.114939	0.205514
FBgn0011327	3L	9468593	9470065	-	Uch-L3	protein_coding	9470065	1700.26	-0.762898	0.162225	-4.70271	2.56725e-06	1.40829e-05
FBgn0011335	3L	12109201	12111155	+	l(3)j2D3	protein_coding	12109201	163.162	-0.349999	0.25548	-1.36997	0.170697	0.281971
FBgn0011336	3R	20892434	20895372	-	OstStt3	protein_coding	20895372	1584.2	-0.0358575	0.105426	-0.340122	0.733765	0.831587
FBgn0011361	3L	1329949	1331631	+	mtacp1	protein_coding	1329949	4845.08	-0.65496	0.115243	-5.68328	1.32136e-08	9.5692e-08
FBgn0011455	3L	12130596	12131684	-	l(3)neo18	protein_coding	12131684	2871.77	-0.407356	0.101252	-4.02318	5.74172e-05	0.000252276
FBgn0011474	3R	10141710	10146216	+	pr-set7	protein_coding	10141710	148.203	-0.810643	0.307374	-2.63732	0.0083565	0.0225041
FBgn0011476	3R	11103870	11104351	-	l(3)neo43	protein_coding	11104351	1134.25	-0.73726	0.205977	-3.57934	0.000344469	0.00130688
FBgn0011481	3R	14018216	14025317	-	Ssdp	protein_coding	14025317	250.187	-0.202771	0.224586	-0.902864	0.366598	0.507025
FBgn0011509	3L	8712049	8713325	-	SrpRbeta	protein_coding	8713325	820.338	-0.751372	0.147727	-5.08622	3.65271e-07	2.22919e-06
FBgn0011559	2L	18356125	18359026	-	Acp36DE	protein_coding	18359026	2.94797	4.11273	2.28683	1.79844	0.0721068	0.140867
FBgn0011566	X	2500712	2502700	-	Bzd	protein_coding	2502700	268.482	-0.636893	0.219097	-2.90691	0.00365023	0.01084
FBgn0011570	2L	1704902	1706962	+	cpb	protein_coding	1704902	650.189	0.395143	0.132083	2.99164	0.00277486	0.00849296
FBgn0011571	X	16182879	16187553	+	caz	protein_coding	16182879	219.422	-1.12042	0.270417	-4.14331	3.42332e-05	0.000155982
FBgn0011573	3L	1795392	1797307	+	Cdc37	protein_coding	1795392	939.84	-0.235883	0.130811	-1.80323	0.0713519	0.139658
FBgn0011576	X	2070924	2072761	+	Cyp4d2	protein_coding	2070924	45.6868	1.54032	0.452022	3.40761	0.000655335	0.00234101
FBgn0011581	3R	20167275	20169407	+	Dms	protein_coding	20167275	24.9143	3.29069	1.06766	3.08216	0.00205504	0.0064765
FBgn0011584	2L	10009386	10013170	+	Trp1	protein_coding	10009386	1017.53	0.401498	0.119523	3.35917	0.00078177	0.00274217
FBgn0011586	X	8798177	8800281	-	e(r)	protein_coding	8800281	1986.09	-0.193079	0.11817	-1.63391	0.102278	0.187119
FBgn0011589	2R	13761452	13813097	+	elk	protein_coding	13761452	3.33115	0.937458	1.539	0.609136	0.542435	0.677489
FBgn0011591	3L	20918991	20942612	-	fng	protein_coding	20942612	536.51	1.29861	0.155604	8.34565	7.08242e-17	1.179e-15
FBgn0011592	2R	8416561	8451691	+	fra	protein_coding	8416561	399.526	0.260337	0.175101	1.48678	0.137072	0.236371
FBgn0011596	3R	19027366	19029756	-	fzo	protein_coding	19029756	12.3608	0.436238	0.822929	0.530104	0.59604	0.724439
FBgn0011603	2L	4468000	4477024	-	ine	protein_coding	4477024	19.392	1.45216	0.717528	2.02383	0.0429875	0.0921109
FBgn0011604	2R	8524176	8528133	+	Iswi	protein_coding	8524176	445.509	-0.512184	0.156636	-3.26991	0.00107583	0.00365913
FBgn0011606	X	2493190	2498085	-	Klp3A	protein_coding	2498085	331.208	-0.597082	0.169518	-3.52224	0.000427921	0.00159353
FBgn0011638	2L	20348393	20350328	-	La	protein_coding	20350328	4287.64	-1.68422	0.123398	-13.6487	2.05477e-42	2.05232e-40
FBgn0011640	3L	7332366	7334996	+	lark	protein_coding	7332366	1217.31	-0.233512	0.169619	-1.37669	0.168608	0.279435
FBgn0011642	4	1077991	1084936	-	Zyx	protein_coding	1084936	855.363	0.0446599	0.179254	0.249143	0.80325	0.880782
FBgn0011648	2L	3146056	3159643	-	Mad	protein_coding	3159643	442.191	-0.104239	0.16794	-0.620691	0.534803	0.670864
FBgn0011655	3R	27436768	27440922	+	Med	protein_coding	27436768	119.933	0.0396922	0.349756	0.113486	0.909646	0.949447
FBgn0011656	2R	5801001	5846350	-	Mef2	protein_coding	5846350	279.644	0.980233	0.254417	3.85286	0.000116747	0.000485926
FBgn0011659	2R	4057779	4059906	+	Mlh1	protein_coding	4057779	211.756	-0.693648	0.213424	-3.2501	0.00115365	0.0038866
FBgn0011660	2R	11255577	11259021	-	Pms2	protein_coding	11259021	159.89	-0.0905267	0.247965	-0.365079	0.715053	0.818498
FBgn0011661	X	8767045	8792365	-	Moe	protein_coding	8792365	3974.73	0.353496	0.0822194	4.29942	1.71246e-05	8.199e-05
FBgn0011666	3R	21341840	21434145	+	msi	protein_coding	21341840	156.542	-0.169167	0.263311	-0.642459	0.520575	0.657657
FBgn0011668	3R	21657297	21657621	-	Mst57Da	protein_coding	21657621	6.68141	-6.88887	3.51214	-1.96144	0.0498274	0.104092
FBgn0011669	3R	21656444	21656636	-	Mst57Db	protein_coding	21656636	76.3896	0.901638	4.56493	0.197514	0.843425	0.907991
FBgn0011670	3R	21655113	21655487	-	Mst57Dc	protein_coding	21655487	9.92988	0.132472	1.8241	0.0726236	0.942106	0.969695
FBgn0011672	3R	16877105	16886517	-	Mvl	protein_coding	16886517	365.72	-0.289324	0.163909	-1.76515	0.0775379	0.149361
FBgn0011674	2R	16708771	16723569	-	insc	protein_coding	16723569	199.001	-0.0600856	0.260321	-0.230813	0.81746	0.890362
FBgn0011676	2L	10804269	10838448	-	Nos	protein_coding	10838448	40.4213	0.57288	1.61814	0.354036	0.723312	0.824215
FBgn0011692	3L	4242734	4246233	+	pav	protein_coding	4242734	579.912	-0.919853	0.164154	-5.60359	2.09963e-08	1.49373e-07
FBgn0011693	3L	16346333	16347397	-	Pdh	protein_coding	16347397	1.70241	2.59555	2.61169	0.99382	0.32031
FBgn0011694	2R	21061320	21061729	-	PebII	protein_coding	21061729	9.46124	0.463214	1.80973	0.255958	0.797983	0.877199
FBgn0011695	2R	19914056	19915040	+	PebIII	protein_coding	19914056	2457.93	1.23392	0.113325	10.8883	1.31117e-27	5.12679e-26
FBgn0011701	3R	14061916	14065324	+	repo	protein_coding	14061916	2.73393	1.19727	1.70422	0.702535	0.482346
FBgn0011703	2L	10325026	10327943	-	RnrL	protein_coding	10327943	1032.46	-1.1053	0.153522	-7.19959	6.03922e-13	6.96271e-12
FBgn0011704	2R	7870650	7872948	-	RnrS	protein_coding	7872948	2443.33	-1.25362	0.0849827	-14.7515	3.00785e-49	4.21434e-47
FBgn0011705	2L	8985936	8989539	-	rost	protein_coding	8989539	643.724	-2.09857	0.176877	-11.8646	1.80825e-32	9.4029e-31
FBgn0011706	3L	18390635	18391535	-	rpr	protein_coding	18391535	12.3088	0.246942	0.964593	0.256006	0.797946	0.877199
FBgn0011708	2L	16307359	16309273	+	Syx5	protein_coding	16307359	535.152	0.0934671	0.14198	0.658314	0.510336	0.648806
FBgn0011710	X	21229303	21232715	+	Sep1	protein_coding	21229303	883.901	0.204203	0.12078	1.6907	0.0908934	0.169614
FBgn0011715	3R	1296639	1298476	+	Snr1	protein_coding	1296639	509.942	-0.0876251	0.174639	-0.501749	0.615844	0.740658
FBgn0011722	2L	6415257	6423308	-	Tig	protein_coding	6423308	116.053	1.9017	0.32248	5.89709	3.69963e-09	2.85992e-08
FBgn0011723	3L	11920793	11929019	+	byn	protein_coding	11920793	1.3467	-0.22407	2.37704	-0.0942646	0.924899
FBgn0011725	3R	20022615	20047687	-	twin	protein_coding	20047687	342.085	-0.403242	0.179612	-2.24507	0.0247633	0.0574942
FBgn0011726	2R	19931971	19934359	-	tsr	protein_coding	19934359	19772.2	-0.0235675	0.183375	-0.128521	0.897737	0.942488
FBgn0011737	2L	6911090	6914138	-	wee	protein_coding	6914138	274.131	-0.331291	0.193351	-1.71341	0.0866368	0.163332
FBgn0011739	3R	26615379	26632341	-	wts	protein_coding	26632341	149.642	0.547371	0.314685	1.73943	0.0819599	0.156386
FBgn0011740	3R	5238271	5242986	+	alpha-Man-II	protein_coding	5238271	303.078	-0.0370979	0.177701	-0.208766	0.834631	0.901666
FBgn0011741	X	15629807	15631153	-	Actr13E	protein_coding	15631153	587.604	-0.0372188	0.157393	-0.23647	0.813068	0.887591
FBgn0011742	X	16442323	16448001	-	Arp14D	protein_coding	16448001	1024.11	-0.713302	0.117826	-6.05388	1.41396e-09	1.14571e-08
FBgn0011743	2R	12661811	12663179	+	Arp53D	protein_coding	12661811	13.4815	-1.28847	0.926556	-1.3906	0.164347	0.273541
FBgn0011745	3R	8517458	8519954	+	Arp87C	protein_coding	8517458	1404	-0.00672708	0.11357	-0.0592329	0.952767	0.976667
FBgn0011746	2R	4956606	4965059	+	ana	protein_coding	4956606	223.975	2.5854	0.275128	9.39708	5.60996e-21	1.30958e-19
FBgn0011747	4	137015	150380	-	Ank	protein_coding	150380	2391.69	0.324411	0.109334	2.96715	0.00300575	0.00916071
FBgn0011754	X	11589145	11598427	+	PhKgamma	protein_coding	11589145	273.729	-0.292671	0.237578	-1.2319	0.217988	0.341628
FBgn0011758	X	17291534	17297312	+	B-H1	protein_coding	17291534	2.24219	1.37671	1.90118	0.724137	0.468982
FBgn0011760	X	4581825	4596067	+	ctp	protein_coding	4581825	5066.11	-0.129411	0.101706	-1.2724	0.203231	0.323578
FBgn0011761	X	5206406	5207155	+	dhd	protein_coding	5206406	18417.7	-4.75991	0.215923	-22.0445	1.07922e-107	1.55531e-104
FBgn0011762	3L	8333414	8337504	+	DNApol-alpha50	protein_coding	8333414	274.768	-0.39591	0.210883	-1.87739	0.0604641	0.121944
FBgn0011763	2R	9109938	9115707	+	Dp	protein_coding	9109938	998.511	-0.702621	0.111339	-6.31067	2.77826e-10	2.43502e-09
FBgn0011764	X	16227645	16234657	+	Dsp1	protein_coding	16227645	1533.27	-0.573752	0.110004	-5.21575	1.83072e-07	1.16226e-06
FBgn0011766	3R	17446026	17486127	-	E2f	protein_coding	17486127	307.864	-0.0658411	0.24249	-0.271521	0.785991	0.867995
FBgn0011768	3R	6696628	6698102	-	Fdh	protein_coding	6698102	2497.06	-1.0476	0.103473	-10.1244	4.30538e-24	1.30038e-22
FBgn0011769	3L	9363295	9364338	-	Fdxh	protein_coding	9364338	235.454	-0.991352	0.236112	-4.19864	2.6852e-05	0.000124315
FBgn0011770	X	10222910	10223882	-	Gip	protein_coding	10223882	791.64	-0.227018	0.154024	-1.47391	0.140505	0.241217
FBgn0011771	3L	22277454	22281295	-	Hem	protein_coding	22281295	636.175	0.35232	0.140808	2.50213	0.0123448	0.0317124
FBgn0011774	3R	7235770	7238162	+	Irbp	protein_coding	7235770	190.775	-0.121233	0.219039	-0.553476	0.579938	0.71121
FBgn0011785	3R	20144741	20154341	+	BRWD3	protein_coding	20144741	158.419	-0.112665	0.321252	-0.350706	0.725809	0.825861
FBgn0011787	3L	8949891	8950684	+	mRpL12	protein_coding	8949891	963.488	-0.654246	0.155209	-4.21525	2.49497e-05	0.000116297
FBgn0011802	3L	10452181	10456201	-	Gem3	protein_coding	10456201	313.697	-0.885643	0.216311	-4.09431	4.23432e-05	0.000190017
FBgn0011817	3L	7972146	8047247	+	nmo	protein_coding	7972146	224.417	0.0867673	0.234845	0.369467	0.71178	0.816535
FBgn0011818	2L	2492955	2498846	+	oaf	protein_coding	2492955	312.014	-1.10535	0.201817	-5.47697	4.32667e-08	2.97123e-07
FBgn0011822	X	330172	331475	-	pcl	protein_coding	331475	2.63202	0.801319	1.87141	0.428189	0.668514
FBgn0011823	2L	10056906	10060095	+	Pen	protein_coding	10056906	1834.34	-1.31404	0.156965	-8.37154	5.68694e-17	9.5776e-16
FBgn0011824	2R	16983447	16984808	-	CG4038	protein_coding	16984808	912.238	-1.29955	0.204864	-6.34348	2.24636e-10	1.98783e-09
FBgn0011826	X	16448660	16454056	-	Pp2B-14D	protein_coding	16454056	308.225	-0.535137	0.314503	-1.70153	0.0888431	0.166589
FBgn0011828	3L	2601455	2630072	-	Pxn	protein_coding	2630072	851.529	2.37737	0.226098	10.5148	7.38375e-26	2.55093e-24
FBgn0011829	2L	21182394	21198745	-	Ret	protein_coding	21198745	2.40088	0.496722	1.88735	0.263184	0.792408
FBgn0011832	2L	2250431	2251275	-	Ser12	protein_coding	2251275	3.0416	0.140929	2.13922	0.0658787	0.947474	0.97353
FBgn0011836	3L	9877511	9881783	-	Taf2	protein_coding	9881783	370.989	-0.260747	0.170907	-1.52566	0.127094	0.222564
FBgn0011837	X	12553395	12576587	+	Tis11	protein_coding	12553395	900.963	-0.228266	0.123349	-1.85058	0.0642306	0.128042
FBgn0012034	3L	21263822	21273343	-	AcCoAS	protein_coding	21273343	280.635	-1.52945	0.266307	-5.74316	9.29253e-09	6.89794e-08
FBgn0012036	2L	9387389	9391567	+	Aldh	protein_coding	9387389	4142.69	-0.886579	0.0982458	-9.02409	1.81189e-19	3.70007e-18
FBgn0012037	2L	13905645	13909172	+	Ance	protein_coding	13905645	498.258	1.80606	0.152595	11.8356	2.55381e-32	1.31443e-30
FBgn0012042	2R	10634876	10635699	+	AttA	protein_coding	10634876	3.05073	4.68608	2.46216	1.90324	0.0570095	0.116208
FBgn0012051	2R	15312578	15318068	+	CalpA	protein_coding	15312578	560.048	0.751471	0.170909	4.39691	1.09804e-05	5.45397e-05
FBgn0012058	3L	7238581	7242440	-	Cdc27	protein_coding	7242440	268.926	-0.321956	0.249109	-1.29243	0.196209	0.314842
FBgn0012344	3R	5463904	5476428	+	Dh44	protein_coding	5463904	4.2965	1.85812	1.6332	1.13772	0.255239	0.385918
FBgn0013263	3L	14741029	14754149	-	Trl	protein_coding	14754149	867.889	-0.343506	0.181222	-1.8955	0.0580257	0.117851
FBgn0013269	3R	11157306	11158864	-	FK506-bp1	protein_coding	11158864	9308.78	-1.94236	0.127786	-15.2002	3.52688e-52	5.73858e-50
FBgn0013272	2R	18205167	18216933	+	Gp150	protein_coding	18205167	3676.74	0.983151	0.118327	8.30873	9.6731e-17	1.5867e-15
FBgn0013275	3R	7779885	7782266	-	Hsp70Aa	protein_coding	7782266	2796.69	-3.08217	1.30344	-2.36463	0.018048	0.0438192
FBgn0013276	3R	7784257	7786631	+	Hsp70Ab	protein_coding	7784257	16.2196	-0.846825	4.58341	-0.184759	0.853418	0.914034
FBgn0013277	3R	8291026	8293500	-	Hsp70Ba	protein_coding	8293500	22.7865	-8.33227	2.07178	-4.0218	5.77556e-05	0.000253652
FBgn0013278	3R	8331515	8334105	+	Hsp70Bb	protein_coding	8331515	1328.23	-0.563433	0.936012	-0.601951	0.547207	0.68193
FBgn0013279	3R	8334798	8337183	+	Hsp70Bc	protein_coding	8334798	190.852	-2.95585	1.61424	-1.83111	0.0670841	0.132591
FBgn0013300	2L	14879045	14881652	-	Mst35Ba	protein_coding	14881652	1.52825	0.824037	2.71452	0.303566	0.761458
FBgn0013303	3L	19984987	19990668	+	Nca	protein_coding	19984987	1485.9	0.0967536	0.210989	0.458573	0.646541	0.765529
FBgn0013305	2R	8764599	8767735	-	Nmda1	protein_coding	8767735	921.55	0.86951	0.126732	6.861	6.83781e-12	7.17046e-11
FBgn0013307	2R	3892308	3894177	+	Odc1	protein_coding	3892308	12.5487	2.31483	0.925355	2.50156	0.0123649	0.0317558
FBgn0013308	2R	3894769	3896567	+	Odc2	protein_coding	3894769	2.35528	3.4818	2.37247	1.46758	0.142218
FBgn0013323	2L	575711	576896	-	Ptth	protein_coding	576896	5.62666	0.406427	1.30476	0.311495	0.755424	0.847217
FBgn0013325	2R	15329854	15331014	+	RpL11	protein_coding	15329854	54905.3	-0.352527	0.11558	-3.05006	0.00228793	0.00712805
FBgn0013334	3R	11760822	11787846	+	Sap47	protein_coding	11760822	201.054	0.413133	0.261215	1.58158	0.113744	0.203847
FBgn0013342	3L	1630348	1637752	-	n-syb	protein_coding	1637752	23.3552	0.463523	0.889767	0.520949	0.602403	0.730122
FBgn0013343	3R	19927322	19931465	-	Syx1A	protein_coding	19931465	191.991	0.483743	0.245434	1.97098	0.0487267	0.102194
FBgn0013347	3R	19716110	19716778	-	TfIIA-S	protein_coding	19716778	2140.52	0.140857	0.155128	0.908011	0.363873	0.504154
FBgn0013348	2R	952742	957715	-	TpnC41C	protein_coding	957715	16.0481	-0.772668	0.854645	-0.904081	0.365952	0.506271
FBgn0013432	X	2042496	2043680	-	bcn92	protein_coding	2043680	390.333	-1.04586	0.238796	-4.37973	1.18828e-05	5.85033e-05
FBgn0013435	2R	5954722	5956206	-	cdc2rk	protein_coding	5956206	220.178	-0.726891	0.218177	-3.33165	0.000863321	0.0030042
FBgn0013442	2L	8180222	8181331	+	fos28F	protein_coding	8180222	15.7655	0.867254	0.755342	1.14816	0.250902	0.381419
FBgn0013467	2R	11042942	11077797	+	igl	protein_coding	11042942	4.65506	0.794819	1.47779	0.537844	0.590685	0.720013
FBgn0013469	3L	10974271	11001933	-	klu	protein_coding	11001933	23.5285	-1.10811	0.640061	-1.73126	0.0834053	0.158574
FBgn0013531	2L	8071812	8072848	-	MED20	protein_coding	8072848	212.211	-0.203572	0.205568	-0.990294	0.32203	0.459747
FBgn0013548	2R	19590002	19592926	+	l(2)dtl	protein_coding	19590002	116.505	-0.271571	0.279803	-0.970579	0.331758	0.470185
FBgn0013563	3L	14064992	14069223	+	Pex1	protein_coding	14064992	168.54	-0.00517186	0.241879	-0.0213821	0.982941	0.992583
FBgn0013576	3R	1095838	1176165	-	mtd	protein_coding	1176165	707.194	0.419585	0.148499	2.8255	0.0047207	0.0135561
FBgn0013672	dmel_mitochondrion_genome	4062	4736	+	mt:ATPase6	protein_coding	4062	27761.5	0.562379	0.659178	0.853152	0.393575	0.53502
FBgn0013673	dmel_mitochondrion_genome	3907	4068	+	mt:ATPase8	protein_coding	3907	641.381	-1.25374	0.647023	-1.9377	0.0526593	0.108947
FBgn0013674	dmel_mitochondrion_genome	1474	3009	+	mt:CoI	protein_coding	1474	109976	0.00836171	0.270326	0.0309319	0.975324	0.989389
FBgn0013675	dmel_mitochondrion_genome	3083	3767	+	mt:CoII	protein_coding	3083	79833.1	-0.23523	0.377325	-0.623416	0.533011	0.669116
FBgn0013676	dmel_mitochondrion_genome	4736	5524	+	mt:CoIII	protein_coding	4736	114432	0.0858719	0.387307	0.221715	0.824535	0.895073
FBgn0013678	dmel_mitochondrion_genome	10498	11634	+	mt:Cyt-b	protein_coding	10498	30464.7	0.216983	0.650538	0.333544	0.738724	0.834985
FBgn0013679	dmel_mitochondrion_genome	11720	12658	-	mt:ND1	protein_coding	12658	6366.91	0.318751	0.600707	0.530627	0.595677	0.724174
FBgn0013680	dmel_mitochondrion_genome	240	1265	+	mt:ND2	protein_coding	240	477.609	-1.47997	0.93232	-1.58741	0.11242	0.201976
FBgn0013681	dmel_mitochondrion_genome	5608	5961	+	mt:ND3	protein_coding	5608	8618.39	1.08508	0.915243	1.18556	0.235795	0.363648
FBgn0013683	dmel_mitochondrion_genome	9544	9834	-	mt:ND4L	protein_coding	9834	398.787	-1.08573	0.506084	-2.14536	0.0319243	0.0714719
FBgn0013684	dmel_mitochondrion_genome	6402	8124	-	mt:ND5	protein_coding	8124	4980.07	0.00915808	0.579668	0.0157988	0.987395	0.994393
FBgn0013685	dmel_mitochondrion_genome	9970	10494	+	mt:ND6	protein_coding	9970	80.9571	-1.57676	0.722697	-2.18178	0.0291259	0.0661611
FBgn0013717	3L	18611906	18615229	-	not	protein_coding	18615229	244.027	0.0894846	0.198602	0.450572	0.652298	0.76972
FBgn0013718	3L	14183970	14226350	+	nuf	protein_coding	14183970	847.608	0.278638	0.126281	2.20648	0.0273502	0.0624511
FBgn0013720	X	1364699	1366350	+	pck	protein_coding	1364699	275.828	0.923278	0.232915	3.96402	7.36988e-05	0.00031854
FBgn0013726	2R	4124774	4127835	+	pnut	protein_coding	4124774	927.818	-0.174796	0.140665	-1.24264	0.213999	0.337105
FBgn0013732	2R	2544833	2548129	+	sced	protein_coding	2544833	131.836	-0.979667	0.299235	-3.27391	0.00106072	0.00361261
FBgn0013733	2R	9751742	9829615	-	shot	protein_coding	9829615	406.303	0.768547	0.24692	3.11254	0.00185485	0.00591207
FBgn0013746	2L	8993818	8997379	-	alien	protein_coding	8997379	1676.65	-0.42509	0.161318	-2.63511	0.00841096	0.0226387
FBgn0013749	4	1144793	1145951	+	Arf102F	protein_coding	1144793	3941.77	-0.337665	0.225587	-1.49683	0.134437	0.232943
FBgn0013750	2R	11209979	11212399	+	Arf51F	protein_coding	11209979	1297.48	-0.232252	0.154915	-1.49922	0.133817	0.231949
FBgn0013753	3L	1639711	1640952	+	Bgb	protein_coding	1639711	291.424	-0.0856376	0.186448	-0.459312	0.64601	0.76508
FBgn0013756	2R	7740122	7748707	+	Mtor	protein_coding	7740122	701.08	-0.336717	0.166707	-2.01982	0.0434026	0.0929016
FBgn0013759	3R	17611484	17648364	-	CASK	protein_coding	17648364	314.967	-0.311843	0.193417	-1.61228	0.106901	0.19389
FBgn0013762	2R	11457035	11458918	-	Cdk5	protein_coding	11458918	270.72	0.570608	0.205757	2.77321	0.00555063	0.0156541
FBgn0013763	2R	12579203	12581260	+	CG5210	protein_coding	12579203	1856.5	-0.0394649	0.108083	-0.365135	0.71501	0.818498
FBgn0013764	2R	19919061	19921466	-	Chi	protein_coding	19921466	354.886	-0.353926	0.185606	-1.90687	0.0565377	0.115456
FBgn0013765	2R	9326819	9337980	-	cnn	protein_coding	9337980	514.334	-0.801395	0.147096	-5.4481	5.09106e-08	3.44457e-07
FBgn0013770	2R	9848164	9855486	+	Cp1	protein_coding	9848164	5543.68	0.826889	0.0955739	8.65183	5.06803e-18	9.34667e-17
FBgn0013771	2R	10766861	10768877	-	Cyp6a9	protein_coding	10768877	388.062	1.77823	0.172334	10.3185	5.81036e-25	1.8549e-23
FBgn0013772	2R	10774676	10776514	-	Cyp6a8	protein_coding	10776514	85.4357	4.34326	0.59869	7.2546	4.0285e-13	4.71456e-12
FBgn0013773	2R	10759178	10760970	+	Cyp6a22	protein_coding	10759178	165.202	-1.51497	0.261966	-5.78309	7.3342e-09	5.5297e-08
FBgn0013799	3L	19811274	19823786	+	Deaf1	protein_coding	19811274	133.741	-0.183939	0.25937	-0.709176	0.478215	0.619452
FBgn0013810	2L	17501467	17525515	+	Dhc36C	protein_coding	17501467	36.1266	-1.44761	0.506001	-2.86089	0.00422451	0.0123099
FBgn0013811	3L	1759172	1771758	-	Dhc62B	protein_coding	1771758	4.012	0.638794	1.39617	0.457533	0.647288	0.765964
FBgn0013813	3R	24312675	24345120	+	Dhc98D	protein_coding	24312675	37.8525	0.0107647	0.479579	0.0224462	0.982092	0.992583
FBgn0013949	3R	20691073	20692425	+	Ela	protein_coding	20691073	7.33148	1.72211	1.19719	1.43847	0.150302	0.254929
FBgn0013953	3R	20667765	20676134	+	Esp	protein_coding	20667765	274.495	2.08898	0.223797	9.33424	1.01715e-20	2.30068e-19
FBgn0013954	2R	15177607	15178467	+	FK506-bp2	protein_coding	15177607	9006.21	-0.550558	0.134634	-4.0893	4.32678e-05	0.000193993
FBgn0013981	3R	10451477	10452336	+	His4r	protein_coding	10451477	14240.4	0.0807499	0.193751	0.416772	0.676845	0.789358
FBgn0013983	2R	14297296	14299024	-	imd	protein_coding	14299024	203.863	0.0932711	0.215449	0.432915	0.665077	0.780423
FBgn0013984	3R	17398221	17445043	-	InR	protein_coding	17445043	138.321	0.410411	0.301306	1.36211	0.173165	0.285304
FBgn0013987	X	5653941	5658231	-	MAPk-Ak2	protein_coding	5658231	943.415	0.413193	0.114279	3.61565	0.000299593	0.00115004
FBgn0013988	2R	11834431	11873458	-	Strn-Mlck	protein_coding	11873458	136.964	1.58935	0.316114	5.02778	4.96183e-07	2.9876e-06
FBgn0013995	3R	16803907	16841335	+	Calx	protein_coding	16803907	176.166	-0.523373	0.284025	-1.8427	0.065373	0.129922
FBgn0013997	3L	12139619	12150090	+	Nrx-IV	protein_coding	12139619	602.314	0.772682	0.13999	5.51954	3.39895e-08	2.36147e-07
FBgn0013998	3R	9660195	9663708	-	Nsf2	protein_coding	9663708	410.98	-0.0119027	0.156906	-0.0758585	0.939532	0.968143
FBgn0014000	2L	19966727	19967685	-	Hf	protein_coding	19967685	55.1391	1.34168	0.456627	2.93823	0.00330089	0.00993714
FBgn0014001	3R	2176620	2185974	+	Pak	protein_coding	2176620	511.851	0.0135934	0.159743	0.0850952	0.932186	0.964106
FBgn0014002	3L	15130838	15135692	-	Pdi	protein_coding	15135692	3566.2	0.474984	0.117471	4.04341	5.26795e-05	0.000233186
FBgn0014006	3R	15705441	15711758	+	Pk92B	protein_coding	15705441	936.928	1.062	0.116956	9.0803	1.08275e-19	2.28511e-18
FBgn0014007	3L	12728045	12734668	+	Ptp69D	protein_coding	12728045	365.653	0.494762	0.165196	2.99501	0.00274437	0.00842007
FBgn0014009	2R	2584227	2587441	+	Rab2	protein_coding	2584227	719.713	0.442083	0.152818	2.89287	0.00381739	0.0112734
FBgn0014010	2L	2359196	2365273	-	Rab5	protein_coding	2365273	1043.39	0.356367	0.125126	2.84806	0.0043986	0.0127362
FBgn0014011	3L	7426749	7428290	-	Rac2	protein_coding	7428290	1199.3	1.31062	0.129653	10.1087	5.05419e-24	1.51296e-22
FBgn0014018	3R	4869900	4873699	-	Rel	protein_coding	4873699	659.98	-0.1972	0.13884	-1.42034	0.155508	0.262116
FBgn0014019	2L	12008376	12009846	+	Rh5	protein_coding	12008376	2.49545	1.73672	1.96984	0.881657	0.377962
FBgn0014020	2R	11990191	11994734	+	Rho1	protein_coding	11990191	4570.05	0.476325	0.148823	3.2006	0.00137141	0.00451821
FBgn0014022	3R	5339061	5340549	+	Rlb1	protein_coding	5339061	375.657	-1.14054	0.172951	-6.59461	4.26387e-11	4.06944e-10
FBgn0014023	3R	5340538	5341829	-	Rlc1	protein_coding	5341829	1092.25	-1.00568	0.151089	-6.6562	2.81006e-11	2.73364e-10
FBgn0014024	X	5212961	5216759	-	Rnp4F	protein_coding	5216759	404.579	0.0101664	0.212571	0.0478257	0.961855	0.981634
FBgn0014026	X	6425049	6427318	-	RpL7A	protein_coding	6427318	27654.9	-0.253735	0.0876074	-2.89628	0.00377617	0.0111778
FBgn0014028	2R	2695117	2696677	+	SdhB	protein_coding	2695117	872.349	-0.020303	0.268381	-0.0756498	0.939698	0.968143
FBgn0014029	3R	16411851	16414085	-	Sep2	protein_coding	16414085	1289.9	0.341931	0.123719	2.76378	0.00571369	0.016069
FBgn0014031	X	6422981	6424759	+	Spat	protein_coding	6422981	27.8899	1.96939	0.751828	2.61947	0.0088067	0.0236093
FBgn0014032	X	8357338	8359030	-	Sptr	protein_coding	8359030	275.746	-0.617072	0.204105	-3.0233	0.00250034	0.00772304
FBgn0014033	2L	4121721	4124002	+	Sr-CI	protein_coding	4121721	49.5411	2.22922	0.534954	4.16713	3.08464e-05	0.000141573
FBgn0014037	3L	19882220	19902510	-	Su(Tpl)	protein_coding	19902510	168.733	-0.0528945	0.320509	-0.165033	0.868918	0.92341
FBgn0014073	3L	4510698	4532145	-	Tie	protein_coding	4532145	38.0042	1.88652	0.538617	3.50253	0.000460863	0.001703
FBgn0014075	3L	18865847	18871345	+	Ugt	protein_coding	18865847	762.445	-0.174316	0.122591	-1.42193	0.155047	0.261471
FBgn0014076	2L	11171229	11171665	-	Vm32E	protein_coding	11171665	6.64559	-2.0931	2.99611	-0.698607	0.484798	0.625401
FBgn0014092	2L	16327071	16328131	+	CG4278	protein_coding	16327071	988.222	-0.927047	0.225996	-4.10205	4.09511e-05	0.000184262
FBgn0014127	2L	20058163	20060975	-	barr	protein_coding	20060975	330.994	-0.003634	0.171422	-0.0211992	0.983087	0.992631
FBgn0014133	X	11573028	11588774	+	bif	protein_coding	11573028	502.673	-0.501371	0.167091	-3.00059	0.00269453	0.0082848
FBgn0014135	3R	15619795	15662539	-	bnl	protein_coding	15662539	20.3918	0.813398	0.667174	1.21917	0.22278	0.347573
FBgn0014141	3R	12917255	12950954	-	cher	protein_coding	12950954	871.446	1.02729	0.168993	6.07887	1.2103e-09	9.90227e-09
FBgn0014143	3L	21467233	21469579	-	croc	protein_coding	21469579	13.9612	1.66355	0.822848	2.0217	0.0432076	0.0925236
FBgn0014163	3L	16395896	16404939	-	fax	protein_coding	16404939	2127.78	1.56865	0.148686	10.5501	5.07395e-26	1.78972e-24
FBgn0014184	2R	8054077	8061767	-	Oda	protein_coding	8061767	7120.85	0.331156	0.0988799	3.34907	0.000810837	0.00283624
FBgn0014189	2L	5539326	5542314	-	Hel25E	protein_coding	5542314	4648.32	-1.02031	0.119217	-8.55846	1.14388e-17	2.03159e-16
FBgn0014269	2R	14856910	14858656	-	prod	protein_coding	14858656	492.853	-0.097594	0.152482	-0.640037	0.522149	0.659419
FBgn0014340	X	5767868	5770884	-	mof	protein_coding	5770884	170.466	-0.408892	0.239103	-1.71011	0.0872457	0.164296
FBgn0014342	3R	1374048	1376889	-	mia	protein_coding	1376889	29.6789	0.422817	0.570288	0.74141	0.458445	0.599921
FBgn0014343	3L	12686739	12703243	+	mirr	protein_coding	12686739	122.788	0.0194274	0.503757	0.038565	0.969237	0.985354
FBgn0014366	3R	1415323	1417180	-	noi	protein_coding	1417180	573.946	-0.914761	0.149286	-6.12758	8.92234e-10	7.40202e-09
FBgn0014368	3L	11123935	11124502	+	nol	protein_coding	11123935	14.3991	-3.1915	1.17628	-2.71322	0.00666323	0.0184161
FBgn0014380	3R	5322823	5328299	-	RhoL	protein_coding	5328299	628.533	1.72479	0.177556	9.71406	2.62664e-22	6.88247e-21
FBgn0014388	3L	3401137	3424935	-	sty	protein_coding	3424935	221.72	0.723388	0.255171	2.83491	0.00458381	0.0132043
FBgn0014391	X	15741454	15743273	-	sun	protein_coding	15743273	3234.75	-0.454625	0.157321	-2.8898	0.00385492	0.0113543
FBgn0014395	X	21851573	21853299	+	tilB	protein_coding	21851573	6.07017	-0.233852	1.15035	-0.203288	0.83891	0.905029
FBgn0014396	2L	3493986	3508119	-	tim	protein_coding	3508119	328.964	0.43186	0.184086	2.34597	0.0189774	0.0457673
FBgn0014411	X	1767896	1770514	+	Vps26	protein_coding	1767896	318.512	0.0971868	0.216217	0.449488	0.65308	0.770306
FBgn0014417	2L	8408970	8411868	-	CG13397	protein_coding	8411868	178.968	-3.68279	0.290178	-12.6915	6.59033e-37	4.26175e-35
FBgn0014427	3R	25026174	25027492	+	CG11899	protein_coding	25026174	1218.86	-0.501145	0.109199	-4.5893	4.44741e-06	2.36882e-05
FBgn0014455	X	15344294	15346679	+	Ahcy13	protein_coding	15344294	5588.53	-1.44463	0.0947288	-15.2501	1.64288e-52	2.80904e-50
FBgn0014464	X	8364921	8367120	+	Cp7Fa	protein_coding	8364921	2.21403	0.129776	1.86578	0.069556	0.944547
FBgn0014465	X	8367238	8370104	+	Cp7Fb	protein_coding	8367238	8.45823	2.15084	1.09578	1.96283	0.0496661	0.103819
FBgn0014467	X	18260733	18271897	+	CrebB-17A	protein_coding	18260733	636.149	-0.084405	0.136297	-0.619272	0.535737	0.671587
FBgn0014469	2R	4332217	4334676	+	Cyp4e2	protein_coding	4332217	474.033	0.563414	0.150251	3.74981	0.000176968	0.000710126
FBgn0014850	3L	15653649	15654115	-	Eig71Ej	protein_coding	15654115	2.5325	-4.3059	4.39656	-0.97938	0.327392
FBgn0014857	2L	5055058	5056149	+	His3.3A	protein_coding	5055058	3376.51	-0.156973	0.122032	-1.28633	0.198329	0.317376
FBgn0014859	2L	20683462	20714589	-	Hr38	protein_coding	20714589	2.19288	0.581662	1.7157	0.339023	0.734592
FBgn0014861	3R	4090565	4093653	+	Mcm2	protein_coding	4090565	590.017	-0.673152	0.155427	-4.33097	1.48451e-05	7.17917e-05
FBgn0014863	3R	2939244	2943453	-	Mlp84B	protein_coding	2943453	837.545	1.32266	0.141803	9.32745	1.08448e-20	2.44748e-19
FBgn0014865	2R	11296351	11296618	+	Mtk	protein_coding	11296351	150.81	2.27855	1.89612	1.20169	0.229484	0.355549
FBgn0014868	X	9050962	9052548	-	Ost48	protein_coding	9052548	1592.37	0.0219407	0.101175	0.21686	0.828318	0.89773
FBgn0014869	3R	24973970	24975623	+	Pglym78	protein_coding	24973970	1538.98	-0.0206417	0.143557	-0.143787	0.885668	0.934388
FBgn0014870	2R	12748826	12755219	-	Psi	protein_coding	12755219	253.752	-0.288377	0.278644	-1.03493	0.300701	0.435907
FBgn0014877	2R	9441587	9443111	+	Roe1	protein_coding	9441587	775.751	-0.940173	0.123867	-7.59016	3.19518e-14	4.12187e-13
FBgn0014879	3R	11089257	11090975	+	Set	protein_coding	11089257	2279.82	-0.934219	0.115322	-8.10093	5.45407e-16	8.41294e-15
FBgn0014903	X	925538	927198	+	CG14630	protein_coding	925538	136.763	-0.742271	0.269448	-2.75479	0.005873	0.0164574
FBgn0014906	2L	3163645	3169462	+	Hydr2	protein_coding	3163645	509.931	0.51399	0.146483	3.50886	0.000450036	0.00166788
FBgn0014930	3R	3737739	3738999	-	CG2846	protein_coding	3738999	593.774	-0.0598457	0.199573	-0.299868	0.764278	0.852785
FBgn0014931	3R	3739579	3742272	+	CG2678	protein_coding	3739579	627.723	-1.38114	0.175128	-7.88645	3.10896e-15	4.42358e-14
FBgn0015000	2L	4945598	4948324	+	betaggt-I	protein_coding	4945598	303.365	-0.177424	0.179228	-0.989935	0.322206	0.459747
FBgn0015001	2R	7244225	7245042	+	iotaTry	protein_coding	7244225	1.9695	-3.66396	2.79043	-1.31305	0.189167
FBgn0015010	X	14678697	14680584	-	Ag5r	protein_coding	14680584	6.25005	2.0707	1.33886	1.54661	0.121958	0.215466
FBgn0015011	3R	12804161	12807905	-	Ahcy89E	protein_coding	12807905	17.1954	0.712473	0.701404	1.01578	0.309734	0.446307
FBgn0015019	3R	12473311	12475700	+	Cctgamma	protein_coding	12473311	3208.67	-1.09254	0.108428	-10.0762	7.04241e-24	2.0834e-22
FBgn0015024	X	12547816	12551867	+	CkIalpha	protein_coding	12547816	1129.5	0.00399006	0.139481	0.0286065	0.977178	0.990137
FBgn0015025	3L	15810079	15811721	+	CkIIalpha-i1	protein_coding	15810079	84.3918	0.404612	0.343671	1.17733	0.239065	0.366909
FBgn0015031	2L	5327241	5327969	+	cype	protein_coding	5327241	7495.06	0.0747946	0.138076	0.541692	0.588031	0.717472
FBgn0015033	3L	7486657	7489279	-	Cyp4d8	protein_coding	7489279	72.406	1.77225	0.462785	3.82952	0.000128391	0.000528657
FBgn0015034	2R	4334974	4337250	+	Cyp4e1	protein_coding	4334974	9.22058	0.507059	0.985092	0.514733	0.60674	0.733644
FBgn0015035	2L	9747839	9750071	-	Cyp4e3	protein_coding	9750071	24.481	1.51477	1.03074	1.4696	0.141671	0.242687
FBgn0015036	X	2072917	2075031	+	Cyp4ae1	protein_coding	2072917	12.1619	0.310466	0.885301	0.35069	0.725821	0.825861
FBgn0015037	2R	5127548	5129644	+	Cyp4p1	protein_coding	5127548	8.88266	5.08886	1.89168	2.69013	0.00714242	0.019553
FBgn0015038	2R	3015343	3017311	-	Cyp9b1	protein_coding	3017311	5.08392	0.0453338	1.41951	0.0319363	0.974523	0.988834
FBgn0015039	2R	3017782	3019640	-	Cyp9b2	protein_coding	3019640	9.38711	2.02373	1.07213	1.88757	0.0590831	0.119589
FBgn0015040	2R	20518586	20520446	+	Cyp9c1	protein_coding	20518586	190.919	1.55667	0.241279	6.45175	1.10566e-10	1.00849e-09
FBgn0015075	3L	22256469	22259117	+	Ddx1	protein_coding	22256469	392.674	-0.749122	0.162093	-4.62156	3.8087e-06	2.047e-05
FBgn0015129	3R	25456026	25485706	-	DopR2	protein_coding	25485706	3.17088	-3.02943	2.2762	-1.33092	0.183217	0.298111
FBgn0015218	3L	9392718	9395560	-	eIF-4E	protein_coding	9395560	3227.63	-0.799922	0.208761	-3.83177	0.000127227	0.000524506
FBgn0015221	3R	26213526	26216306	+	Fer2LCH	protein_coding	26213526	2160.15	1.03597	0.208104	4.97815	6.41935e-07	3.79592e-06
FBgn0015222	3R	26211295	26213900	-	Fer1HCH	protein_coding	26213900	3266.3	0.758982	0.117518	6.45844	1.05791e-10	9.66681e-10
FBgn0015229	3R	17676627	17681984	-	glec	protein_coding	17681984	146.813	-0.457319	0.318138	-1.43748	0.15058	0.255303
FBgn0015239	3L	21487119	21490594	-	Hr78	protein_coding	21490594	655.425	-0.283509	0.138877	-2.04144	0.0412074	0.0889964
FBgn0015240	3R	20850961	20855075	+	Hr96	protein_coding	20850961	147.114	-0.455822	0.26681	-1.70841	0.0875597	0.164642
FBgn0015245	X	11002515	11006341	+	Hsp60	protein_coding	11002515	5948.32	-1.36595	0.0855832	-15.9605	2.40775e-57	5.39763e-55
FBgn0015247	2R	11819675	11822330	-	Iap2	protein_coding	11822330	735.832	0.150275	0.134872	1.1142	0.265192	0.396334
FBgn0015268	2R	19792698	19794837	-	Nap1	protein_coding	19794837	14280.4	-1.33987	0.0958241	-13.9826	1.99001e-44	2.28128e-42
FBgn0015269	3R	21808735	21821459	+	Nf1	protein_coding	21808735	181.554	0.107289	0.261491	0.410297	0.681588	0.793429
FBgn0015270	3R	9790639	9792803	+	Orc2	protein_coding	9790639	133.716	-0.62666	0.258884	-2.42062	0.0154939	0.0385646
FBgn0015271	2L	13829857	13831576	+	Orc5	protein_coding	13829857	246.47	-0.295592	0.244359	-1.20966	0.226409	0.351846
FBgn0015277	2R	19447961	19451558	+	Pi3K59F	protein_coding	19447961	212.23	0.289168	0.210953	1.37077	0.170446	0.281648
FBgn0015278	3L	11767750	11783113	-	Pi3K68D	protein_coding	11783113	419.122	-0.189051	0.152601	-1.23886	0.215397	0.338516
FBgn0015279	3R	16454694	16460430	-	Pi3K92E	protein_coding	16460430	297.918	0.113537	0.205444	0.552643	0.580508	0.711736
FBgn0015282	3R	19755595	19757247	-	Pros26.4	protein_coding	19757247	2002.47	-0.147505	0.102486	-1.43927	0.150073	0.254614
FBgn0015283	3L	21530100	21531682	+	Pros54	protein_coding	21530100	2059.71	-0.253602	0.112826	-2.24773	0.0245935	0.0571263
FBgn0015286	X	3599017	3613665	-	Rala	protein_coding	3613665	653.696	-0.0316805	0.16939	-0.187027	0.851639	0.913001
FBgn0015288	X	656593	659172	-	RpL22	protein_coding	659172	28918.7	-0.409037	0.0902367	-4.53294	5.81689e-06	3.03888e-05
FBgn0015295	2R	12086931	12090388	-	shark	protein_coding	12090388	155.454	-0.291635	0.251956	-1.15748	0.247075	0.376738
FBgn0015296	3L	9420110	9421771	+	Shc	protein_coding	9420110	266.443	0.00352821	0.191329	0.0184405	0.985287	0.99385
FBgn0015298	3L	7340410	7341134	-	Srp19	protein_coding	7341134	1033.93	-0.242078	0.21043	-1.1504	0.24998	0.38042
FBgn0015299	2L	8211347	8211938	+	Ssb-c31a	protein_coding	8211347	3385.21	-0.370618	0.162146	-2.2857	0.0222719	0.0524952
FBgn0015316	2L	8998537	8999468	+	Try29F	protein_coding	8998537	52.0316	0.485689	0.447138	1.08622	0.277383	0.41036
FBgn0015320	2L	10765010	10767939	-	UbcD2	protein_coding	10767939	548.955	-0.0680218	0.147218	-0.462049	0.644046	0.763292
FBgn0015321	3L	9691436	9692979	+	UbcD4	protein_coding	9691436	1339.94	-0.171759	0.117405	-1.46296	0.143478	0.245043
FBgn0015324	3R	1417485	1420421	+	Vha26	protein_coding	1417485	4028.53	-0.154688	0.0776375	-1.99244	0.0463232	0.0979887
FBgn0015331	3R	58765	60763	+	abs	protein_coding	58765	85.0571	0.24882	0.401392	0.619893	0.535328	0.671273
FBgn0015338	2L	16305786	16307275	-	CG5861	protein_coding	16307275	998.837	-0.299051	0.190116	-1.57299	0.115722	0.206803
FBgn0015351	3R	12475703	12478029	-	CG14906	protein_coding	12478029	62.3202	0.548372	4.56609	0.120097	0.904407	0.94683
FBgn0015359	3L	2257456	2258922	+	CG2034	protein_coding	2257456	426.896	-0.450368	0.218367	-2.06244	0.039166	0.0851889
FBgn0015360	3L	2258839	2262664	-	oxt	protein_coding	2262664	172.361	-0.329818	0.22624	-1.45782	0.144889	0.247065
FBgn0015371	2R	11002762	11032288	+	chn	protein_coding	11002762	113.927	-0.338301	0.300338	-1.1264	0.259996	0.390827
FBgn0015372	2R	19407362	19411096	-	chrw	protein_coding	19411096	105.649	0.0627087	0.354881	0.176703	0.859742	0.917489
FBgn0015374	X	16487712	16489449	+	crl	protein_coding	16487712	747.365	0.0772052	0.138901	0.555827	0.578329	0.709927
FBgn0015376	2L	3707230	3711748	-	cutlet	protein_coding	3711748	119.488	-0.345202	0.269548	-1.28067	0.200309	0.319632
FBgn0015379	X	21216375	21217885	+	dod	protein_coding	21216375	604.767	-0.023462	0.13978	-0.167849	0.866702	0.922329
FBgn0015380	2L	19190346	19208621	+	drl	protein_coding	19190346	326.093	3.16272	0.229485	13.7818	3.28016e-43	3.41137e-41
FBgn0015391	2L	16733617	16738372	-	glu	protein_coding	16738372	494.651	0.0976584	0.14919	0.65459	0.512732	0.650748
FBgn0015393	2L	9699791	9700459	+	hoip	protein_coding	9699791	9971.45	-1.70661	0.163161	-10.4597	1.32342e-25	4.43542e-24
FBgn0015396	3R	6175906	6187343	+	jumu	protein_coding	6175906	817.55	0.0573133	0.125636	0.456185	0.648257	0.766486
FBgn0015399	2L	12817000	12822787	-	kek1	protein_coding	12822787	239.788	0.00458365	0.208342	0.0220006	0.982448	0.992583
FBgn0015400	2L	11606514	11626124	+	kek2	protein_coding	11606514	3.1987	0.261899	1.51083	0.173348	0.862378	0.919293
FBgn0015402	3R	1305871	1309607	-	ksr	protein_coding	1309607	233.17	-0.000803945	0.218682	-0.00367631	0.997067	1
FBgn0015477	2R	5055261	5064685	-	Rme-8	protein_coding	5064685	464.882	-0.332531	0.179695	-1.85053	0.0642368	0.128042
FBgn0015509	2R	3804361	3808560	+	lin19	protein_coding	3804361	1525.28	-0.507679	0.10132	-5.01065	5.42456e-07	3.25151e-06
FBgn0015513	3R	19607488	19627356	+	mbc	protein_coding	19607488	338.489	0.122005	0.192163	0.634901	0.525493	0.662854
FBgn0015519	X	8176830	8223711	-	nAcRalpha-7E	protein_coding	8223711	36.0224	1.14823	0.555332	2.06764	0.038674	0.0842643
FBgn0015520	3R	12465927	12468834	+	nonA-l	protein_coding	12465927	356.302	-0.505274	0.180125	-2.80513	0.00502957	0.0143207
FBgn0015521	2L	2856070	2857041	+	RpS21	protein_coding	2856070	39343.4	-0.458173	0.0916787	-4.99759	5.80508e-07	3.46313e-06
FBgn0015522	2R	13734206	13735949	+	olf186-M	protein_coding	13734206	289.242	-1.20807	0.240282	-5.02772	4.96353e-07	2.9876e-06
FBgn0015524	2R	16771116	16790900	-	otp	protein_coding	16790900	3.10971	-1.26309	2.42515	-0.520832	0.602484	0.730122
FBgn0015527	X	21217530	21220866	-	pen	protein_coding	21220866	1745.55	-1.53343	0.101888	-15.0502	3.43957e-51	5.33822e-49
FBgn0015541	3R	22741488	22771031	+	sda	protein_coding	22741488	430.239	2.20456	0.243647	9.04818	1.45371e-19	3.02372e-18
FBgn0015542	3R	25884037	25947101	+	sima	protein_coding	25884037	299.441	0.693989	0.198879	3.4895	0.000483926	0.0017804
FBgn0015544	2R	20046888	20049021	+	spag	protein_coding	20046888	177.941	0.324422	0.226601	1.43169	0.152233	0.257586
FBgn0015546	2L	14362069	14366840	+	spel1	protein_coding	14362069	420.358	-0.547729	0.171868	-3.18691	0.001438	0.00472371
FBgn0015553	2L	18679631	18682155	-	tos	protein_coding	18682155	182.767	-1.51875	0.244603	-6.20904	5.33093e-10	4.53444e-09
FBgn0015558	X	21199695	21210649	-	tty	protein_coding	21210649	46.3221	-0.246002	0.473135	-0.519941	0.603105	0.730562
FBgn0015561	2R	5082719	5087377	+	unpg	protein_coding	5082719	17.6187	-0.0319239	0.7074	-0.0451285	0.964005	0.982457
FBgn0015562	2R	12842969	12844826	+	veg	protein_coding	12842969	199.809	-0.14448	0.213717	-0.676032	0.49902	0.638685
FBgn0015565	X	3756996	3762359	-	yin	protein_coding	3762359	510.362	-3.70248	0.176296	-21.0015	6.35709e-98	4.58074e-95
FBgn0015568	3R	3371455	3374844	-	alpha-Est1	protein_coding	3374844	190.573	-2.7032	0.273465	-9.885	4.83577e-23	1.3402e-21
FBgn0015569	3R	3312305	3319636	-	alpha-Est10	protein_coding	3319636	90.582	0.641067	0.323401	1.98227	0.0474492	0.100014
FBgn0015570	3R	3367533	3370952	+	alpha-Est2	protein_coding	3367533	17.3396	0.441782	0.737866	0.598729	0.549353	0.684013
FBgn0015571	3R	3364694	3367349	-	alpha-Est3	protein_coding	3367349	209.305	0.583858	0.244953	2.38355	0.0171465	0.0419738
FBgn0015572	3R	3362409	3364333	-	alpha-Est4	protein_coding	3364333	17.4856	1.92547	0.748576	2.57218	0.010106	0.0266742
FBgn0015575	3R	3345285	3349476	-	alpha-Est7	protein_coding	3349476	145.364	1.74932	0.273674	6.39198	1.63756e-10	1.46581e-09
FBgn0015576	3R	3335065	3341391	-	alpha-Est8	protein_coding	3341391	207.713	2.80652	0.277619	10.1092	5.02714e-24	1.50934e-22
FBgn0015577	3R	3319819	3330808	-	alpha-Est9	protein_coding	3330808	162.33	1.52519	0.264273	5.77127	7.86741e-09	5.91404e-08
FBgn0015582	2R	7178499	7180676	-	dare	protein_coding	7180676	233.969	0.0198454	0.236278	0.0839916	0.933063	0.96442
FBgn0015584	2R	12637308	12637827	-	Acp53Ea	protein_coding	12637827	3.72522	-1.12001	3.11896	-0.359098	0.719522	0.821845
FBgn0015585	3L	3815839	3816354	-	Acp63F	protein_coding	3816354	6.55343	-0.956838	2.44048	-0.39207	0.695006	0.803579
FBgn0015589	3R	24658022	24670372	-	Apc	protein_coding	24670372	206.818	-0.0645311	0.260367	-0.247847	0.804253	0.881621
FBgn0015591	3R	20586252	20590780	-	Ast	protein_coding	20590780	1.35935	1.40718	2.52343	0.557646	0.577086
FBgn0015600	2L	3068345	3144613	-	toc	protein_coding	3144613	256.614	0.243962	0.216711	1.12575	0.260273	0.391011
FBgn0015602	2R	10657939	10660135	+	BEAF-32	protein_coding	10657939	573.221	-0.491536	0.145737	-3.37276	0.000744181	0.00262218
FBgn0015609	2L	17647053	17778340	-	CadN	protein_coding	17778340	162.684	-0.801967	0.278057	-2.88418	0.00392433	0.0115385
FBgn0015614	2R	3673517	3676558	+	CanB2	protein_coding	3673517	1452.03	-0.29808	0.0974459	-3.05892	0.00222135	0.00694205
FBgn0015615	X	16483035	16487462	-	Cap	protein_coding	16487462	368.304	-0.0607043	0.169726	-0.357659	0.720598	0.822523
FBgn0015618	3L	9830180	9831791	-	Cdk8	protein_coding	9831791	186.681	-0.139462	0.234102	-0.595731	0.551355	0.685643
FBgn0015621	2L	819964	821209	+	Clp	protein_coding	819964	359.777	-0.764763	0.186473	-4.10121	4.11002e-05	0.00018485
FBgn0015622	3R	25140965	25145366	-	Cnx99A	protein_coding	25145366	1009.73	0.118535	0.165143	0.717774	0.472897	0.613932
FBgn0015623	2L	6338836	6346280	+	Cpr	protein_coding	6338836	683.364	0.252536	0.175177	1.4416	0.149415	0.253583
FBgn0015625	3R	20694075	20696617	-	CycB3	protein_coding	20696617	105.56	-1.35111	0.303999	-4.44445	8.81171e-06	4.46472e-05
FBgn0015663	2L	3619191	3621573	+	Dot	protein_coding	3619191	47.0535	0.590477	0.450627	1.31035	0.190079	0.306655
FBgn0015664	2L	9964147	9967455	-	Dref	protein_coding	9967455	707.973	-0.399496	0.124025	-3.22109	0.00127705	0.00424364
FBgn0015714	2R	10761459	10763063	+	Cyp6a17	protein_coding	10761459	293.434	0.0104444	0.2256	0.0462963	0.963074	0.982057
FBgn0015721	2R	16989435	17011220	+	king-tubby	protein_coding	16989435	1.74538	0.316629	2.2425	0.141195	0.887716
FBgn0015737	3R	23114493	23117312	+	Hmu	protein_coding	23114493	261.875	0.353649	0.276108	1.28084	0.200251	0.319591
FBgn0015754	2R	12066331	12072608	+	Lis-1	protein_coding	12066331	1200.04	-0.108447	0.110916	-0.977742	0.328202	0.466402
FBgn0015756	2L	11002833	11004189	-	RpL9	protein_coding	11004189	53370.8	-0.403759	0.111635	-3.61676	0.000298308	0.00114554
FBgn0015765	3R	19976138	19978023	-	Mpk2	protein_coding	19978023	238.391	0.442941	0.210069	2.10855	0.0349835	0.0773085
FBgn0015766	3L	5560019	5570448	-	Msr-110	protein_coding	5570448	552.4	1.90644	0.196344	9.70972	2.74101e-22	7.16355e-21
FBgn0015772	2L	18957900	18968721	-	Nak	protein_coding	18968721	233.142	0.488571	0.218709	2.23389	0.0254905	0.0588036
FBgn0015773	X	14498045	14547864	-	NetA	protein_coding	14547864	36.4927	1.7639	0.561389	3.14203	0.00167783	0.00541001
FBgn0015774	X	14580071	14643409	-	NetB	protein_coding	14643409	70.5341	1.72008	0.390981	4.3994	1.08548e-05	5.40224e-05
FBgn0015776	2L	6778555	6786861	-	nrv1	protein_coding	6786861	1916.89	1.05476	0.144755	7.28651	3.18083e-13	3.74862e-12
FBgn0015777	2L	6789770	6798862	-	nrv2	protein_coding	6798862	780.889	1.44143	0.16386	8.79671	1.4088e-18	2.74362e-17
FBgn0015778	3R	9472726	9480285	+	rin	protein_coding	9472726	1019.89	-0.934492	0.173236	-5.39434	6.87767e-08	4.57967e-07
FBgn0015781	3R	14854659	14855881	+	P5cr	protein_coding	14854659	433.842	-0.226775	0.169845	-1.33519	0.181815	0.296213
FBgn0015789	X	20122451	20125717	+	Rab10	protein_coding	20122451	1223.6	-0.135692	0.100615	-1.34863	0.177456	0.290544
FBgn0015790	3R	16937130	16941868	+	Rab11	protein_coding	16937130	2004.05	0.0471916	0.112193	0.420629	0.674026	0.78717
FBgn0015791	2L	14355147	14358764	+	Rab14	protein_coding	14355147	278.663	0.405273	0.212075	1.91099	0.0560061	0.114556
FBgn0015793	3L	8290118	8291606	+	Rab-RP3	protein_coding	8290118	110.127	0.788683	0.490289	1.60861	0.107702	0.194957
FBgn0015794	X	5564860	5565842	-	Rab-RP4	protein_coding	5565842	763.723	0.33302	0.142314	2.34003	0.0192821	0.046369
FBgn0015795	3R	19818734	19821174	+	Rab7	protein_coding	19818734	901.668	0.420329	0.112088	3.74999	0.000176839	0.000709891
FBgn0015797	2L	12107287	12109124	-	Rab6	protein_coding	12109124	652.766	-0.0531701	0.130358	-0.407877	0.683364	0.795038
FBgn0015799	X	691121	695490	-	Rbf	protein_coding	695490	359.574	-0.479774	0.198622	-2.41551	0.0157132	0.0390045
FBgn0015801	2R	20675531	20680929	-	Reg-5	protein_coding	20680929	206.185	1.78276	0.261654	6.81342	9.53021e-12	9.81028e-11
FBgn0015803	2L	20350436	20365254	+	rtGEF	protein_coding	20350436	310.506	0.305898	0.180149	1.69803	0.0895021	0.167521
FBgn0015805	3L	4626734	4629467	+	Rpd3	protein_coding	4626734	1227.03	-0.429873	0.161974	-2.65397	0.00795519	0.0215384
FBgn0015806	3L	5790649	5804031	-	S6k	protein_coding	5804031	406.519	-0.620111	0.201964	-3.0704	0.00213769	0.00671493
FBgn0015808	2L	18831217	18833630	+	ScpX	protein_coding	18831217	631.124	0.268646	0.143018	1.8784	0.0603262	0.121733
FBgn0015816	2L	2490205	2492666	-	Slh	protein_coding	2492666	465.199	-0.226312	0.153483	-1.47451	0.140345	0.241028
FBgn0015818	X	6149841	6151629	+	Spx	protein_coding	6149841	72.3938	-0.745464	0.375471	-1.98541	0.0470988	0.0993794
FBgn0015828	3L	11675138	11676905	+	TfIIEalpha	protein_coding	11675138	617.577	-0.823871	0.17271	-4.77027	1.83978e-06	1.02596e-05
FBgn0015829	3L	4287038	4288349	+	TfIIEbeta	protein_coding	4287038	336.948	-0.132988	0.183107	-0.726284	0.467665	0.608591
FBgn0015831	3R	3354586	3355963	-	Rtnl2	protein_coding	3355963	14.783	-0.0963776	0.778163	-0.123853	0.901432	0.944922
FBgn0015834	2L	4966367	4967775	-	Trip1	protein_coding	4967775	7428.62	-0.667553	0.135524	-4.92572	8.40491e-07	4.88133e-06
FBgn0015838	2R	4990749	4994301	+	Vang	protein_coding	4990749	392.169	-0.0395645	0.19859	-0.199227	0.842085	0.907016
FBgn0015872	2R	7298708	7317150	-	Drip	protein_coding	7317150	1127.18	2.12973	0.123288	17.2745	7.32685e-67	2.3843e-64
FBgn0015903	2R	19452377	19487049	+	apt	protein_coding	19452377	871.093	0.96872	0.123584	7.83854	4.55831e-15	6.369e-14
FBgn0015905	2L	1077948	1080803	+	ast	protein_coding	1077948	298.188	-1.14614	0.191161	-5.99567	2.02648e-09	1.61286e-08
FBgn0015907	2R	16475010	16494359	+	bl	protein_coding	16475010	1154.5	-0.543725	0.111042	-4.89657	9.75253e-07	5.62191e-06
FBgn0015924	2L	448254	453024	-	crq	protein_coding	453024	774.455	1.09147	0.137582	7.93323	2.13515e-15	3.08146e-14
FBgn0015925	2R	12152180	12154464	+	csul	protein_coding	12152180	485.312	-0.958901	0.152959	-6.26902	3.63339e-10	3.13547e-09
FBgn0015926	X	15222379	15225035	+	dah	protein_coding	15222379	153.227	-0.513417	0.243643	-2.10726	0.0350953	0.0775216
FBgn0015929	2R	3384207	3387394	-	dpa	protein_coding	3387394	980.088	-0.693685	0.119566	-5.80168	6.56532e-09	4.99479e-08
FBgn0015949	2R	15551424	15557356	-	hrg	protein_coding	15557356	541.02	0.0197443	0.177472	0.111253	0.911416	0.950813
FBgn0016013	3L	4072032	4073954	-	Faa	protein_coding	4073954	18.1922	0.158599	0.703209	0.225536	0.821562	0.893288
FBgn0016031	3L	5336719	5349023	-	lama	protein_coding	5349023	271.049	-0.225037	0.203438	-1.10617	0.268654	0.400188
FBgn0016032	2R	2937301	2939470	+	lbm	protein_coding	2937301	230.078	1.7889	0.229524	7.79396	6.49394e-15	8.96181e-14
FBgn0016034	3L	22717333	22719334	+	mael	protein_coding	22717333	610.505	-1.04743	0.141652	-7.39436	1.42096e-13	1.72085e-12
FBgn0016036	3L	7237488	7238483	+	mei-P22	protein_coding	7237488	19.9915	0.5766	0.699959	0.823763	0.410074	0.551258
FBgn0016038	X	515569	517081	+	mod(r)	protein_coding	515569	636.869	-0.160312	0.208516	-0.768821	0.442	0.58393
FBgn0016041	X	7630926	7634011	+	Tom40	protein_coding	7630926	1154.59	-1.18478	0.123322	-9.60723	7.45246e-22	1.88895e-20
FBgn0016053	2R	18217658	18220320	+	pgc	protein_coding	18217658	1571.44	-4.40779	0.207835	-21.2081	8.04345e-100	6.76186e-97
FBgn0016054	2L	20643351	20645789	-	phr6-4	protein_coding	20645789	276.691	-2.58004	0.220816	-11.6841	1.53717e-31	7.52764e-30
FBgn0016059	2R	13560344	13571000	-	Sema-1b	protein_coding	13571000	677.114	0.193046	0.153131	1.26066	0.207433	0.329048
FBgn0016061	3R	23201323	23263204	-	side	protein_coding	23263204	8.86973	0.42893	0.95172	0.450689	0.652213	0.769716
FBgn0016070	3L	8983417	8991089	-	smg	protein_coding	8991089	621.531	-2.63315	0.191968	-13.7166	8.07532e-43	8.22867e-41
FBgn0016075	2L	5012144	5028191	-	vkg	protein_coding	5028191	3420.3	0.511542	0.227914	2.24445	0.0248032	0.0575603
FBgn0016076	2L	5299647	5310996	+	vri	protein_coding	5299647	138.52	2.09168	0.350933	5.96033	2.51726e-09	1.98391e-08
FBgn0016078	2R	5288036	5300965	-	wun	protein_coding	5300965	257.725	-0.145078	0.200551	-0.723398	0.469435	0.610423
FBgn0016080	X	17045264	17048625	-	xmas-1	protein_coding	17048625	25.5151	-0.2539	0.581813	-0.436395	0.66255	0.778001
FBgn0016081	3L	9624934	9672203	-	fry	protein_coding	9672203	173.553	0.823171	0.281075	2.92865	0.00340438	0.0102121
FBgn0016119	3R	19180942	19181786	-	ATPsyn-Cf6	protein_coding	19181786	2828.53	-0.248983	0.159196	-1.564	0.117818	0.209694
FBgn0016120	3R	14920709	14921790	+	ATPsyn-d	protein_coding	14920709	3395.16	-0.158091	0.137751	-1.14766	0.25111	0.381506
FBgn0016122	2L	8521933	8525740	+	Acer	protein_coding	8521933	256.343	0.730867	0.219359	3.33183	0.000862761	0.00300329
FBgn0016123	3R	26874654	26878268	+	Aph-4	protein_coding	26874654	988.393	4.94568	0.273298	18.0963	3.40964e-73	1.43319e-70
FBgn0016126	4	466130	474573	+	CaMKI	protein_coding	466130	1030.6	0.129636	0.178064	0.728029	0.466596	0.607593
FBgn0016131	2R	12466981	12472953	+	Cdk4	protein_coding	12466981	1152.83	-1.14599	0.151845	-7.54708	4.45132e-14	5.64132e-13
FBgn0016641	2R	17506889	17511947	-	PTP-ER	protein_coding	17511947	98.752	-0.275657	0.330695	-0.833567	0.404525	0.545495
FBgn0016650	3R	13551248	13558952	+	Lgr1	protein_coding	13551248	8.14338	0.711239	1.01052	0.703832	0.481537	0.622775
FBgn0016672	3R	9784473	9786196	+	Ipp	protein_coding	9784473	497.904	-0.27316	0.17231	-1.58529	0.112901	0.202588
FBgn0016675	2L	19417447	19418274	+	Lectin-galC1	protein_coding	19417447	32.726	2.49569	0.924701	2.69892	0.00695658	0.0191377
FBgn0016684	2R	10730225	10733379	-	NaPi-T	protein_coding	10733379	22.4205	1.06577	0.806045	1.32222	0.186096	0.301483
FBgn0016685	3R	25830507	25836074	+	Nlp	protein_coding	25830507	8462.37	-1.52238	0.0856881	-17.7665	1.28502e-70	4.62975e-68
FBgn0016687	2R	20446490	20448610	-	Nurf-38	protein_coding	20448610	5225.82	-0.863978	0.141127	-6.12199	9.24155e-10	7.64797e-09
FBgn0016691	3R	11091298	11092412	+	Oscp	protein_coding	11091298	5863.56	-0.337861	0.103765	-3.25603	0.00112983	0.00382472
FBgn0016693	3R	8523044	8530597	+	Past1	protein_coding	8523044	257.694	0.56296	0.247341	2.27605	0.0228432	0.0536412
FBgn0016694	3L	7805015	7860469	-	Pdp1	protein_coding	7860469	353.965	0.432807	0.180995	2.39126	0.0167905	0.0413129
FBgn0016696	3L	20764628	20770031	+	Pitslre	protein_coding	20764628	614.76	-0.701991	0.141958	-4.94508	7.61126e-07	4.45891e-06
FBgn0016697	2R	13300269	13301274	+	Prosalpha5	protein_coding	13300269	3883.39	-0.373291	0.152045	-2.45514	0.0140829	0.035625
FBgn0016698	2L	3377002	3378590	+	Ptpa	protein_coding	3377002	429.255	0.0286786	0.187385	0.153046	0.878362	0.929381
FBgn0016700	3R	17091751	17094831	-	Rab1	protein_coding	17094831	1975.97	0.531484	0.0981863	5.41302	6.19705e-08	4.1594e-07
FBgn0016701	2R	13460964	13462484	+	Rab4	protein_coding	13460964	828.862	0.356183	0.12946	2.75131	0.00593583	0.0165999
FBgn0016715	3L	605165	606569	-	Reg-2	protein_coding	606569	74.5964	-0.215003	0.383479	-0.560664	0.575027	0.706734
FBgn0016726	2R	17181274	17181909	+	RpL29	protein_coding	17181274	103965	-0.33293	0.123482	-2.69617	0.00701408	0.0192644
FBgn0016754	3R	19719889	19748695	-	sba	protein_coding	19748695	64.594	0.0170895	0.39148	0.0436536	0.965181	0.982913
FBgn0016756	3L	5746073	5754668	+	Ubp64E	protein_coding	5746073	1023.66	0.677262	0.149481	4.53076	5.87731e-06	3.06874e-05
FBgn0016762	2R	19581521	19582755	+	angel	protein_coding	19581521	407.413	0.659961	0.195364	3.3781	0.00072988	0.00257629
FBgn0016792	3R	5536862	5540397	+	dmt	protein_coding	5536862	253.235	-0.731931	0.199041	-3.67729	0.000235728	0.000923864
FBgn0016794	3L	2589414	2595590	+	dos	protein_coding	2589414	454.71	-0.425932	0.15137	-2.81385	0.00489516	0.0139933
FBgn0016797	3L	19134075	19228473	-	fz2	protein_coding	19228473	790.315	1.42418	0.159195	8.94613	3.68171e-19	7.4431e-18
FBgn0016917	3R	16361405	16378034	-	Stat92E	protein_coding	16378034	1320.41	0.427335	0.121358	3.52128	0.000429474	0.00159813
FBgn0016919	2L	21578319	21589355	-	nompB	protein_coding	21589355	36.153	-0.585927	0.610246	-0.96015	0.33698	0.475381
FBgn0016926	2L	1114654	1128953	-	Pino	protein_coding	1128953	1669.17	1.83276	0.13815	13.2665	3.62278e-40	3.07114e-38
FBgn0016930	2L	14184478	14234122	-	smi35A	protein_coding	14234122	342.375	0.808625	0.187089	4.32214	1.5452e-05	7.45125e-05
FBgn0016970	2R	5286594	5287404	+	l(2)k10201	protein_coding	5286594	395.238	-0.463395	0.209004	-2.21716	0.0266124	0.0609415
FBgn0016975	X	22382558	22406483	-	stnB	protein_coding	22406483	2.66084	0.090249	4.12928	0.0218559	0.982563
FBgn0016976	X	22382558	22406483	-	stnA	protein_coding	22406483	3.44517	-0.457925	2.10118	-0.217937	0.827478	0.897302
FBgn0016977	2L	159032	203250	+	spen	protein_coding	159032	299.748	0.807227	0.223056	3.61894	0.000295817	0.00113727
FBgn0016978	2L	6968711	6971737	-	snRNP-U1-70K	protein_coding	6971737	622.272	-0.768525	0.141956	-5.41383	6.16908e-08	4.14339e-07
FBgn0016983	3L	7374714	7378737	+	smid	protein_coding	7374714	1769.41	-0.977953	0.106815	-9.15559	5.40621e-20	1.16534e-18
FBgn0016984	2R	16714916	16719919	-	sktl	protein_coding	16719919	330.946	0.0871878	0.218088	0.399783	0.689317	0.798831
FBgn0017414	2R	6780539	6781865	-	cag	protein_coding	6781865	185.707	0.535867	0.233272	2.29718	0.0216088	0.0511232
FBgn0017418	X	18024425	18031718	-	ari-1	protein_coding	18031718	194.244	0.366361	0.228391	1.60409	0.108694	0.196295
FBgn0017429	3L	8595511	8597249	-	CG5989	protein_coding	8597249	469.656	-1.03006	0.164715	-6.25358	4.01154e-10	3.44705e-09
FBgn0017430	3L	8592542	8593979	-	Nelf-E	protein_coding	8593979	345.466	0.133831	0.191752	0.697939	0.485216	0.625621
FBgn0017448	3R	27581078	27584359	-	CG2187	protein_coding	27584359	127.827	0.573076	0.364675	1.57147	0.116074	0.207248
FBgn0017456	3R	3344542	3345178	-	Ubc84D	protein_coding	3345178	7.53972	3.68737	1.7214	2.14208	0.0321872	0.0719806
FBgn0017457	2L	292959	294681	-	U2af38	protein_coding	294681	686.118	-0.770463	0.154379	-4.99073	6.0152e-07	3.58002e-06
FBgn0017482	2R	18217231	18219562	-	T3dh	protein_coding	18219562	144.534	1.38322	0.266353	5.19317	2.06741e-07	1.30269e-06
FBgn0017545	4	85851	87833	-	RpS3A	protein_coding	87833	94158.3	-0.703071	0.184718	-3.80619	0.000141122	0.000577777
FBgn0017549	2R	11994945	11997520	-	Ric	protein_coding	11997520	166.126	0.557488	0.286678	1.94465	0.0518168	0.107646
FBgn0017550	3R	1433065	1438834	-	Rga	protein_coding	1438834	502.388	-0.339135	0.180472	-1.87915	0.0602235	0.121604
FBgn0017551	2L	6852324	6853876	+	Rca1	protein_coding	6852324	176.29	-0.606435	0.239231	-2.53494	0.0112468	0.0293096
FBgn0017556	2R	20388387	20389757	-	Pros28.1B	protein_coding	20389757	8.00846	-7.50401	3.15086	-2.38158	0.0172386	0.0421891
FBgn0017558	2R	5313944	5322143	+	Pdk	protein_coding	5313944	119.116	0.507559	0.308936	1.64292	0.100399	0.184097
FBgn0017561	X	10772087	10784957	-	Ork1	protein_coding	10784957	204.251	-4.57443	0.345859	-13.2263	6.18679e-40	5.20103e-38
FBgn0017566	X	8142684	8145742	-	ND75	protein_coding	8145742	1309.65	-0.180546	0.14885	-1.21294	0.225154	0.3504
FBgn0017567	3R	11661770	11662839	-	ND23	protein_coding	11662839	1667.32	-0.359346	0.0952147	-3.77406	0.000160612	0.000650184
FBgn0017572	3L	16606318	16608572	-	Mo25	protein_coding	16608572	537.036	0.00565346	0.171872	0.0328934	0.97376	0.988394
FBgn0017577	3R	6614250	6616872	+	Mcm5	protein_coding	6614250	949.481	-0.879577	0.146257	-6.0139	1.81116e-09	1.45123e-08
FBgn0017578	3L	19255626	19257284	-	Max	protein_coding	19257284	775.246	-0.315522	0.230634	-1.36806	0.171293	0.282861
FBgn0017579	3L	8594106	8595492	+	RpL14	protein_coding	8594106	66992.1	-0.169253	0.116467	-1.45323	0.146161	0.248772
FBgn0017581	3R	7578506	7590179	-	Lk6	protein_coding	7590179	2064.44	0.0368144	0.153406	0.23998	0.810346	0.885916
FBgn0017590	3R	18725024	18787456	+	klg	protein_coding	18725024	1.2375	-0.220582	2.33339	-0.0945328	0.924686
FBgn0019624	3R	7645081	7646021	+	CoVa	protein_coding	7645081	4589.64	-0.0499349	0.126046	-0.396165	0.691983	0.801093
FBgn0019637	3R	1439080	1441661	+	Atu	protein_coding	1439080	472.508	-0.307534	0.155365	-1.97943	0.0477678	0.100602
FBgn0019643	2R	20027108	20045285	+	Dat	protein_coding	20027108	799.085	0.494585	0.145174	3.40685	0.000657168	0.0023459
FBgn0019644	3L	9723099	9724324	+	ATPsyn-b	protein_coding	9723099	5716.59	-0.166588	0.0857531	-1.94264	0.0520591	0.108025
FBgn0019650	4	1010351	1028548	+	toy	protein_coding	1010351	1.4411	-2.22984	2.54856	-0.87494	0.381606
FBgn0019662	3L	7341413	7346722	+	qm	protein_coding	7341413	261.14	0.953989	0.194681	4.90027	9.57068e-07	5.5234e-06
FBgn0019686	2L	20061477	20064381	+	lok	protein_coding	20061477	1396.88	-1.54447	0.116962	-13.205	8.21472e-40	6.84877e-38
FBgn0019828	3R	2885037	2886246	+	dj	protein_coding	2885037	1.90511	2.79051	2.29912	1.21373	0.224851
FBgn0019830	2L	2768590	2770066	-	colt	protein_coding	2770066	750.661	0.164799	0.135008	1.22066	0.222214	0.346851
FBgn0019886	2R	20397031	20402843	-	Letm1	protein_coding	20402843	355.166	-0.333348	0.19282	-1.72881	0.0838439	0.159198
FBgn0019890	2L	13899353	13904659	-	Smg5	protein_coding	13904659	361.629	0.190983	0.175025	1.09117	0.275196	0.407543
FBgn0019925	3R	11169375	11171905	-	Surf4	protein_coding	11171905	886.908	-0.125006	0.125872	-0.993116	0.320653	0.458291
FBgn0019929	X	9759251	9761103	+	Ser7	protein_coding	9759251	6.69853	3.45064	1.5146	2.27825	0.0227115	0.0533816
FBgn0019932	2L	10339457	10341503	+	SamDC	protein_coding	10339457	808.72	-0.229557	0.204519	-1.12243	0.261681	0.392424
FBgn0019936	3R	16647901	16649078	+	RpS20	protein_coding	16647901	60721.8	-0.672233	0.12234	-5.49481	3.91132e-08	2.70071e-07
FBgn0019938	2R	10483112	10488702	-	RpI1	protein_coding	10488702	1285.4	-1.54984	0.117447	-13.1961	9.24218e-40	7.51896e-38
FBgn0019940	3R	11308880	11310421	+	Rh6	protein_coding	11308880	5.31135	1.90727	1.40271	1.3597	0.173924	0.286129
FBgn0019947	3L	20425568	20428256	+	Psn	protein_coding	20425568	662.827	0.436231	0.139622	3.12437	0.00178184	0.00570978
FBgn0019948	2R	19872750	19875990	-	Phm	protein_coding	19875990	425.035	0.955044	0.175122	5.45359	4.93634e-08	3.35113e-07
FBgn0019949	2R	18523568	18525228	-	Cdk9	protein_coding	18525228	494.613	-0.340244	0.168095	-2.02413	0.0429572	0.0920654
FBgn0019952	3R	20101982	20104515	+	Orct	protein_coding	20101982	39.2835	0.767458	0.511178	1.50135	0.133265	0.231231
FBgn0019957	3R	17853427	17855115	+	ND42	protein_coding	17853427	1800.41	-0.263434	0.123069	-2.14054	0.032311	0.0722254
FBgn0019960	3R	17845227	17849203	-	CG6455	protein_coding	17849203	954.75	-0.300933	0.112852	-2.66661	0.0076621	0.0208343
FBgn0019968	2R	11403283	11419759	-	Khc-73	protein_coding	11419759	371.921	-0.0105687	0.189382	-0.055806	0.955496	0.978179
FBgn0019972	3R	25625375	25627307	+	Ice	protein_coding	25625375	366.904	0.379879	0.180735	2.10185	0.035566	0.0784522
FBgn0019982	2L	4455193	4456822	-	Gs1l	protein_coding	4456822	1041.43	-0.329418	0.15594	-2.11246	0.0346466	0.0766985
FBgn0019985	4	957445	970067	+	mGluRA	protein_coding	957445	49.5439	0.57284	0.44579	1.285	0.198793	0.317917
FBgn0019990	3R	27221380	27227735	+	Gcn2	protein_coding	27221380	267.543	-0.0180053	0.186008	-0.0967985	0.922886	0.958119
FBgn0020018	3R	20485919	20487573	-	Ppox	protein_coding	20487573	354.665	-0.59456	0.17456	-3.40605	0.000659095	0.0023513
FBgn0020224	3L	8418054	8425346	+	Cbl	protein_coding	8418054	336.465	-0.485602	0.188484	-2.57636	0.00998467	0.0263679
FBgn0020235	3R	25573426	25574885	-	ATPsyn-gamma	protein_coding	25574885	3780.15	-0.125374	0.0790833	-1.58534	0.112889	0.202588
FBgn0020236	2R	11879931	11888765	-	ATPCL	protein_coding	11888765	1055.05	-0.510497	0.170286	-2.99789	0.00271855	0.0083547
FBgn0020238	3R	14068253	14075030	+	14-3-3epsilon	protein_coding	14068253	8604.27	-0.512527	0.0969102	-5.28868	1.23204e-07	7.96211e-07
FBgn0020240	2L	8074117	8082982	-	Mcr	protein_coding	8082982	507.718	0.724576	0.158803	4.56273	5.04934e-06	2.66133e-05
FBgn0020245	2R	10413772	10475422	+	ttv	protein_coding	10413772	179.973	0.339201	0.223539	1.51741	0.129163	0.225744
FBgn0020248	3L	1475438	1489547	-	stet	protein_coding	1489547	822.429	-2.15598	0.206631	-10.4339	1.73545e-25	5.72133e-24
FBgn0020249	3R	4182689	4185686	+	stck	protein_coding	4182689	1394.6	0.843637	0.121846	6.92382	4.39627e-12	4.6914e-11
FBgn0020251	3L	6488780	6543108	+	sfl	protein_coding	6488780	415.494	0.441817	0.164813	2.68072	0.0073465	0.0200557
FBgn0020255	X	11038909	11042622	-	ran	protein_coding	11042622	8981.48	-0.945911	0.0756547	-12.503	7.1891e-36	4.34273e-34
FBgn0020257	2R	18573030	18576478	-	ppa	protein_coding	18576478	118.809	0.552172	0.328224	1.6823	0.0925101	0.172153
FBgn0020258	2L	14378218	14381170	-	ppk	protein_coding	14381170	3.34936	-0.92987	1.57718	-0.589576	0.555475	0.689084
FBgn0020261	X	19379913	19385984	-	pcm	protein_coding	19385984	262.303	-0.500193	0.257869	-1.93972	0.0524143	0.108596
FBgn0020269	2R	10559458	10601127	-	mspo	protein_coding	10601127	75.6009	1.24297	0.381999	3.25385	0.00113853	0.00385161
FBgn0020270	2L	11282094	11284350	+	mre11	protein_coding	11282094	466.322	0.368156	0.178973	2.05705	0.0396815	0.086143
FBgn0020272	X	21259986	21262010	+	mst	protein_coding	21259986	277.082	-0.782264	0.200222	-3.90699	9.3453e-05	0.000396448
FBgn0020277	3L	19597498	19599190	-	lush	protein_coding	19599190	2.58958	4.39733	2.49694	1.76109	0.0782232
FBgn0020278	3R	18445690	18465082	-	loco	protein_coding	18465082	307.752	0.466248	0.184007	2.53387	0.0112812	0.0293765
FBgn0020279	2R	3955460	3966320	+	lig	protein_coding	3955460	1227.32	-0.322226	0.216148	-1.49076	0.136023	0.235087
FBgn0020294	3L	21068681	21124259	-	ko	protein_coding	21124259	181.665	0.160275	0.285162	0.562047	0.574084	0.705919
FBgn0020299	3R	10402941	10433804	+	stumps	protein_coding	10402941	131.636	2.20359	0.347696	6.33768	2.33243e-10	2.06038e-09
FBgn0020300	3L	18132502	18138518	+	gk	protein_coding	18132502	71.2711	1.50654	0.385386	3.90917	9.26153e-05	0.000393225
FBgn0020304	2L	833584	851096	-	drongo	protein_coding	851096	607.282	0.852919	0.16719	5.1015	3.36965e-07	2.07022e-06
FBgn0020305	2L	868673	869857	-	dbe	protein_coding	869857	907.977	-1.50696	0.15415	-9.7759	1.42886e-22	3.82344e-21
FBgn0020306	2R	17210949	17229352	+	dom	protein_coding	17210949	1307.22	-0.774122	0.180889	-4.27955	1.87272e-05	8.89036e-05
FBgn0020307	2R	18131468	18173974	+	dve	protein_coding	18131468	1.56435	1.10893	2.08651	0.531475	0.59509
FBgn0020309	2L	11794327	11809433	-	crol	protein_coding	11809433	428.146	0.337877	0.218759	1.54452	0.122464	0.216094
FBgn0020312	2R	17011233	17015995	-	CG4050	protein_coding	17015995	154.661	0.207246	0.246888	0.839432	0.401227	0.542353
FBgn0020368	2L	13000765	13004142	-	Vha68-1	protein_coding	13004142	299.739	1.51742	0.192068	7.90044	2.77915e-15	3.97111e-14
FBgn0020369	X	21187087	21188690	+	Pros45	protein_coding	21187087	1497.81	-0.321876	0.1563	-2.05935	0.039461	0.0857567
FBgn0020370	2R	9040393	9046595	-	TppII	protein_coding	9046595	1085.42	-0.17249	0.1162	-1.48443	0.137695	0.237002
FBgn0020372	2R	19765720	19768383	+	TM4SF	protein_coding	19765720	51.9984	1.10448	0.470161	2.34915	0.0188165	0.0454333
FBgn0020376	2L	4120363	4121442	+	Sr-CIII	protein_coding	4120363	2.76544	1.35671	1.82864	0.741925	0.458133
FBgn0020378	X	9623681	9650237	+	Sp1	protein_coding	9623681	3.71812	-1.08234	1.41094	-0.767106	0.443019	0.584886
FBgn0020379	3R	6188233	6203790	-	Rfx	protein_coding	6203790	22.2095	-0.0510585	0.614704	-0.083062	0.933802	0.964717
FBgn0020381	X	527553	529760	-	Dredd	protein_coding	529760	373.523	0.342652	0.175818	1.9489	0.0513075	0.106808
FBgn0020385	3R	6522240	6529038	+	pug	protein_coding	6522240	129.828	-0.236186	0.304125	-0.776609	0.43739	0.579358
FBgn0020386	3L	129450	145895	+	Pdk1	protein_coding	129450	473.597	-0.65451	0.147552	-4.43579	9.17362e-06	4.62949e-05
FBgn0020388	3L	12514229	12517114	-	Pcaf	protein_coding	12517114	222.447	-0.0364702	0.22209	-0.164213	0.869563	0.923774
FBgn0020389	3L	19838393	19854025	+	Papss	protein_coding	19838393	271.233	-0.0701309	0.206322	-0.339911	0.733924	0.831587
FBgn0020391	2R	9047554	9050989	+	Nrk	protein_coding	9047554	19.0949	0.0626492	0.668323	0.093741	0.925315	0.959558
FBgn0020392	3L	8169235	8171529	-	Nmt	protein_coding	8171529	1449.17	-1.12339	0.125258	-8.96863	3.00212e-19	6.09365e-18
FBgn0020399	3R	12092734	12094155	+	Mst89B	protein_coding	12092734	1.68255	1.72014	2.67129	0.643934	0.519618
FBgn0020407	3R	12089981	12092613	+	asun	protein_coding	12089981	104.039	-0.288957	0.28723	-1.00601	0.314409	0.451432
FBgn0020412	3L	11071852	11086293	-	JIL-1	protein_coding	11086293	271.596	0.00211689	0.255612	0.00828164	0.993392	0.998042
FBgn0020414	2L	16450907	16453176	+	Idgf3	protein_coding	16450907	277.167	1.77633	0.202725	8.76227	1.91361e-18	3.67005e-17
FBgn0020415	2L	16447338	16450512	+	Idgf2	protein_coding	16447338	633.093	0.776981	0.185363	4.19167	2.76908e-05	0.000127905
FBgn0020416	2L	16445280	16446793	+	Idgf1	protein_coding	16445280	161.674	1.57097	0.268017	5.86144	4.58867e-09	3.52287e-08
FBgn0020429	2L	5559342	5563502	+	GluRIIB	protein_coding	5559342	11.4483	2.11638	0.985745	2.14698	0.0317946	0.0712448
FBgn0020439	3R	6593888	6603090	-	fau	protein_coding	6603090	4383.98	1.49233	0.103023	14.4854	1.49865e-47	1.93825e-45
FBgn0020440	2R	15318164	15324774	-	Fak56D	protein_coding	15324774	359.942	-0.0276635	0.161954	-0.17081	0.864373	0.920586
FBgn0020443	2L	12434452	12441279	+	Elf	protein_coding	12434452	2080.72	-0.716762	0.110013	-6.51523	7.2579e-11	6.74818e-10
FBgn0020445	2L	3334871	3355000	-	E23	protein_coding	3355000	151.489	-0.885321	0.281771	-3.14199	0.00167803	0.00541001
FBgn0020493	3R	12879729	12896135	+	Dad	protein_coding	12879729	88.8759	1.87876	0.383902	4.89384	9.88855e-07	5.69382e-06
FBgn0020496	3R	8837388	8851905	+	CtBP	protein_coding	8837388	1703.41	0.274932	0.124205	2.21354	0.0268605	0.0614441
FBgn0020497	2L	8403575	8408853	+	emb	protein_coding	8403575	1096.33	-0.468762	0.121357	-3.86267	0.000112154	0.000468882
FBgn0020503	2L	17384700	17409698	+	CLIP-190	protein_coding	17384700	1018.64	1.15401	0.123586	9.33765	9.84936e-21	2.2429e-19
FBgn0020506	2R	12538600	12540204	-	Amyrel	protein_coding	12540204	2.46649	0.779495	1.86459	0.418052	0.675909
FBgn0020509	3L	2739750	2740228	+	Acp62F	protein_coding	2739750	2.03622	4.91278	3.53679	1.38905	0.164818
FBgn0020510	3R	9944984	9948142	-	Abi	protein_coding	9948142	403.662	0.505607	0.206028	2.45406	0.0141252	0.035713
FBgn0020513	X	12651069	12654651	-	ade5	protein_coding	12654651	2398.1	-0.997449	0.122056	-8.17209	3.03096e-16	4.82277e-15
FBgn0020521	2R	20468772	20485385	+	pio	protein_coding	20468772	401.575	1.99195	0.245586	8.11104	5.01872e-16	7.8131e-15
FBgn0020545	2L	852767	854539	+	kraken	protein_coding	852767	598.782	-0.0862342	0.1701	-0.50696	0.612183	0.738455
FBgn0020616	2L	6950440	6954590	+	SA	protein_coding	6950440	426.503	0.0744723	0.161918	0.459937	0.645561	0.76475
FBgn0020618	2L	7825347	7827246	-	Rack1	protein_coding	7827246	29302	-0.445727	0.103483	-4.30727	1.6528e-05	7.92088e-05
FBgn0020620	2R	9872320	9878215	-	RN-tre	protein_coding	9878215	204.601	0.0401271	0.221	0.18157	0.85592	0.915434
FBgn0020621	2R	5139815	5172602	-	Pkn	protein_coding	5172602	453.007	0.242357	0.158596	1.52814	0.126479	0.221735
FBgn0020622	2L	297880	305233	+	Pi3K21B	protein_coding	297880	540.878	0.124396	0.168283	0.739206	0.459782	0.601025
FBgn0020626	3R	20760591	20763959	-	Osbp	protein_coding	20763959	377	0.315735	0.18266	1.72854	0.0838915	0.159258
FBgn0020633	3L	8884696	8887410	+	Mcm7	protein_coding	8884696	871.867	-0.780284	0.117044	-6.66661	2.61776e-11	2.55891e-10
FBgn0020638	3L	6127797	6128374	-	Lcp65Ag1	protein_coding	6128374	2.72227	0	3.48744	0	1
FBgn0020641	3L	6136495	6137201	+	Lcp65Ad	protein_coding	6136495	3.02264	0.185381	2.69919	0.0686801	0.945244	0.971635
FBgn0020643	3L	6139774	6140189	+	Lcp65Ab2	protein_coding	6139774	2.933	3.7623	4.25777	0.883633	0.376894	0.518066
FBgn0020647	3R	19824162	19857532	-	KrT95D	protein_coding	19857532	145.26	-0.525472	0.268594	-1.95638	0.0504205	0.1052
FBgn0020653	X	8136517	8142072	+	Trxr-1	protein_coding	8136517	3158.11	-0.118006	0.0930328	-1.26843	0.204643	0.325416
FBgn0020655	3L	12408126	12410680	-	Gap69C	protein_coding	12410680	606.279	-0.556581	0.148606	-3.74535	0.000180141	0.000721421
FBgn0020660	2RHet	2901752	2917318	+	eIF-4B	protein_coding	2901752	5050.64	-0.747743	0.122012	-6.12843	8.87482e-10	7.36866e-09
FBgn0020762	2L	4333926	4345776	+	Atet	protein_coding	4333926	214.222	1.14862	0.218615	5.25407	1.48771e-07	9.54104e-07
FBgn0020764	2R	19852290	19854280	+	Alas	protein_coding	19852290	263.799	-0.463354	0.232034	-1.99692	0.0458335	0.0971158
FBgn0020765	3L	6145150	6145845	-	Acp65Aa	protein_coding	6145845	13.665	1.26103	1.41927	0.888506	0.374268	0.515091
FBgn0020766	2R	9855852	9857407	+	Aats-phe	protein_coding	9855852	384.538	-0.350544	0.172902	-2.02741	0.0426202	0.0914197
FBgn0020767	2R	10647151	10656927	-	Spred	protein_coding	10656927	440.851	-0.571177	0.16967	-3.3664	0.000761551	0.00267777
FBgn0020887	3L	19911342	19916562	-	Su(z)12	protein_coding	19916562	135.598	0.0967198	0.289909	0.333621	0.738665	0.834985
FBgn0020906	2L	4954279	4955144	-	Jon25Bi	protein_coding	4955144	2.39372	1.229	2.21491	0.554878	0.578978
FBgn0020907	3R	12400265	12409382	-	Scp2	protein_coding	12409382	4.16559	3.15161	2.06667	1.52497	0.127267	0.222701
FBgn0020908	2RHet	1707796	1742313	-	Scp1	protein_coding	1742313	11.5027	0.115505	1.23662	0.0934031	0.925583	0.959737
FBgn0020909	X	13651212	13652631	+	Rtc1	protein_coding	13651212	882.636	-1.59083	0.182718	-8.7065	3.13399e-18	5.89845e-17
FBgn0020910	3R	7047616	7050666	+	RpL3	protein_coding	7047616	46344.9	-0.537611	0.0738407	-7.28069	3.32117e-13	3.90489e-12
FBgn0020930	2R	8645051	8647226	+	Dgkepsilon	protein_coding	8645051	234.958	0.0303774	0.195724	0.155206	0.876659	0.927795
FBgn0021738	X	3688900	3691372	+	Crg-1	protein_coding	3688900	29.6317	0.219148	0.69139	0.316968	0.751268	0.844152
FBgn0021750	3R	11166407	11167939	+	Aats-ser	protein_coding	11166407	371.184	-0.55309	0.171298	-3.22881	0.00124305	0.00414954
FBgn0021760	3L	21165953	21176378	+	chb	protein_coding	21165953	518.275	0.233643	0.155259	1.50486	0.13236	0.229962
FBgn0021761	2L	11004823	11009878	+	Nup154	protein_coding	11004823	652.119	-1.07553	0.137305	-7.83315	4.75805e-15	6.6389e-14
FBgn0021764	X	580873	643529	+	sdk	protein_coding	580873	457.559	-0.537644	0.20819	-2.58247	0.0098096	0.0259531
FBgn0021765	X	17985281	17986889	+	scu	protein_coding	17985281	1471.91	-0.4619	0.119564	-3.86319	0.000111915	0.000468078
FBgn0021767	X	8342266	8348327	-	org-1	protein_coding	8348327	6.38947	0.0271974	1.16846	0.0232763	0.98143	0.992349
FBgn0021768	3L	16798094	16812632	+	nudC	protein_coding	16798094	1531.18	-1.20039	0.154955	-7.74669	9.43173e-15	1.28231e-13
FBgn0021776	3R	15757521	15760842	-	mira	protein_coding	15760842	6.74655	0.063695	1.05694	0.0602635	0.951946	0.976438
FBgn0021795	2R	7257805	7258675	-	Tapdelta	protein_coding	7258675	1294.4	-0.120639	0.119439	-1.01005	0.312474	0.449548
FBgn0021796	2L	13004786	13013201	+	Tor	protein_coding	13004786	260.28	0.0109457	0.206085	0.0531126	0.957642	0.979091
FBgn0021800	2L	3803581	3809064	+	l(2)k16918	protein_coding	3803581	430.128	-1.14788	0.181701	-6.3174	2.66002e-10	2.33747e-09
FBgn0021814	2R	3966374	3967561	-	Vps28	protein_coding	3967561	822.226	0.217614	0.135515	1.60583	0.108311	0.195708
FBgn0021818	2R	13301476	13307104	-	cnk	protein_coding	13307104	254.574	-0.0775658	0.228324	-0.339718	0.734069	0.831587
FBgn0021825	2R	4779345	4780844	+	Dmn	protein_coding	4779345	617.08	0.50394	0.129526	3.89063	9.99825e-05	0.000421665
FBgn0021847	2R	2097287	2101623	-	l(2)k14710	protein_coding	2101623	349.845	-0.479003	0.208061	-2.30222	0.0213226	0.0505766
FBgn0021856	2L	21261168	21262411	+	l(2)k14505	protein_coding	21261168	818.545	-0.25192	0.147119	-1.71235	0.0868314	0.163608
FBgn0021872	2R	17031050	17033255	+	Xbp1	protein_coding	17031050	2412.53	0.550709	0.119639	4.60307	4.16306e-06	2.22559e-05
FBgn0021873	2L	6323767	6332789	+	Gef26	protein_coding	6323767	206.785	0.288257	0.255115	1.12991	0.258515	0.389556
FBgn0021874	2L	566366	568121	-	Nle	protein_coding	568121	1057.31	-1.65349	0.155279	-10.6485	1.77143e-26	6.45133e-25
FBgn0021875	2R	20021528	20022928	+	Zfrp8	protein_coding	20021528	369.985	-0.931678	0.168535	-5.52811	3.2369e-08	2.2551e-07
FBgn0021895	2R	19734693	19738619	-	ytr	protein_coding	19738619	140.123	-0.261538	0.266131	-0.98274	0.325736	0.463538
FBgn0021906	2L	1612692	1614182	-	RFeSP	protein_coding	1614182	2805.32	-0.297071	0.100773	-2.94793	0.0031991	0.00967111
FBgn0021944	2L	6964421	6965812	+	Coprox	protein_coding	6964421	179.236	-0.011002	0.243442	-0.0451935	0.963953	0.982457
FBgn0021953	2L	10511252	10517216	-	Fatp	protein_coding	10517216	361.833	0.903699	0.172814	5.22931	1.70148e-07	1.08636e-06
FBgn0021967	2L	3466162	3467326	+	Pdsw	protein_coding	3466162	2287.8	-0.213594	0.0833049	-2.56401	0.0103471	0.0272181
FBgn0021979	2R	18954725	18959404	+	l(2)k09913	protein_coding	18954725	698.056	1.15567	0.176446	6.54971	5.76506e-11	5.42013e-10
FBgn0021995	2R	4052390	4055274	+	Rs1	protein_coding	4052390	1333.35	-1.58343	0.125665	-12.6003	2.10213e-36	1.301e-34
FBgn0022023	2L	5051193	5053094	-	eIF-3p40	protein_coding	5053094	5106.95	-0.433443	0.0908532	-4.7708	1.83492e-06	1.02382e-05
FBgn0022027	2R	4512956	4513685	+	Vps25	protein_coding	4512956	631.71	-0.0915414	0.17585	-0.520566	0.602669	0.730122
FBgn0022029	2R	13307938	13313192	+	l(2)k01209	protein_coding	13307938	762.501	-0.901669	0.130444	-6.91228	4.76916e-12	5.06968e-11
FBgn0022063	2R	10748661	10758575	-	Pcf11	protein_coding	10758575	959.418	-0.397994	0.148469	-2.68065	0.00734794	0.0200557
FBgn0022069	2L	13363300	13366188	-	Nnp-1	protein_coding	13366188	1050.13	-1.52746	0.14737	-10.3648	3.58519e-25	1.14817e-23
FBgn0022097	2R	11428922	11430003	+	Vha36-1	protein_coding	11428922	2842.14	-0.0702781	0.150942	-0.465598	0.641504	0.761514
FBgn0022153	2L	4394196	4400487	+	l(2)k05819	protein_coding	4394196	255.362	0.0418394	0.201216	0.207932	0.835282	0.901882
FBgn0022160	2R	11745256	11750251	-	Gpo-1	protein_coding	11750251	320.034	1.12221	0.21121	5.31324	1.07694e-07	7.02731e-07
FBgn0022213	2L	16821156	16825207	-	Cas	protein_coding	16825207	1068.34	-0.655391	0.110798	-5.91522	3.31438e-09	2.57592e-08
FBgn0022224	2R	2697516	2698019	-	ubl	protein_coding	2698019	2424.97	-0.0775259	0.191038	-0.405814	0.684879	0.795975
FBgn0022238	2R	14042350	14045697	-	lolal	protein_coding	14045697	233.235	0.181883	0.255478	0.711933	0.476506	0.617866
FBgn0022246	2L	251163	252366	-	Rpp30	protein_coding	252366	543.212	-1.11563	0.168345	-6.62704	3.42489e-11	3.29364e-10
FBgn0022268	2L	10426887	10428632	+	KdelR	protein_coding	10426887	1785.02	0.296353	0.14104	2.10119	0.0356239	0.0785516
FBgn0022288	2R	1642033	1643558	+	l(2)09851	protein_coding	1642033	1469.74	-1.77715	0.125877	-14.1182	2.93567e-45	3.48413e-43
FBgn0022338	3R	14806684	14808471	+	dnk	protein_coding	14806684	842.329	-0.883893	0.140852	-6.27534	3.48868e-10	3.02093e-09
FBgn0022343	2R	20825784	20827292	+	CG3760	protein_coding	20825784	2349.17	-0.736648	0.0987134	-7.46249	8.49035e-14	1.05093e-12
FBgn0022344	3R	12439120	12440113	-	CG10340	protein_coding	12440113	1209.69	-0.542928	0.142444	-3.81152	0.000138117	0.000566393
FBgn0022349	3R	27571766	27576745	+	CG1910	protein_coding	27571766	833.888	-0.302752	0.136032	-2.22559	0.0260419	0.0598827
FBgn0022355	X	18281965	18284377	+	Tsf1	protein_coding	18281965	682.5	1.49488	0.181268	8.24678	1.62715e-16	2.63056e-15
FBgn0022359	3R	6702106	6703979	+	Sodh-2	protein_coding	6702106	274.74	0.463545	0.201869	2.29627	0.0216602	0.0511969
FBgn0022361	4	578608	587883	+	Pur-alpha	protein_coding	578608	962.813	0.826923	0.171581	4.81942	1.43975e-06	8.13227e-06
FBgn0022382	2R	5881395	5913547	-	Pka-R2	protein_coding	5913547	1195.87	0.865154	0.127003	6.81208	9.61945e-12	9.88197e-11
FBgn0022699	3L	6175276	6178020	-	D19B	protein_coding	6178020	263.004	0.0302931	0.191859	0.157892	0.874542	0.92652
FBgn0022702	3L	1752328	1755934	-	Cht2	protein_coding	1755934	134.724	-1.04621	0.276062	-3.78978	0.000150783	0.000613098
FBgn0022708	2R	19911721	19913400	+	Adk2	protein_coding	19911721	3628.39	-0.836112	0.107893	-7.74947	9.22791e-15	1.25629e-13
FBgn0022709	3L	12193422	12197182	-	Adk1	protein_coding	12197182	405.108	0.16826	0.197481	0.852031	0.394197	0.535452
FBgn0022710	X	15404910	15448311	-	Ac13E	protein_coding	15448311	31.4999	1.28975	0.542593	2.37701	0.0174538	0.0426744
FBgn0022720	2L	9758338	9762375	+	zf30C	protein_coding	9758338	515.915	0.270594	0.149867	1.80556	0.0709865	0.139132
FBgn0022724	X	17996005	17997515	+	Taf8	protein_coding	17996005	90.0386	0.0680456	0.315484	0.215687	0.829232	0.898528
FBgn0022764	2R	8462745	8480397	-	Sin3A	protein_coding	8480397	769.044	-0.0708225	0.166616	-0.425064	0.67079	0.78439
FBgn0022768	X	4574433	4580904	-	Pp2C1	protein_coding	4580904	222.92	0.239061	0.265562	0.900206	0.36801	0.50856
FBgn0022770	X	20115727	20119277	+	Peritrophin-A	protein_coding	20115727	9.84279	-1.30763	0.967602	-1.35142	0.176562	0.289478
FBgn0022772	2R	3409940	3413213	-	Orc1	protein_coding	3413213	182.551	-1.28275	0.2598	-4.93744	7.91564e-07	4.62916e-06
FBgn0022774	3L	19640380	19642951	-	Oat	protein_coding	19642951	1648.9	0.797039	0.13052	6.10663	1.0176e-09	8.38688e-09
FBgn0022786	X	7616167	7619942	+	Hira	protein_coding	7616167	183.773	-0.255221	0.226021	-1.12919	0.258817	0.38962
FBgn0022787	3R	11799020	11809173	+	Hel89B	protein_coding	11799020	415.735	0.165999	0.157631	1.05309	0.292302	0.42692
FBgn0022800	3R	21023289	21034003	-	Cad96Ca	protein_coding	21034003	16.9251	1.58849	0.776317	2.04619	0.0407378	0.0881326
FBgn0022893	2L	21626309	21629932	-	Df31	protein_coding	21629932	11102.2	-0.466596	0.0883632	-5.28044	1.28876e-07	8.30736e-07
FBgn0022935	3L	6178930	6182223	-	D19A	protein_coding	6182223	131.152	0.60469	0.27295	2.21539	0.0267334	0.0611811
FBgn0022936	3L	21815097	21816409	+	CycH	protein_coding	21815097	340.595	-0.36925	0.177408	-2.08136	0.037401	0.0819863
FBgn0022942	X	4544054	4552292	+	Cbp80	protein_coding	4544054	721.165	-0.451968	0.13734	-3.29087	0.000998785	0.00342014
FBgn0022943	3R	13990385	13991161	+	Cbp20	protein_coding	13990385	1041.97	-0.521963	0.152467	-3.42345	0.000618312	0.00222372
FBgn0022959	3L	12114374	12118250	-	yps	protein_coding	12118250	3164.99	-0.575181	0.144948	-3.96819	7.24214e-05	0.000313288
FBgn0022960	2R	2862787	2873214	-	vimar	protein_coding	2873214	338.936	-0.207443	0.197056	-1.05272	0.292471	0.427107
FBgn0022981	3R	471653	474606	+	rpk	protein_coding	471653	611.738	-2.41573	0.17555	-13.7609	4.37979e-43	4.5085e-41
FBgn0022984	2R	18296797	18299049	-	qkr58E-3	protein_coding	18299049	327.296	0.0109052	0.216451	0.0503819	0.959818	0.980422
FBgn0022985	2R	18303318	18306209	+	qkr58E-2	protein_coding	18303318	393.552	-0.208992	0.176328	-1.18525	0.235921	0.363648
FBgn0022986	2R	18300422	18303047	-	qkr58E-1	protein_coding	18303047	108.06	-0.167109	0.382312	-0.437102	0.662037	0.77758
FBgn0022987	2R	13357129	13362634	+	qkr54B	protein_coding	13357129	214.451	-0.0798504	0.259592	-0.3076	0.758387	0.849501
FBgn0023000	3L	343378	346957	-	mth	protein_coding	346957	390.447	1.63662	0.263392	6.21362	5.17765e-10	4.40778e-09
FBgn0023001	3L	7127616	7136174	+	melt	protein_coding	7127616	69.0974	0.179509	0.410389	0.437412	0.661812	0.77746
FBgn0023023	3R	1396830	1404913	+	CRMP	protein_coding	1396830	214.709	0.933052	0.233907	3.98898	6.6357e-05	0.000288539
FBgn0023076	3L	7757071	7768703	-	Clk	protein_coding	7768703	73.2543	0.847378	0.362553	2.33725	0.019426	0.0466704
FBgn0023081	2R	19979600	19986157	-	gek	protein_coding	19986157	560.586	0.355241	0.146181	2.43014	0.0150928	0.0377295
FBgn0023083	3R	14398817	14415175	+	fray	protein_coding	14398817	157.402	0.00713205	0.258992	0.0275377	0.978031	0.990781
FBgn0023090	2L	21361216	21367288	+	dtr	protein_coding	21361216	2.57882	-1.44625	1.80568	-0.800949	0.423161
FBgn0023094	3L	19806870	19809038	-	cyc	protein_coding	19809038	773.699	-0.00557743	0.153354	-0.0363697	0.970988	0.986537
FBgn0023095	3L	13221792	13272742	+	caps	protein_coding	13221792	471.37	0.755691	0.154141	4.9026	9.4575e-07	5.4612e-06
FBgn0023097	3R	16418881	16438262	+	bon	protein_coding	16418881	372.008	-0.324333	0.180334	-1.79852	0.0720949	0.140867
FBgn0023129	3L	9416353	9417881	+	aay	protein_coding	9416353	1196.57	-0.303311	0.141157	-2.14875	0.0316544	0.0709778
FBgn0023130	X	1587648	1589922	-	a6	protein_coding	1589922	118.072	-0.288633	0.311072	-0.927868	0.353476	0.493751
FBgn0023143	2R	5575794	5580833	-	Uba1	protein_coding	5580833	1958.92	-0.101252	0.12763	-0.793318	0.427592	0.569521
FBgn0023167	2R	8056231	8057508	+	SmD3	protein_coding	8056231	496.808	-0.923788	0.286589	-3.22339	0.00126682	0.00421494
FBgn0023169	X	1269580	1272890	+	SNF1A	protein_coding	1269580	488.058	0.206849	0.206342	1.00245	0.316125	0.453443
FBgn0023170	2R	19949376	19949952	-	RpL39	protein_coding	19949952	441920	-0.280064	0.171685	-1.63126	0.102835	0.187969
FBgn0023171	2R	3818559	3819891	-	rnh1	protein_coding	3819891	489.55	-0.0359526	0.16726	-0.21495	0.829806	0.899053
FBgn0023172	2R	12914746	12932158	+	RhoGEF2	protein_coding	12914746	454.964	0.499783	0.211197	2.36643	0.0179607	0.0437009
FBgn0023174	3L	14993051	14994419	+	Prosbeta2	protein_coding	14993051	2312.9	-0.342111	0.0969067	-3.53032	0.000415063	0.00154793
FBgn0023175	2R	5734141	5735341	-	Prosalpha7	protein_coding	5735341	3180.28	-0.424945	0.10686	-3.97667	6.98873e-05	0.000302975
FBgn0023177	X	20292114	20295045	-	Pp4-19C	protein_coding	20295045	503.035	0.0130657	0.157206	0.0831118	0.933763	0.964717
FBgn0023179	3R	22523418	22539881	-	amon	protein_coding	22539881	3.14257	-0.220662	1.52507	-0.14469	0.884956	0.934028
FBgn0023180	2R	5732964	5733964	-	Orc6	protein_coding	5733964	189.714	-0.339225	0.329522	-1.02945	0.303271	0.4386
FBgn0023181	2R	20683013	20684927	-	Orc4	protein_coding	20684927	215.06	-0.197095	0.2245	-0.877926	0.379984	0.520907
FBgn0023197	3L	17539968	17542227	-	Jon74E	protein_coding	17542227	1.75202	-0.15031	2.531	-0.0593876	0.952643
FBgn0023211	2R	15332590	15333797	-	Elongin-C	protein_coding	15333797	2064.58	-0.109785	0.110507	-0.993467	0.320483	0.458147
FBgn0023212	3R	16403944	16405593	-	Elongin-B	protein_coding	16405593	887.995	-0.198354	0.120126	-1.65121	0.0986959	0.181422
FBgn0023213	4	935911	951347	-	eIF4G	protein_coding	951347	3469.49	-0.860279	0.0818713	-10.5077	7.96115e-26	2.7317e-24
FBgn0023214	2R	14555026	14561037	-	edl	protein_coding	14561037	90.3748	0.326868	0.355959	0.918274	0.358476	0.498938
FBgn0023215	X	3565834	3597318	+	Mnt	protein_coding	3565834	180.671	-0.409134	0.227887	-1.79534	0.0726	0.141634
FBgn0023216	X	3562870	3565535	-	Parg	protein_coding	3565535	239.099	-0.555776	0.207135	-2.68316	0.00729309	0.0199384
FBgn0023388	2L	21134439	21142347	-	Dap160	protein_coding	21142347	297.365	-0.0895759	0.186995	-0.479028	0.631919	0.754157
FBgn0023395	3L	19440273	19443338	+	Chd3	protein_coding	19440273	281.348	0.566608	0.188028	3.01342	0.00258318	0.00796185
FBgn0023407	2L	13500624	13549328	-	B4	protein_coding	13549328	310.226	-0.519808	0.179682	-2.89294	0.0038166	0.0112734
FBgn0023416	2L	21632587	21647964	+	Ac3	protein_coding	21632587	5.00558	-0.69255	1.26177	-0.548873	0.583092	0.713717
FBgn0023423	3R	16944974	16953207	-	slmb	protein_coding	16953207	1015.27	-0.33508	0.116287	-2.8815	0.00395792	0.0116237
FBgn0023441	2R	11544823	11564174	-	fus	protein_coding	11564174	304.884	0.413813	0.20709	1.99823	0.0456914	0.0969165
FBgn0023458	X	6135308	6149381	-	Rbcn-3A	protein_coding	6149381	390.489	-0.080309	0.245766	-0.32677	0.743842	0.838655
FBgn0023477	2R	19827936	19829637	+	Tal	protein_coding	19827936	4558.33	0.288779	0.106862	2.70236	0.00688496	0.0189562
FBgn0023479	3L	9067745	9085231	+	Tequila	protein_coding	9067745	58.7689	1.98281	0.413744	4.79237	1.64824e-06	9.24661e-06
FBgn0023489	2L	577486	579549	+	Pph13	protein_coding	577486	1.25148	0.759602	2.69337	0.282027	0.777923
FBgn0023495	3R	9195962	9197626	-	Lip3	protein_coding	9197626	5.29828	1.35883	1.36147	0.99806	0.31825	0.455915
FBgn0023506	X	8355509	8357382	+	Es2	protein_coding	8355509	161.97	0.0260241	0.271033	0.0960181	0.923506	0.958119
FBgn0023507	X	2035522	2038970	+	CG3835	protein_coding	2035522	319.914	0.0997645	0.250233	0.398687	0.690124	0.799399
FBgn0023508	X	1817014	1821557	+	Ocrl	protein_coding	1817014	139.534	-0.190398	0.262289	-0.725909	0.467894	0.60865
FBgn0023509	X	1802246	1814351	+	mip130	protein_coding	1802246	297.604	-0.209899	0.197477	-1.0629	0.287826	0.42194
FBgn0023510	X	1802957	1810207	+	Rbcn-3B	protein_coding	1802957	236.332	-0.126662	0.215651	-0.587347	0.556971	0.69043
FBgn0023511	X	1797735	1802860	-	Edem1	protein_coding	1802860	273.25	0.104337	0.189022	0.551981	0.580961	0.712194
FBgn0023512	X	1814199	1816917	-	eIF2B-epsilon	protein_coding	1816917	695.567	-0.85876	0.148967	-5.76478	8.17629e-09	6.12342e-08
FBgn0023513	X	1762821	1766384	+	CG14803	protein_coding	1762821	252.72	0.0297612	0.197847	0.150425	0.880429	0.930808
FBgn0023514	X	1771350	1773110	+	CG14805	protein_coding	1771350	965.503	-0.926794	0.13448	-6.89169	5.51316e-12	5.82374e-11
FBgn0023515	X	1756042	1759868	-	CG14814	protein_coding	1759868	155.064	-1.27389	0.347062	-3.67049	0.000242082	0.000947295
FBgn0023516	X	1760865	1763094	-	Pex5	protein_coding	1763094	291.83	-0.0122515	0.184869	-0.0662712	0.947162	0.973308
FBgn0023517	X	1766435	1767570	-	Pgam5	protein_coding	1767570	879.669	-0.67977	0.121182	-5.60949	2.02923e-08	1.4467e-07
FBgn0023518	X	1775340	1783808	-	trr	protein_coding	1783808	80.4752	0.131254	0.376422	0.348689	0.727323	0.826686
FBgn0023519	X	1784289	1785515	+	mRpL16	protein_coding	1784289	554	-0.40819	0.207805	-1.9643	0.0494957	0.103527
FBgn0023520	X	1831733	1834073	-	CG3857	protein_coding	1834073	93.2763	-0.911552	0.304263	-2.99593	0.00273606	0.0083997
FBgn0023521	X	1834269	1835569	+	CG3587	protein_coding	1834269	423.196	-0.523049	0.206822	-2.52898	0.0114396	0.02972
FBgn0023522	X	1821716	1824550	+	CG11596	protein_coding	1821716	1078.22	-1.02046	0.112309	-9.08618	1.02583e-19	2.16952e-18
FBgn0023523	X	2140264	2141609	+	Or2a	protein_coding	2140264	7.32228	0.617692	1.05448	0.585781	0.558022	0.691265
FBgn0023524	X	2148432	2153896	-	CG3078	protein_coding	2153896	2.6454	1.78001	1.79688	0.990609	0.321876
FBgn0023525	X	2144178	2146026	-	CG3191	protein_coding	2146026	293.061	1.23576	0.204679	6.03755	1.56474e-09	1.2618e-08
FBgn0023526	X	2172064	2187444	-	CG2865	protein_coding	2187444	157.03	-0.196807	0.300582	-0.654755	0.512626	0.650748
FBgn0023527	X	2156873	2158858	+	CG3071	protein_coding	2156873	1191.06	-1.97519	0.147666	-13.376	8.3469e-41	7.65486e-39
FBgn0023528	X	2159024	2164789	-	CG2924	protein_coding	2164789	478.307	-0.406211	0.150743	-2.69472	0.00704477	0.0193329
FBgn0023529	X	2165318	2169111	-	CG2918	protein_coding	2169111	1427.63	0.0293533	0.099699	0.294419	0.768437	0.85544
FBgn0023530	X	1562439	1563330	-	CG3740	protein_coding	1563330	517.398	0.0276275	0.200103	0.138067	0.890188	0.937001
FBgn0023531	X	1567143	1586580	-	CG32809	protein_coding	1586580	24.0821	0.00663297	0.628307	0.0105569	0.991577	0.99686
FBgn0023534	X	388933	390402	+	CG17778	protein_coding	388933	14.0402	-0.363371	0.815233	-0.445727	0.655795	0.772912
FBgn0023535	X	403451	422067	+	arg	protein_coding	403451	22.9997	1.69086	0.695799	2.4301	0.0150948	0.0377295
FBgn0023536	X	381972	384767	+	CG3156	protein_coding	381972	192.578	-0.57631	0.222413	-2.59117	0.00956495	0.0253724
FBgn0023537	X	384820	387527	-	CG17896	protein_coding	387527	2210.67	-0.776568	0.121293	-6.4024	1.52953e-10	1.37644e-09
FBgn0023540	X	2056229	2066314	+	CG3630	protein_coding	2056229	185.152	0.83409	0.252751	3.30004	0.000966702	0.00332382
FBgn0023541	X	2067448	2069346	-	Cyp4d14	protein_coding	2069346	11.3102	1.07333	0.941564	1.13995	0.254307	0.384799
FBgn0023542	X	2076851	2078688	-	Nmd3	protein_coding	2078688	1439.04	-1.80677	0.135499	-13.3342	1.46405e-40	1.30702e-38
FBgn0023545	X	1901944	1903397	-	CG4406	protein_coding	1903397	734.793	0.0195784	0.171184	0.114371	0.908944	0.949309
FBgn0023549	X	2088616	2099406	+	Mct1	protein_coding	2088616	99.6379	-0.912237	0.308412	-2.95786	0.00309787	0.00939607
FBgn0023550	X	2095853	2097861	-	CG18031	protein_coding	2097861	12.1116	1.45777	0.955566	1.52556	0.12712	0.222564
FBgn0024150	3L	21129547	21165030	-	Ac78C	protein_coding	21165030	9.53551	0.672518	0.925341	0.726778	0.467362	0.608276
FBgn0024177	3L	6597466	6599132	-	zpg	protein_coding	6599132	1652.37	-1.38505	0.134559	-10.2933	7.55739e-25	2.39745e-23
FBgn0024179	3L	4064152	4071717	-	wit	protein_coding	4071717	114.867	1.04223	0.305232	3.41456	0.000638845	0.00228696
FBgn0024182	X	21234055	21244175	+	waw	protein_coding	21234055	191.993	-1.3007	0.234311	-5.55119	2.83731e-08	1.98631e-07
FBgn0024183	2L	15062931	15070316	-	vig	protein_coding	15070316	787.456	-0.481947	0.175808	-2.74132	0.0061193	0.0170623
FBgn0024184	X	17663416	17674916	+	unc-4	protein_coding	17663416	1.51931	-0.956361	2.18256	-0.438183	0.661253
FBgn0024187	3L	7919125	7929220	-	syd	protein_coding	7929220	258.037	0.234352	0.193683	1.20998	0.226288	0.351741
FBgn0024188	2R	7248213	7249376	+	san	protein_coding	7248213	1126.03	-0.969374	0.148002	-6.54973	5.76407e-11	5.42013e-10
FBgn0024189	2R	4686022	4743142	+	sns	protein_coding	4686022	1.91601	0.522355	1.88721	0.276787	0.781944
FBgn0024191	2L	5721051	5723791	+	sip1	protein_coding	5721051	106.259	0.110416	0.312219	0.353651	0.723601	0.824264
FBgn0024194	3L	3162180	3163852	+	rasp	protein_coding	3162180	471.643	-0.833084	0.19215	-4.3356	1.45365e-05	7.04003e-05
FBgn0024196	2R	13343979	13344634	+	robl	protein_coding	13343979	2798.11	0.162115	0.207768	0.780267	0.435234	0.577116
FBgn0024222	3R	11872069	11875144	-	ird5	protein_coding	11875144	355.353	0.763227	0.17364	4.39545	1.10544e-05	5.48534e-05
FBgn0024227	2L	10856797	10858094	-	ial	protein_coding	10858094	437.721	-0.430502	0.185376	-2.32232	0.0202155	0.0482569
FBgn0024230	2L	19442830	19444761	-	Hs2st	protein_coding	19444761	192.125	0.0579633	0.221965	0.261137	0.793987	0.874235
FBgn0024232	2R	12528748	12538455	+	gprs	protein_coding	12528748	1.35473	0.523407	2.20079	0.237827	0.812015
FBgn0024234	2R	19739106	19740772	+	gbb	protein_coding	19739106	713.006	1.27965	0.153886	8.31552	9.13507e-17	1.50579e-15
FBgn0024236	3L	8518344	8527084	+	foi	protein_coding	8518344	767.175	-0.398879	0.136114	-2.93048	0.00338437	0.0101642
FBgn0024238	X	17179736	17196011	-	Fim	protein_coding	17196011	699.772	-0.00431871	0.134311	-0.0321546	0.974349	0.988834
FBgn0024244	2L	3539251	3548086	+	drm	protein_coding	3539251	5.90216	1.84219	1.3124	1.40368	0.160413	0.268277
FBgn0024245	2L	19338676	19363224	-	dnt	protein_coding	19363224	381.747	1.61364	0.189795	8.50202	1.86312e-17	3.23497e-16
FBgn0024248	2L	10242512	10247078	-	chico	protein_coding	10247078	515.168	-0.11906	0.150129	-0.793053	0.427747	0.569526
FBgn0024250	X	7201974	7205165	+	brk	protein_coding	7201974	44.7754	0.0568914	0.470778	0.120845	0.903813	0.946504
FBgn0024251	X	21234055	21244175	+	bbx	protein_coding	21234055	356.225	-0.0211034	0.169779	-0.124299	0.901079	0.944817
FBgn0024273	3R	24650228	24657757	-	WASp	protein_coding	24657757	100.649	-0.371218	0.297062	-1.24963	0.211434	0.333778
FBgn0024277	3L	995982	1034875	-	trio	protein_coding	1034875	503.841	1.2454	0.1905	6.53755	6.25335e-11	5.86281e-10
FBgn0024285	2L	9912911	9915044	+	Srp54	protein_coding	9912911	601.305	-0.249397	0.152601	-1.6343	0.102195	0.187037
FBgn0024289	3R	2878057	2880264	+	Sodh-1	protein_coding	2878057	56.2042	3.71178	0.789866	4.69925	2.61121e-06	1.43007e-05
FBgn0024291	2L	13165551	13169551	+	Sir2	protein_coding	13165551	185.146	0.119928	0.242245	0.49507	0.620551	0.74479
FBgn0024293	2R	3039170	3041188	-	Spn43Ab	protein_coding	3041188	65.0463	0.0854963	0.419964	0.20358	0.838682	0.904902
FBgn0024294	2R	3035203	3036757	+	Spn43Aa	protein_coding	3035203	16.6009	1.29624	0.891165	1.45455	0.145795	0.248316
FBgn0024314	2L	1167172	1170079	-	Plap	protein_coding	1170079	666.188	-0.234742	0.14194	-1.65381	0.0981651	0.180776
FBgn0024315	2R	12542820	12555183	-	Picot	protein_coding	12555183	208.371	1.6999	0.230517	7.37429	1.65219e-13	1.99609e-12
FBgn0024319	2R	12540710	12542551	-	Nach	protein_coding	12542551	2.4091	2.79104	2.3718	1.17676	0.239291
FBgn0024320	2L	10213892	10220957	-	Npc1a	protein_coding	10220957	956.791	1.02005	0.114492	8.90934	5.13383e-19	1.01949e-17
FBgn0024321	3R	10155862	10198673	-	NK7.1	protein_coding	10198673	128.572	1.30935	0.343468	3.81215	0.000137766	0.000565181
FBgn0024326	3R	4473306	4476516	-	Mkk4	protein_coding	4476516	525.338	-0.177348	0.14304	-1.23985	0.215032	0.338161
FBgn0024329	3R	14558828	14569316	-	Mekk1	protein_coding	14569316	573.995	-0.328116	0.138953	-2.36135	0.0182087	0.044156
FBgn0024330	3R	5591753	5594706	-	MED6	protein_coding	5594706	171.422	-0.772178	0.244157	-3.16263	0.0015635	0.00507974
FBgn0024332	X	5217881	5220771	+	Mcm3	protein_coding	5217881	738.319	-0.958103	0.193489	-4.95171	7.35656e-07	4.31722e-06
FBgn0024352	2L	295122	297449	+	Hop	protein_coding	295122	2904.06	-0.746678	0.108103	-6.90708	4.94744e-12	5.25366e-11
FBgn0024360	X	1238905	1243390	-	CG11418	protein_coding	1243390	224.643	-0.852917	0.216244	-3.94424	8.00527e-05	0.000344087
FBgn0024361	X	1240586	1242176	+	Tsp2A	protein_coding	1240586	5.18123	1.69077	1.49452	1.13131	0.257926	0.388962
FBgn0024362	X	1236118	1238803	+	CG11412	protein_coding	1236118	531.674	-0.491166	0.171658	-2.8613	0.00421904	0.0122975
FBgn0024364	X	1248076	1250513	+	CG11417	protein_coding	1248076	594.792	-1.71915	0.157527	-10.9134	9.94483e-28	3.91888e-26
FBgn0024365	X	1243920	1248014	-	CG12773	protein_coding	1248014	370.05	0.0187998	0.176393	0.106579	0.915123	0.952719
FBgn0024366	X	1223551	1232255	-	CG11409	protein_coding	1232255	38.1749	0.0517601	0.495132	0.104538	0.916742	0.953707
FBgn0024371	2L	21154293	21156232	-	E2f2	protein_coding	21156232	535.554	-0.79509	0.174964	-4.54431	5.51161e-06	2.89288e-05
FBgn0024432	3R	14124927	14125766	+	Dlc90F	protein_coding	14124927	1126.16	-0.049222	0.174457	-0.282145	0.777833	0.862378
FBgn0024491	3R	12011880	12012615	-	Bin1	protein_coding	12012615	1072.33	-0.251877	0.121938	-2.06561	0.0388652	0.0845712
FBgn0024509	3R	19182285	19184072	+	sec13	protein_coding	19182285	736.406	-0.141734	0.177424	-0.798843	0.424382	0.566441
FBgn0024510	3L	1789631	1795328	-	dlt	protein_coding	1795328	144.812	-0.440096	0.264371	-1.66469	0.0959749	0.17739
FBgn0024542	3L	7234728	7236239	+	Neos	protein_coding	7234728	370.171	-0.347616	0.185122	-1.87777	0.0604129	0.121865
FBgn0024555	3R	9509680	9519629	+	flfl	protein_coding	9509680	499.755	-0.0497646	0.16257	-0.306112	0.759519	0.84994
FBgn0024556	2R	9395063	9396837	+	EfTuM	protein_coding	9395063	2431.38	-1.27646	0.0875187	-14.5851	3.49616e-48	4.76612e-46
FBgn0024558	3R	18407749	18408950	-	Dph5	protein_coding	18408950	2243.08	-1.49256	0.15048	-9.91867	3.4532e-23	9.67663e-22
FBgn0024689	2L	17478442	17481029	-	fws	protein_coding	17481029	384.099	-0.206049	0.180077	-1.14423	0.252529	0.382962
FBgn0024698	2R	10386201	10390984	-	Cpsf160	protein_coding	10390984	541.15	-0.350335	0.156486	-2.23876	0.0251715	0.0582409
FBgn0024728	4	684214	690510	+	Slip1	protein_coding	684214	401.101	0.403616	0.219578	1.83814	0.0660411	0.130962
FBgn0024732	2R	7932121	7937677	+	Drep-1	protein_coding	7932121	278.078	-0.585129	0.191961	-3.04817	0.00230242	0.00716877
FBgn0024733	3L	23086290	23088571	-	RpL10	protein_coding	23088571	87448.6	-0.411434	0.170887	-2.40764	0.0160562	0.0397192
FBgn0024734	2L	16245835	16257606	-	PRL-1	protein_coding	16257606	1316.95	0.114534	0.112969	1.01386	0.31065	0.447308
FBgn0024754	2R	11453772	11456907	-	Flo-1	protein_coding	11456907	937.845	1.20991	0.123951	9.76113	1.65298e-22	4.41144e-21
FBgn0024804	3LHet	2409852	2545146	+	Dbp80	protein_coding	2409852	2955.62	-0.621197	0.214588	-2.89483	0.00379364	0.0112197
FBgn0024806	3L	250229	257954	-	DIP2	protein_coding	257954	260.65	0.340263	0.196969	1.72749	0.0840789	0.159584
FBgn0024807	X	21495823	21501185	-	DIP1	protein_coding	21501185	326.061	0.401943	0.276805	1.45208	0.14648	0.249146
FBgn0024811	4	230883	233791	+	Crk	protein_coding	230883	1837.54	-0.235791	0.201997	-1.1673	0.243088	0.372063
FBgn0024814	3L	20234153	20236835	+	Clc	protein_coding	20234153	2224.57	-0.0663443	0.119469	-0.555327	0.578671	0.710261
FBgn0024833	3R	5383437	5385245	-	AP-47	protein_coding	5385245	657.947	-0.203669	0.16897	-1.20536	0.228065	0.354002
FBgn0024836	2R	6560850	6608643	+	stan	protein_coding	6560850	15.8248	2.1156	0.810496	2.61025	0.00904751	0.0241778
FBgn0024841	3R	25548883	25549948	+	Pcd	protein_coding	25548883	745.913	-0.294341	0.191134	-1.53997	0.123567	0.217626
FBgn0024846	2L	13780695	13782611	+	p38b	protein_coding	13780695	652.33	-0.130798	0.175252	-0.74634	0.455462	0.597025
FBgn0024887	3L	20349907	20351431	+	kin17	protein_coding	20349907	400.045	-0.151973	0.176797	-0.859594	0.390013	0.531388
FBgn0024889	3L	19800332	19803498	+	Kap-alpha1	protein_coding	19800332	620.927	-0.620223	0.145029	-4.27654	1.89822e-05	8.99023e-05
FBgn0024891	3R	27636182	27638018	-	ferrochelatase	protein_coding	27638018	815.244	-0.517456	0.125436	-4.12526	3.70312e-05	0.000167595
FBgn0024909	3R	3733055	3735445	+	Taf7	protein_coding	3733055	217.572	-0.674432	0.285546	-2.3619	0.0181814	0.044102
FBgn0024912	3R	2485130	2485822	-	agt	protein_coding	2485822	382.034	0.330949	0.194764	1.69923	0.0892758	0.167214
FBgn0024913	4	1097946	1105418	-	Actbeta	protein_coding	1105418	5.04175	0.80111	1.35721	0.59026	0.555016	0.688599
FBgn0024920	2L	2968293	2969620	-	Ts	protein_coding	2969620	661.84	-0.683082	0.158134	-4.31965	1.56277e-05	7.53234e-05
FBgn0024921	3L	6186580	6193485	+	Trn	protein_coding	6186580	643.306	-0.521201	0.141129	-3.69309	0.000221548	0.000873378
FBgn0024941	X	16732206	16738399	-	RSG7	protein_coding	16738399	2.15599	-0.198529	1.97908	-0.100314	0.920095
FBgn0024944	3R	16514740	16540263	-	Oamb	protein_coding	16540263	73.2083	2.11006	0.391917	5.38394	7.2871e-08	4.83633e-07
FBgn0024945	3L	203730	205309	+	NitFhit	protein_coding	203730	320.631	0.144197	0.190619	0.756469	0.449368	0.591651
FBgn0024947	2L	2880704	2885850	-	NTPase	protein_coding	2885850	348.644	0.22672	0.194729	1.16428	0.244309	0.373592
FBgn0024956	2R	6626122	6627339	-	Mat1	protein_coding	6627339	369.009	-0.362165	0.193047	-1.87604	0.0606492	0.122219
FBgn0024957	3R	6234337	6238638	-	Irp-1B	protein_coding	6238638	464.753	0.119942	0.152779	0.785066	0.432415	0.574201
FBgn0024958	3R	18547042	18550325	-	Irp-1A	protein_coding	18550325	584.058	-0.318622	0.143296	-2.22353	0.0261804	0.0601065
FBgn0024963	3R	15556681	15601162	+	GluClalpha	protein_coding	15556681	5.69601	0.463984	1.30065	0.356732	0.721292	0.822719
FBgn0024973	X	2611671	2614358	-	CG2701	protein_coding	2614358	407.371	0.0660492	0.15856	0.416558	0.677002	0.789358
FBgn0024975	X	2626411	2628442	+	CG2712	protein_coding	2626411	92.6795	-0.706796	0.316781	-2.23119	0.0256688	0.0591743
FBgn0024977	X	2620740	2621522	+	CG2709	protein_coding	2620740	102.228	0.104939	0.362956	0.289123	0.772488	0.857906
FBgn0024980	X	2633122	2638109	-	Syx4	protein_coding	2638109	109.491	2.23765	0.330413	6.77229	1.26759e-11	1.28388e-10
FBgn0024983	X	421974	424324	-	CG4293	protein_coding	424324	213.237	0.00949111	0.223216	0.0425199	0.966084	0.98326
FBgn0024984	X	2081853	2082743	+	CG3457	protein_coding	2081853	140.479	-4.29338	0.400326	-10.7247	7.79347e-27	2.90113e-25
FBgn0024985	X	1287087	1291370	+	CG11448	protein_coding	1287087	62.4239	0.98729	0.398943	2.47477	0.0133324	0.033921
FBgn0024986	X	1272741	1274509	-	CG3719	protein_coding	1274509	519.932	0.491831	0.16806	2.92652	0.00342774	0.010273
FBgn0024987	X	1264581	1268717	+	ssx	protein_coding	1264581	220.235	0.00136879	0.294037	0.00465518	0.996286	0.999726
FBgn0024989	X	173736	244237	+	CG3777	protein_coding	173736	44.3004	2.18229	0.497508	4.38644	1.15221e-05	5.69219e-05
FBgn0024991	X	2608114	2611687	+	CG2694	protein_coding	2608114	108.118	-0.17228	0.303842	-0.567005	0.570711	0.702907
FBgn0024992	X	2588755	2592248	-	CG2658	protein_coding	2592248	308.072	-0.602937	0.177239	-3.40184	0.000669342	0.00238438
FBgn0024993	X	2592737	2594951	+	CG2662	protein_coding	2592737	95.1962	-0.0765536	0.342361	-0.223605	0.823065	0.894342
FBgn0024994	X	2595157	2597809	-	Csat	protein_coding	2597809	192.63	0.0399072	0.219906	0.181473	0.855996	0.915434
FBgn0024995	X	2600184	2601450	-	CG2680	protein_coding	2601450	8.32192	3.92096	1.82653	2.14667	0.0318198	0.0712696
FBgn0024996	X	2598609	2600250	+	eIF2B-beta	protein_coding	2598609	828.838	-0.3156	0.206386	-1.52917	0.126223	0.221334
FBgn0024997	X	2602717	2605701	+	CG2681	protein_coding	2602717	2.58126	-0.194094	1.65207	-0.117486	0.906475
FBgn0024998	X	2605789	2607990	-	CG2685	protein_coding	2607990	184.377	-0.264358	0.258784	-1.02154	0.306998	0.442871
FBgn0025109	2L	2988116	2990075	+	Bem46	protein_coding	2988116	272.175	0.118154	0.192957	0.612334	0.540317	0.675932
FBgn0025111	X	10672987	10680913	-	Ant2	protein_coding	10680913	180.956	0.242591	0.246638	0.98359	0.325317	0.463223
FBgn0025117	2L	9763345	9765338	+	und	protein_coding	9763345	3168.66	-1.17857	0.0795198	-14.8211	1.07073e-49	1.58846e-47
FBgn0025140	3R	17860020	17864114	+	pit	protein_coding	17860020	1481.55	-1.58825	0.114982	-13.813	2.12718e-43	2.25884e-41
FBgn0025185	2R	3398116	3400229	-	az2	protein_coding	3400229	108.207	0.124463	0.306061	0.40666	0.684258	0.795528
FBgn0025186	2R	18100346	18104769	+	ari-2	protein_coding	18100346	137.944	0.266138	0.272201	0.977724	0.328211	0.466402
FBgn0025286	2R	5474688	5475505	+	RpL31	protein_coding	5474688	46578.7	-0.268278	0.0729206	-3.67904	0.000234115	0.000918614
FBgn0025335	2R	19750485	19752917	-	CG4585	protein_coding	19752917	464.747	-0.41679	0.17137	-2.43211	0.015011	0.0375665
FBgn0025336	2R	19768340	19769923	-	CG4882	protein_coding	19769923	996.042	-0.709725	0.14369	-4.93928	7.8413e-07	4.591e-06
FBgn0025352	2R	19754171	19756126	-	Thiolase	protein_coding	19756126	1175.01	0.104329	0.14374	0.725817	0.467951	0.60865
FBgn0025355	3L	11058091	11062125	+	SuUR	protein_coding	11058091	81.0363	-0.463302	0.325535	-1.4232	0.154678	0.26098
FBgn0025366	2L	10408352	10409610	+	Ip259	protein_coding	10408352	10604.3	-0.589267	0.172951	-3.40713	0.000656504	0.00234436
FBgn0025373	2R	7193016	7195070	-	Fpps	protein_coding	7195070	305.852	-0.2201	0.218746	-1.00619	0.314324	0.451378
FBgn0025381	X	1372585	1375455	+	rush	protein_coding	1372585	547.403	0.663119	0.177334	3.73937	0.000184483	0.000737934
FBgn0025382	X	1367917	1370963	-	Rab27	protein_coding	1370963	67.5287	-0.659287	0.368354	-1.78982	0.0734832	0.143053
FBgn0025383	X	1366558	1367760	+	CG14780	protein_coding	1366558	3.57095	3.85077	2.18678	1.76093	0.0782494	0.150301
FBgn0025387	X	4521413	4524969	-	CG12184	protein_coding	4524969	3.09692	0.458397	1.57317	0.291385	0.770757	0.857068
FBgn0025388	X	4525085	4530028	-	CG12179	protein_coding	4530028	57.3599	0.0804698	0.394006	0.204235	0.83817	0.90452
FBgn0025390	X	1417587	1512188	-	Mur2B	protein_coding	1512188	13.9226	0.301712	0.783947	0.384862	0.700339	0.807708
FBgn0025391	X	1639909	1648096	-	Scgdelta	protein_coding	1648096	45.484	1.22447	0.493314	2.48213	0.0130601	0.0333123
FBgn0025393	X	1406260	1406832	-	CG14795	protein_coding	1406832	4.96232	0.406162	2.44464	0.166144	0.868044	0.923079
FBgn0025394	X	1407092	1411653	+	inc	protein_coding	1407092	310.204	-0.558315	0.186862	-2.98784	0.00280954	0.00859389
FBgn0025454	2R	8073168	8075936	+	Cyp6g1	protein_coding	8073168	45.234	1.79643	0.585675	3.06727	0.00216021	0.00677236
FBgn0025455	3L	17544013	17550888	-	CycT	protein_coding	17550888	98.6741	-0.17503	0.374372	-0.467529	0.640121	0.760337
FBgn0025456	3R	13218994	13220362	-	CREG	protein_coding	13220362	358.818	1.10971	0.232103	4.78112	1.74319e-06	9.74794e-06
FBgn0025457	3R	25499855	25501141	-	Bub3	protein_coding	25501141	711.11	-0.60643	0.224174	-2.70517	0.00682695	0.018817
FBgn0025463	X	13051478	13053611	-	Bap60	protein_coding	13053611	1028.83	-0.36393	0.108685	-3.34848	0.000812565	0.0028413
FBgn0025469	2R	3968064	3970542	-	slv	protein_coding	3970542	179.414	-0.004445	0.26383	-0.0168479	0.986558	0.994047
FBgn0025519	2R	12149789	12152126	-	fidipidine	protein_coding	12152126	252.905	0.38206	0.1926	1.9837	0.0472897	0.0997372
FBgn0025525	3L	1140429	1177276	-	bab2	protein_coding	1177276	89.2507	1.84383	0.377691	4.88185	1.05093e-06	6.02718e-06
FBgn0025549	X	7182713	7185337	-	unc-119	protein_coding	7185337	369.329	0.295989	0.197678	1.49733	0.134307	0.232759
FBgn0025558	3L	16605586	16606050	+	CG4101	protein_coding	16605586	601.287	0.564472	0.17792	3.17261	0.00151073	0.00492574
FBgn0025571	3R	13366143	13370870	+	SF1	protein_coding	13366143	662.263	-0.701603	0.129592	-5.41394	6.16543e-08	4.14339e-07
FBgn0025574	3R	19685884	19715797	-	Pli	protein_coding	19715797	768.116	0.0643598	0.129749	0.496032	0.619872	0.744215
FBgn0025578	2R	20667558	20667892	-	Lcp9	protein_coding	20667892	29.1151	8.22274	4.78637	1.71795	0.0858058	0.162008
FBgn0025582	3L	16778342	16780041	-	Int6	protein_coding	16780041	3462.2	-0.651761	0.120714	-5.39923	6.69288e-08	4.46842e-07
FBgn0025583	2R	14274102	14274535	+	IM2	protein_coding	14274102	1608.14	1.31065	0.221173	5.92591	3.10577e-09	2.42125e-08
FBgn0025592	3L	202098	205844	-	Gyk	protein_coding	205844	629.817	-0.206589	0.13745	-1.50302	0.132834	0.230563
FBgn0025595	2L	6711286	6716186	-	GRHR	protein_coding	6716186	11.216	2.5987	1.08147	2.40293	0.0162644	0.0401947
FBgn0025608	2L	18706261	18708688	-	Faf	protein_coding	18708688	662.378	0.139585	0.145352	0.960325	0.336892	0.475381
FBgn0025612	X	4535302	4538901	-	CG3062	protein_coding	4538901	1.39394	1.83533	3.18503	0.576238	0.564454
FBgn0025615	X	4542625	4543865	-	Torsin	protein_coding	4543865	903.208	-0.052346	0.147583	-0.354689	0.722823	0.824029
FBgn0025620	X	681882	684122	-	CG13360	protein_coding	684122	11.9922	1.70799	0.938817	1.8193	0.0688657	0.135687
FBgn0025621	X	687201	690404	+	CG16989	protein_coding	687201	450.485	0.295856	0.157694	1.87614	0.0606355	0.122219
FBgn0025624	X	1970999	1972488	+	CG4025	protein_coding	1970999	212.303	1.49642	0.261922	5.71323	1.10853e-08	8.13894e-08
FBgn0025625	X	1949343	1955948	-	Sik2	protein_coding	1955948	14.9525	1.55703	0.800555	1.94493	0.051783	0.107646
FBgn0025626	X	1956346	1959169	-	CG4281	protein_coding	1959169	451.912	-0.572094	0.184866	-3.09464	0.0019705	0.00623344
FBgn0025627	X	1962627	1963721	+	CG4194	protein_coding	1962627	32.2498	-0.181449	0.59531	-0.304797	0.760521	0.850286
FBgn0025628	X	1960468	1967511	-	CG4199	protein_coding	1967511	323.958	-0.0531913	0.178339	-0.29826	0.765504	0.853306
FBgn0025629	X	1968828	1969933	-	CG4045	protein_coding	1969933	1041.64	-1.10747	0.126582	-8.74907	2.15117e-18	4.11004e-17
FBgn0025630	X	1966446	1968923	+	CG4061	protein_coding	1966446	262.093	-0.45129	0.199683	-2.26003	0.0238192	0.055558
FBgn0025631	X	1938325	1944153	-	moody	protein_coding	1944153	76.5002	1.23683	0.388527	3.18338	0.00145565	0.00476927
FBgn0025632	X	1946650	1949447	+	CG4313	protein_coding	1946650	231.33	1.63378	0.281038	5.81337	6.12279e-09	4.67222e-08
FBgn0025633	X	504579	514228	-	CG13366	protein_coding	514228	258.294	-0.456272	0.196985	-2.31628	0.0205432	0.048958
FBgn0025634	X	538794	540419	+	CG13367	protein_coding	538794	171.062	0.370239	0.263616	1.40446	0.160181	0.267969
FBgn0025635	X	519588	522052	+	CG17829	protein_coding	519588	183.883	-0.79313	0.239421	-3.31269	0.000924022	0.00319378
FBgn0025637	X	550105	551932	+	skpA	protein_coding	550105	5263.02	-0.0456403	0.148318	-0.30772	0.758296	0.849493
FBgn0025638	X	541320	542630	+	Roc1a	protein_coding	541320	4778.66	-0.214491	0.122445	-1.75173	0.0798195	0.152822
FBgn0025639	X	542516	550075	-	Hmt4-20	protein_coding	550075	257.26	0.205111	0.313369	0.654534	0.512768	0.650748
FBgn0025640	X	517500	518798	+	CG13369	protein_coding	517500	411.659	0.33255	0.164995	2.01551	0.0438512	0.0937028
FBgn0025641	X	1183746	1216427	-	DAAM	protein_coding	1216427	229.009	-0.850567	0.285937	-2.97467	0.00293305	0.00895129
FBgn0025642	X	1181323	1182978	+	CG32812	protein_coding	1181323	8.1595	0.406032	1.01017	0.401945	0.687725	0.797719
FBgn0025643	X	2813803	2818459	+	CG3588	protein_coding	2813803	6.65863	1.6893	1.25397	1.34716	0.17793	0.291058
FBgn0025644	X	2819917	2821291	-	CG14424	protein_coding	2821291	3.28906	-0.536157	1.63393	-0.328139	0.742806	0.837941
FBgn0025645	X	2831060	2832106	+	CG3598	protein_coding	2831060	2.07113	-0.509792	2.48521	-0.20513	0.837471
FBgn0025674	2L	22128264	22130142	-	CycK	protein_coding	22130142	770.755	-0.597298	0.136116	-4.38815	1.14321e-05	5.65327e-05
FBgn0025676	3L	708658	710359	-	CkIIalpha-i3	protein_coding	710359	211.437	0.691348	0.238882	2.89409	0.00380255	0.0112413
FBgn0025678	2L	16354944	16356734	-	CaBP1	protein_coding	16356734	1455.93	0.338675	0.133901	2.52929	0.0114293	0.02972
FBgn0025680	3R	15037915	15041166	+	cry	protein_coding	15037915	356.835	0.79958	0.204339	3.913	9.11578e-05	0.000388344
FBgn0025681	2L	2992870	2998726	+	CG3558	protein_coding	2992870	243.95	0.137472	0.229791	0.598245	0.549676	0.684331
FBgn0025682	3L	1298672	1300389	+	scf	protein_coding	1298672	1202.2	0.719427	0.135483	5.3101	1.09568e-07	7.14491e-07
FBgn0025683	2L	122624	130791	-	CG3164	protein_coding	130791	1084.67	1.09779	0.147819	7.42658	1.11445e-13	1.36605e-12
FBgn0025684	2L	4446662	4448637	-	MFS18	protein_coding	4448637	270.931	-0.0966161	0.188078	-0.513703	0.60746	0.73425
FBgn0025686	2L	287252	289144	-	CG11592	protein_coding	289144	3.06056	0.0314107	1.57177	0.0199843	0.984056	0.993212
FBgn0025687	2L	7791406	7795958	-	LKR	protein_coding	7795958	53.7808	1.00054	0.417663	2.39556	0.016595	0.0409116
FBgn0025692	2R	8762669	8764471	-	CG3814	protein_coding	8764471	15.6859	2.52721	0.90446	2.79416	0.00520344	0.0147616
FBgn0025693	2R	1662279	1670360	-	CG11163	protein_coding	1670360	190.813	0.90665	0.236729	3.8299	0.000128193	0.000528057
FBgn0025697	2L	7445355	7451167	-	santa-maria	protein_coding	7451167	65.4946	1.48355	0.3954	3.75202	0.000175417	0.000705023
FBgn0025700	2L	9917221	9918176	-	CG5885	protein_coding	9918176	2501.88	-0.315483	0.100956	-3.12497	0.00177823	0.00570455
FBgn0025702	3L	22267109	22277435	+	srpk79D	protein_coding	22267109	14.0443	0.982064	0.807508	1.21617	0.223921	0.348976
FBgn0025709	2R	4966232	4969879	+	CG8083	protein_coding	4966232	10.2723	0.241083	0.973496	0.247647	0.804408	0.881667
FBgn0025712	3L	1649006	1651501	+	CG13920	protein_coding	1649006	355.284	1.11141	0.218946	5.07618	3.85103e-07	2.34314e-06
FBgn0025716	2R	13316858	13318465	-	Bap55	protein_coding	13318465	932.742	-0.528954	0.16538	-3.19841	0.00138186	0.00455117
FBgn0025720	2R	16141297	16144886	-	Ate1	protein_coding	16144886	503.835	-0.480481	0.159754	-3.00764	0.00263287	0.00810262
[truncated: 9,172 more rows]

## Sheet: Piwi-GKD vs ctrl
id	chr	start	end	strand	gene_name	biotype	TSS	baseMean	log2FoldChange	lfcSE	stat	pvalue	padj
FBgn0000008	2R	18024494	18060346	+	a	protein_coding	18024494	168.85	-0.0675559	0.233399	-0.289443	0.772242	1
FBgn0000014	3R	12632936	12655767	-	abd-A	protein_coding	12655767	212.155	0.18471	0.297021	0.621875	0.534024	1
FBgn0000015	3R	12752932	12797958	-	Abd-B	protein_coding	12797958	24.0363	0.483782	0.72559	0.666742	0.504937	1
FBgn0000017	3L	16615470	16640982	-	Abl	protein_coding	16640982	90.318	0.253865	0.391632	0.648225	0.51684	1
FBgn0000018	2L	10973443	10975273	-	abo	protein_coding	10975273	243.105	-0.18816	0.195408	-0.962909	0.335593	1
FBgn0000024	3R	9053964	9085240	-	Ace	protein_coding	9085240	14.6451	-0.17347	0.898963	-0.192967	0.846985	1
FBgn0000032	3R	25816861	25819130	-	Acph-1	protein_coding	25819130	514.198	-0.0914723	0.178192	-0.513336	0.607716	1
FBgn0000037	2R	20266159	20277235	-	mAcR-60C	protein_coding	20277235	3.80836	1.67527	1.53998	1.08785	0.276662	1
FBgn0000042	X	5794894	5799261	+	Act5C	protein_coding	5794894	9825.52	0.00346878	0.102764	0.033755	0.973073	1
FBgn0000043	2R	1901415	1903190	-	Act42A	protein_coding	1903190	7524.25	0.28435	0.0841055	3.38088	0.000722545	0.042708
FBgn0000044	2R	16831533	16833945	+	Act57B	protein_coding	16831533	17978.5	0.158909	0.13437	1.18263	0.236958	1
FBgn0000045	3L	21978310	21980290	+	Act79B	protein_coding	21978310	4.19071	-0.0719665	1.47717	-0.0487191	0.961143	1
FBgn0000046	3R	9251707	9253811	+	Act87E	protein_coding	9251707	2922.35	0.30144	0.178499	1.68875	0.0912678	0.996295
FBgn0000047	3R	11265710	11267895	+	Act88F	protein_coding	11265710	11.1007	1.20186	1.60174	0.750344	0.453047	1
FBgn0000052	2L	6041178	6045970	-	ade2	protein_coding	6045970	902.098	-0.0852129	0.117951	-0.722441	0.470023	1
FBgn0000053	2L	7014861	7023940	-	ade3	protein_coding	7023940	1559.32	0.100546	0.101956	0.98617	0.32405	1
FBgn0000054	2R	2549775	2555590	+	Adf1	protein_coding	2549775	452.908	0.00271401	0.162306	0.0167216	0.986659	1
FBgn0000055	2L	14615555	14618902	+	Adh	protein_coding	14615555	10949.5	0.188065	0.104341	1.80241	0.0714808	0.912791
FBgn0000056	2L	14615555	14618902	+	Adhr	protein_coding	14615555	37.9103	-1.29041	2.41839	-0.533581	0.593632	1
FBgn0000057	2R	14039209	14041565	+	adp	protein_coding	14039209	189.111	0.102844	0.221572	0.464155	0.642536	1
FBgn0000063	3R	13496993	13499550	+	ald	protein_coding	13496993	61.0362	0.0882427	0.448581	0.196715	0.844051	1
FBgn0000064	3R	22079791	22087313	-	Ald	protein_coding	22087313	1611.48	0.0989124	0.21666	0.456532	0.648007	1
FBgn0000071	3R	2588315	2590983	+	Ama	protein_coding	2588315	10.168	1.52067	1.18292	1.28552	0.198611	1
FBgn0000075	2L	19110159	19114110	+	amd	protein_coding	19110159	13.0001	-1.20193	1.0925	-1.10016	0.271262	1
FBgn0000077	X	9139948	9141369	-	amx	protein_coding	9141369	191.588	-0.0577354	0.282754	-0.204189	0.838206	1
FBgn0000078	2R	13012267	13013887	+	Amy-d	protein_coding	13012267	2.08503	-2.51107	3.0867	-0.813515	0.415923
FBgn0000083	3R	16890963	16896639	+	AnnIX	protein_coding	16890963	4580.99	0.0188991	0.101285	0.186593	0.85198	1
FBgn0000084	X	20065478	20067552	-	AnnX	protein_coding	20067552	778.408	-0.181809	0.149413	-1.21682	0.223672	1
FBgn0000092	X	2586765	2587919	-	CG2650	protein_coding	2587919	35.5419	0.0537675	0.654882	0.0821027	0.934565	1
FBgn0000097	2L	2156484	2178749	-	aop	protein_coding	2178749	204.603	0.022083	0.274631	0.0804098	0.935911	1
FBgn0000099	2R	1593707	1614335	-	ap	protein_coding	1614335	6.04435	0.143776	1.13279	0.126921	0.899003	1
FBgn0000100	3L	22068967	22070587	+	RpLP0	protein_coding	22068967	26576.5	0.0286956	0.0900823	0.318549	0.750069	1
FBgn0000108	X	424503	473077	+	Appl	protein_coding	424503	9.4152	-0.128029	0.89597	-0.142894	0.886374	1
FBgn0000109	3L	1883892	1884885	-	Aprt	protein_coding	1884885	222.557	-0.189658	0.243592	-0.778591	0.436221	1
FBgn0000114	2L	12175004	12313438	+	aret	protein_coding	12175004	5365.52	-0.0424293	0.105988	-0.40032	0.688921	1
FBgn0000115	3L	15976235	15977462	+	Arf72A	protein_coding	15976235	940.694	-0.114696	0.142702	-0.803748	0.421543	1
FBgn0000116	3L	9041980	9059127	-	Argk	protein_coding	9059127	3358.01	0.171696	0.115158	1.49096	0.135971	1
FBgn0000117	X	1785434	1794679	-	arm	protein_coding	1794679	2721.83	0.0307609	0.0958224	0.32102	0.748195	1
FBgn0000119	2R	9341159	9370723	-	arr	protein_coding	9370723	190.444	0.158195	0.23157	0.683138	0.494519	1
FBgn0000139	3R	20475810	20479098	+	ash2	protein_coding	20475810	416.818	0.0145358	0.188998	0.0769095	0.938696	1
FBgn0000140	3R	20579625	20586235	+	asp	protein_coding	20579625	256.471	0.0453906	0.193503	0.234573	0.81454	1
FBgn0000146	2L	10997819	11001489	-	aub	protein_coding	11001489	1332.94	-0.288301	0.125419	-2.29871	0.0215212	0.475249
FBgn0000147	3R	7788852	7790550	+	aur	protein_coding	7788852	359.727	-0.136073	0.197711	-0.688242	0.4913	1
FBgn0000150	3R	27570894	27571706	-	awd	protein_coding	27571706	30820.8	-0.15702	0.0802442	-1.95678	0.0503732	0.774243
FBgn0000152	X	16574122	16577928	-	Axs	protein_coding	16577928	200.946	0.104674	0.229223	0.456648	0.647924	1
FBgn0000153	2L	13821248	13823979	+	b	protein_coding	13821248	29.7329	0.430552	0.720379	0.597674	0.550057	1
FBgn0000157	2R	20702353	20722686	+	Dll	protein_coding	20702353	1.73396	-0.666437	2.12083	-0.314235	0.753343
FBgn0000158	3R	21068761	21070884	-	bam	protein_coding	21070884	144.259	-0.00934235	0.278225	-0.0335785	0.973213	1
FBgn0000163	X	17054062	17089350	+	baz	protein_coding	17054062	544.637	0.0662405	0.169065	0.391804	0.695203	1
FBgn0000166	3R	2581564	2585199	-	bcd	protein_coding	2585199	80.2415	-0.0831021	0.322635	-0.257573	0.796736	1
FBgn0000173	X	13890387	13893841	+	ben	protein_coding	13890387	2092.91	0.156089	0.0881977	1.76977	0.0767658	0.944832
FBgn0000179	X	4306889	4379680	+	bi	protein_coding	4306889	2.64665	0.262196	1.79082	0.146411	0.883597
FBgn0000180	2L	9984634	9995538	+	bib	protein_coding	9984634	64.9677	0.144992	0.440002	0.329527	0.741758	1
FBgn0000181	2R	8757742	8759299	+	bic	protein_coding	8757742	16847.1	-0.0172448	0.0940958	-0.183268	0.854588	1
FBgn0000182	2L	16042032	16048626	+	BicC	protein_coding	16042032	844.621	-0.339544	0.145839	-2.32821	0.0199009	0.451308
FBgn0000183	2L	17459605	17473215	-	BicD	protein_coding	17473215	230.29	-0.333598	0.215483	-1.54814	0.121589	1
FBgn0000210	X	1469165	1558902	+	br	protein_coding	1469165	78.1329	0.252556	0.349535	0.722549	0.469957	1
FBgn0000212	3L	15963182	15975969	-	brm	protein_coding	15975969	170.146	0.121115	0.317293	0.381715	0.702673	1
FBgn0000221	X	3998377	3999824	+	brn	protein_coding	3998377	142.578	-0.0472219	0.329125	-0.143477	0.885914	1
FBgn0000228	2L	5271728	5278558	-	Bsg25D	protein_coding	5278558	277.136	-0.0908921	0.186536	-0.487262	0.626073	1
FBgn0000229	2L	10247502	10250501	-	bsk	protein_coding	10250501	816.806	-0.096502	0.186061	-0.518659	0.603999	1
FBgn0000233	X	9588221	9591606	+	btd	protein_coding	9588221	3.64116	0.200476	1.41796	0.141384	0.887567	1
FBgn0000239	2L	21174383	21179697	-	bur	protein_coding	21179697	1375.28	-0.0552791	0.106546	-0.518828	0.603881	1
FBgn0000242	X	18428696	18466842	+	Bx	protein_coding	18428696	57.1499	0.0709898	0.402959	0.176171	0.86016	1
FBgn0000244	3R	5353960	5358734	-	by	protein_coding	5358734	703.113	0.128839	0.157274	0.819202	0.412671	1
FBgn0000246	3R	11615195	11618335	-	c(3)G	protein_coding	11618335	749.759	-0.243533	0.199494	-1.22076	0.222178	1
FBgn0000247	3R	25632970	25640782	+	ca	protein_coding	25632970	174.064	-0.0312079	0.236071	-0.132197	0.894828	1
FBgn0000250	2L	16313029	16326101	-	cact	protein_coding	16326101	1223.2	-0.117766	0.125349	-0.939508	0.34747	1
FBgn0000251	2L	20770736	20783135	+	cad	protein_coding	20770736	181.094	-0.219301	0.274078	-0.800143	0.423628	1
FBgn0000253	2R	8146903	8166314	+	Cam	protein_coding	8146903	4580.54	0.178601	0.191753	0.931412	0.35164	1
FBgn0000256	2L	3872658	3902860	-	capu	protein_coding	3902860	138.939	-0.130531	0.278446	-0.468784	0.639224	1
FBgn0000257	X	19460052	19463434	+	car	protein_coding	19460052	258.871	-0.0112395	0.205992	-0.054563	0.956487	1
FBgn0000259	X	11686566	11695620	+	CkIIbeta	protein_coding	11686566	1496.89	-0.152419	0.132822	-1.14754	0.251157	1
FBgn0000261	3L	18815704	18821288	+	Cat	protein_coding	18815704	909.598	0.106742	0.165294	0.64577	0.518428	1
FBgn0000273	2L	9682315	9699293	-	Pka-C1	protein_coding	9699293	262.712	0.0926588	0.220767	0.419714	0.674695	1
FBgn0000274	3R	26521258	26522860	-	Pka-C2	protein_coding	26522860	26.7135	0.375573	0.577077	0.65082	0.515163	1
FBgn0000276	3R	26036596	26037009	+	CecA1	protein_coding	26036596	35.4583	0	3.28152	0	1	1
FBgn0000277	3R	26037878	26038291	+	CecA2	protein_coding	26037878	23.4314	-5.62087	4.48401	-1.25354	0.21001	1
FBgn0000278	3R	26039056	26039519	-	CecB	protein_coding	26039519	5.28334	3.98486	2.86442	1.39116	0.164177	1
FBgn0000279	3R	26042206	26042659	+	CecC	protein_coding	26042206	13.888	1.03705	1.84193	0.563024	0.573418	1
FBgn0000283	3R	11096146	11100927	-	Cp190	protein_coding	11100927	762.234	0.127076	0.136015	0.93428	0.35016	1
FBgn0000286	2L	4876890	4883341	-	Cf2	protein_coding	4883341	59.6516	-0.112482	0.407475	-0.276047	0.782512	1
FBgn0000287	2L	11358873	11373637	+	salr	protein_coding	11358873	14.9775	-0.777299	0.917626	-0.847076	0.396953	1
FBgn0000289	2R	10061175	10070345	+	cg	protein_coding	10061175	635.957	-0.0528892	0.158288	-0.334132	0.73828	1
FBgn0000299	2L	5029609	5037279	+	Cg25C	protein_coding	5029609	2495.14	0.0580535	0.295207	0.196654	0.844098	1
FBgn0000303	3R	14531245	14558068	+	Cha	protein_coding	14531245	1.7264	4.38141	2.67719	1.63657	0.10172
FBgn0000307	2L	16342430	16352600	-	chif	protein_coding	16352600	188.253	0.0775535	0.242675	0.319578	0.749288	1
FBgn0000308	2L	5972115	5981018	-	chic	protein_coding	5981018	5210.34	0.159978	0.14747	1.08481	0.278004	1
FBgn0000313	3R	27029902	27036452	-	chp	protein_coding	27036452	5.84962	0.275946	1.25664	0.21959	0.82619	1
FBgn0000316	X	148909	152503	+	cin	protein_coding	148909	915.524	-0.205077	0.234686	-0.873835	0.382208	1
FBgn0000317	2L	15044963	15057848	-	ck	protein_coding	15057848	197.731	0.107481	0.21647	0.496519	0.619529	1
FBgn0000318	2L	5520135	5521382	+	cl	protein_coding	5520135	2292.09	-0.250539	0.102606	-2.44176	0.0146157	0.36898
FBgn0000319	X	15722019	15729507	-	Chc	protein_coding	15729507	2336.59	-0.0466208	0.100326	-0.464694	0.642151	1
FBgn0000320	2L	6527447	6546972	-	eya	protein_coding	6546972	898.465	0.0778832	0.176798	0.440521	0.65956	1
FBgn0000326	2R	17504566	17506564	-	clt	protein_coding	17506564	141.183	-0.14518	0.283962	-0.511264	0.609166	1
FBgn0000330	X	6903039	6905178	-	cm	protein_coding	6905178	305.383	0.00590269	0.192177	0.0307149	0.975497	1
FBgn0000337	2R	3670302	3672711	-	cn	protein_coding	3672711	3.98497	0.935581	1.53045	0.611313	0.540993	1
FBgn0000339	2L	16309594	16310736	-	cni	protein_coding	16310736	1055.7	-0.112793	0.148005	-0.762089	0.446007	1
FBgn0000346	X	13153013	13156521	+	comt	protein_coding	13153013	282.477	0.00304327	0.191034	0.0159305	0.98729	1
FBgn0000351	2L	6674682	6676635	-	cort	protein_coding	6676635	63.9845	-0.511925	0.447759	-1.1433	0.252912	1
FBgn0000352	2R	3269669	3274617	-	cos	protein_coding	3274617	136.499	0.00193291	0.256656	0.00753112	0.993991	1
FBgn0000355	3L	8721581	8722166	+	Cp15	protein_coding	8721581	5.48828	0.00608176	1.9253	0.00315887	0.99748	1
FBgn0000356	3L	8725044	8725699	+	Cp16	protein_coding	8725044	4.19004	3.35365	2.43003	1.38009	0.16756	1
FBgn0000357	3L	8719891	8720713	+	Cp18	protein_coding	8719891	15.924	0.54048	0.794022	0.680686	0.49607	1
FBgn0000358	3L	8722965	8723704	+	Cp19	protein_coding	8722965	2.01534	-0.120275	2.85339	-0.0421516	0.966378
FBgn0000359	X	8373352	8374556	+	Cp36	protein_coding	8373352	4.88338	-0.538999	1.45221	-0.371157	0.710521	1
FBgn0000360	X	8375870	8377344	+	Cp38	protein_coding	8375870	2.18508	-2.59184	2.57387	-1.00698	0.313945
FBgn0000370	2L	21310866	21319527	+	crc	protein_coding	21310866	4679.7	0.0441248	0.105297	0.419052	0.675178	1
FBgn0000376	X	2628277	2632810	-	crm	protein_coding	2632810	52.7785	0.0430585	0.405967	0.106064	0.915532	1
FBgn0000377	X	2141627	2144015	-	crn	protein_coding	2144015	440.177	-0.0171476	0.152425	-0.112498	0.910428	1
FBgn0000382	X	1988267	2009734	+	csw	protein_coding	1988267	274.51	0.0991111	0.20283	0.488642	0.625095	1
FBgn0000384	2L	22874534	22885080	+	cta	protein_coding	22874534	836.997	-0.226158	0.179753	-1.25816	0.208335	1
FBgn0000392	2L	6663968	6674780	+	cup	protein_coding	6663968	180.484	0.0171157	0.584217	0.0292969	0.976628	1
FBgn0000394	X	5584029	5587117	+	cv	protein_coding	5584029	276.958	0.0119037	0.200168	0.0594684	0.952579	1
FBgn0000395	2R	17242520	17266967	-	cv-2	protein_coding	17266967	69.5702	-0.326008	0.441975	-0.737615	0.460748	1
FBgn0000404	3L	11819819	11826678	-	CycA	protein_coding	11826678	3234.77	-0.252511	0.141302	-1.78703	0.0739322	0.924696
FBgn0000405	2R	18691026	18694490	-	CycB	protein_coding	18694490	3352.6	-0.266565	0.106007	-2.5146	0.0119168	0.326751
FBgn0000406	2L	16788774	16790721	-	Cyt-b5-r	protein_coding	16790721	101.355	1.40971	0.573452	2.4583	0.0139598	0.362419
FBgn0000409	2L	16719874	16722659	+	Cyt-c-p	protein_coding	16719874	6120.23	-0.0658216	0.0940562	-0.699811	0.484045	1
FBgn0000411	3L	14168710	14171720	-	D	protein_coding	14171720	4.86477	0.928525	1.55559	0.596895	0.550578	1
FBgn0000412	3R	5063805	5066376	-	D1	protein_coding	5066376	2927.36	0.0638845	0.13478	0.473992	0.635506	1
FBgn0000413	2L	10388105	10393228	+	da	protein_coding	10388105	442.495	0.136088	0.164999	0.824781	0.409496	1
FBgn0000414	3L	16705226	16717675	+	Dab	protein_coding	16705226	135.973	-0.026844	0.313242	-0.0856973	0.931707	1
FBgn0000416	3R	26709186	26714795	-	Sap-r	protein_coding	26714795	5212.08	0.0435587	0.081789	0.532574	0.594328	1
FBgn0000422	2L	19116480	19120300	-	Ddc	protein_coding	19120300	5.39758	1.0572	1.30232	0.811784	0.416916	1
FBgn0000426	2R	8071349	8071778	-	SmF	protein_coding	8071778	3497.02	0.0360224	0.165351	0.217854	0.827543	1
FBgn0000427	X	7761232	7767255	-	dec-1	protein_coding	7767255	183.079	0.168287	0.267641	0.628778	0.529495	1
FBgn0000439	3R	2617558	2628153	+	Dfd	protein_coding	2617558	1.23541	-1.64391	2.58825	-0.635144	0.525335
FBgn0000442	2L	786153	790798	-	Pkg21D	protein_coding	790798	2.29822	-0.0326269	2.1336	-0.0152919	0.987799
FBgn0000447	3R	4477113	4478638	-	Dhod	protein_coding	4478638	1344.5	-0.0800102	0.153488	-0.521278	0.602173	1
FBgn0000448	2R	6091617	6124853	-	Hr46	protein_coding	6124853	6.39318	0.927923	1.30442	0.71137	0.476855	1
FBgn0000449	3L	4062292	4064551	+	dib	protein_coding	4062292	13.9755	-1.08839	0.779103	-1.39697	0.162422	1
FBgn0000451	3L	10183376	10194937	-	ect	protein_coding	10194937	208.033	0.0963691	0.250888	0.384112	0.700896	1
FBgn0000454	3R	9608012	9611401	+	Dip-B	protein_coding	9608012	872.276	-0.133912	0.117356	-1.14108	0.253838	1
FBgn0000455	3R	8237531	8239460	-	Dip-C	protein_coding	8239460	667.572	-0.17871	0.157907	-1.13174	0.257743	1
FBgn0000459	X	16104631	16110779	-	disco	protein_coding	16110779	13.3478	0.31202	0.954031	0.327055	0.743626	1
FBgn0000463	3R	15128453	15151935	-	Dl	protein_coding	15151935	314.379	0.000487853	0.232508	0.00209822	0.998326	1
FBgn0000464	2L	19586623	19732069	+	Lar	protein_coding	19586623	139.437	0.0652224	0.268051	0.243321	0.807757	1
FBgn0000473	2R	2667254	2668996	-	Cyp6a2	protein_coding	2668996	887.395	0.758815	0.13338	5.68912	1.27697e-08	3.70734e-06
FBgn0000477	3R	13845097	13846883	+	DNaseII	protein_coding	13845097	38.1751	0.0703765	0.570249	0.123414	0.90178	1
FBgn0000479	X	3070473	3237800	+	dnc	protein_coding	3070473	116.693	0.263589	0.324504	0.812281	0.41663	1
FBgn0000482	X	1559088	1562484	+	dor	protein_coding	1559088	190.33	0.31616	0.250595	1.26164	0.207079	1
FBgn0000489	3L	15918904	15947897	-	Pka-C3	protein_coding	15947897	150.689	0.209918	0.327637	0.640702	0.521716	1
FBgn0000490	2L	2428372	2459823	+	dpp	protein_coding	2428372	100.656	0.160357	0.369945	0.43346	0.66468	1
FBgn0000497	2L	640021	714968	-	ds	protein_coding	714968	42.5552	-0.0663608	0.498533	-0.133112	0.894105	1
FBgn0000499	X	11249914	11252757	+	dsh	protein_coding	11249914	280.634	0.0635863	0.199456	0.318798	0.74988	1
FBgn0000500	3R	15414	15982	-	Dsk	protein_coding	15982	4.35826	0.00503835	1.83759	0.00274182	0.997812	1
FBgn0000504	3R	3750045	3793130	-	dsx	protein_coding	3793130	197.52	0.278283	0.260108	1.06988	0.284675	1
FBgn0000520	X	2621733	2624092	+	dwg	protein_coding	2621733	211.821	-0.0833414	0.21595	-0.38593	0.699548	1
FBgn0000524	X	6428043	6432615	+	dx	protein_coding	6428043	141.812	0.0917817	0.254325	0.360883	0.718187	1
FBgn0000527	3R	17055561	17062900	-	e	protein_coding	17062900	65.244	0.339981	0.54178	0.627527	0.530314	1
FBgn0000533	3R	11154452	11156135	+	ea	protein_coding	11154452	225.101	-0.44002	0.20785	-2.117	0.0342595	0.626251
FBgn0000535	X	14849510	14904022	+	eag	protein_coding	14849510	11.6241	0.0607982	0.93723	0.0648701	0.948277	1
FBgn0000536	X	16172360	16179651	+	eas	protein_coding	16172360	362.084	-0.102814	0.177911	-0.577898	0.563333	1
FBgn0000541	3L	233926	246912	-	E(bx)	protein_coding	246912	577.701	-0.0466565	0.151755	-0.307447	0.758503	1
FBgn0000542	X	3705684	3751658	+	ec	protein_coding	3705684	143.118	0.33361	0.343748	0.970508	0.331793	1
FBgn0000543	3L	2263581	2265857	-	ecd	protein_coding	2265857	285.226	0.121467	0.201087	0.604052	0.545809	1
FBgn0000546	2R	1975378	2056592	-	EcR	protein_coding	2056592	198.614	-0.00700456	0.264337	-0.0264986	0.97886	1
FBgn0000547	2L	4031379	4115059	+	ed	protein_coding	4031379	752.286	0.113311	0.222405	0.50948	0.610416	1
FBgn0000551	3L	21289863	21290903	-	Edg78E	protein_coding	21290903	2.84398	1.54731	2.41867	0.639736	0.522344
FBgn0000556	2R	7778901	7783267	+	Ef1alpha48D	protein_coding	7778901	100231	0.0151973	0.110459	0.137583	0.89057	1
FBgn0000557	3R	27564190	27569028	+	Ef1alpha100E	protein_coding	27564190	68.4864	0.365371	0.502201	0.72754	0.466895	1
FBgn0000559	2L	21678050	21682116	-	Ef2b	protein_coding	21682116	42698	0.0247413	0.0651659	0.379667	0.704193	1
FBgn0000560	3L	21801803	21810700	+	eg	protein_coding	21801803	1.5732	1.50596	2.50996	0.599992	0.548512
FBgn0000562	2R	19622427	19634348	-	egl	protein_coding	19634348	431.518	0.139383	0.178237	0.782009	0.43421	1
FBgn0000565	3L	15504152	15506302	+	Eip71CD	protein_coding	15504152	615.77	-0.0189422	0.167625	-0.113004	0.910027	1
FBgn0000566	2R	14515399	14516784	+	Eip55E	protein_coding	14515399	1561.66	-0.341086	0.123376	-2.76461	0.00569906	0.199487
FBgn0000567	3L	17551772	17612425	-	Eip74EF	protein_coding	17612425	56.4266	0.227552	0.461348	0.493233	0.621848	1
FBgn0000568	3L	17944053	18057796	-	Eip75B	protein_coding	18057796	379.899	0.45346	0.238367	1.90236	0.0571237	0.829149
FBgn0000575	3L	749400	753492	+	emc	protein_coding	749400	624.903	-0.13037	0.166311	-0.783896	0.433101	1
FBgn0000576	3R	9727581	9730346	+	ems	protein_coding	9727581	1.28726	-0.0609721	2.99435	-0.0203623	0.983754
FBgn0000577	2R	7411509	7415715	-	en	protein_coding	7415715	1.96609	-0.665732	2.03228	-0.327579	0.74323
FBgn0000578	2R	15029140	15050124	+	ena	protein_coding	15029140	457.899	0.220039	0.190829	1.15307	0.248882	1
FBgn0000579	2L	1724768	1729636	-	Eno	protein_coding	1729636	3001.34	0.0277729	0.164958	0.168363	0.866297	1
FBgn0000581	2R	7339548	7352775	+	E(Pc)	protein_coding	7339548	248.645	0.0929571	0.261357	0.355671	0.722087	1
FBgn0000588	2L	11827204	11829405	-	esc	protein_coding	11829405	232.237	0.0768938	0.198218	0.387925	0.698071	1
FBgn0000592	3L	12181918	12183805	+	Est-6	protein_coding	12181918	10.1982	0.857279	1.03127	0.831284	0.405813	1
FBgn0000611	X	15886501	15890542	+	exd	protein_coding	15886501	1768.63	0.0614096	0.137222	0.44752	0.6545	1
FBgn0000615	2R	16554924	16558379	-	exu	protein_coding	16558379	977.662	-0.480114	0.151118	-3.17707	0.00148771	0.0753088
FBgn0000617	X	17736208	17737381	+	e(y)1	protein_coding	17736208	194.74	0.10414	0.256876	0.40541	0.685176	1
FBgn0000618	X	11470151	11470653	-	e(y)2	protein_coding	11470653	677.026	0.0147287	0.169011	0.087146	0.930555	1
FBgn0000625	3L	12456132	12461121	-	eyg	protein_coding	12461121	7.68486	-4.10518	1.41158	-2.90822	0.0036349	0.145578
FBgn0000629	3L	10627675	10631230	-	E(z)	protein_coding	10631230	427.444	0.0774565	0.156213	0.49584	0.620007	1
FBgn0000633	2R	9510593	9636872	+	fas	protein_coding	9510593	12.6365	0.937959	0.929013	1.00963	0.312673	1
FBgn0000635	X	4028405	4100123	-	Fas2	protein_coding	4100123	1529.62	0.325973	0.148488	2.19528	0.0281433	0.570245
FBgn0000636	2L	18320101	18393441	+	Fas3	protein_coding	18320101	1425.31	0.407456	0.149206	2.73082	0.00631765	0.205814
FBgn0000639	3L	14087689	14091153	-	Fbp1	protein_coding	14091153	1179.26	0.410257	0.33895	1.21038	0.226133	1
FBgn0000640	2L	9426860	9427835	+	Fbp2	protein_coding	9426860	837.34	1.01041	0.331524	3.04777	0.00230547	0.104794
FBgn0000644	X	3067409	3068507	-	Fcp3C	protein_coding	3068507	26.0178	-0.459882	0.609771	-0.754188	0.450736	1
FBgn0000658	2R	14120268	14123816	+	fj	protein_coding	14120268	10.8603	-0.478573	0.979918	-0.48838	0.625281	1
FBgn0000659	3R	24406805	24410834	-	fkh	protein_coding	24410834	1.45691	-0.106857	2.42367	-0.0440887	0.964834
FBgn0000662	2R	9707129	9712054	-	fl(2)d	protein_coding	9712054	400.129	0.0575674	0.173751	0.331321	0.740402	1
FBgn0000667	X	1918789	1936344	-	Actn	protein_coding	1936344	1070.61	0.152799	0.200632	0.761587	0.446307	1
FBgn0000709	X	21210823	21216117	+	fliI	protein_coding	21210823	93.7186	-0.0416421	0.342507	-0.12158	0.903231	1
FBgn0000711	X	10279993	10303850	+	flw	protein_coding	10279993	806.597	0.0479839	0.128638	0.373014	0.709138	1
FBgn0000719	X	22226586	22257030	-	fog	protein_coding	22257030	559.915	0.378542	0.152489	2.48243	0.013049	0.344922
FBgn0000721	2L	3622071	3656951	-	for	protein_coding	3656951	1064.81	0.0345083	0.118661	0.290815	0.771193	1
FBgn0000723	3R	5193325	5220268	-	Fps85D	protein_coding	5220268	288.28	0.39266	0.196729	1.99595	0.0459394	0.732582
FBgn0000808	X	11879567	11881797	-	gd	protein_coding	11881797	44.3491	-0.551083	0.443945	-1.24133	0.214483	1
FBgn0000810	X	2136137	2140079	+	fs(1)K10	protein_coding	2136137	158.495	-0.182635	0.279379	-0.653719	0.513293	1
FBgn0000826	X	1250521	1251646	-	png	protein_coding	1251646	241.397	-0.296851	0.210791	-1.40827	0.15905	1
FBgn0000927	X	2618319	2620614	+	fs(1)Ya	protein_coding	2618319	554.168	-0.279082	0.162378	-1.71871	0.0856666	0.98426
FBgn0000928	X	2614501	2618192	+	fs(1)Yb	protein_coding	2614501	242.439	0.197428	0.222029	0.889197	0.373897	1
FBgn0000964	2L	19464267	19467758	+	tj	protein_coding	19464267	338.251	-0.105435	0.194892	-0.540989	0.588515	1
FBgn0000996	2R	11264124	11268465	-	dup	protein_coding	11268465	216.857	-0.0891167	0.207487	-0.429506	0.667555	1
FBgn0001075	2L	4198404	4221796	-	ft	protein_coding	4221796	4.58598	-1.48764	1.46942	-1.0124	0.311347	1
FBgn0001078	3L	18743707	18794409	-	ftz-f1	protein_coding	18794409	358.154	0.0725886	0.187972	0.386167	0.699373	1
FBgn0001079	X	18551787	18555263	+	fu	protein_coding	18551787	179.614	0.103135	0.228298	0.451757	0.651444	1
FBgn0001083	X	11886948	11897943	-	fw	protein_coding	11897943	5.56848	-0.462331	1.14828	-0.402629	0.687221	1
FBgn0001084	2L	8401476	8403280	-	fy	protein_coding	8403280	63.5235	0.0400147	0.364691	0.109722	0.91263	1
FBgn0001085	3L	14267443	14361739	+	fz	protein_coding	14267443	254.141	0.102975	0.195863	0.525752	0.599061	1
FBgn0001086	2L	16310929	16313097	+	fzy	protein_coding	16310929	432.215	0.0489785	0.156394	0.313173	0.754149	1
FBgn0001087	X	13621237	13630311	-	g	protein_coding	13630311	276.445	-0.00724314	0.198123	-0.0365588	0.970837	1
FBgn0001089	2L	6003574	6006827	-	Gal	protein_coding	6006827	226.977	-0.196222	0.253346	-0.774522	0.438622	1
FBgn0001090	X	18688553	18691712	-	bnb	protein_coding	18691712	8.31597	0.273344	1.17797	0.232046	0.816502	1
FBgn0001091	2R	3679403	3680885	-	Gapdh1	protein_coding	3680885	3211.44	-0.15005	0.105252	-1.42563	0.153976	1
FBgn0001092	X	15762178	15763694	+	Gapdh2	protein_coding	15762178	6692.38	-0.260632	0.0953239	-2.73417	0.00625375	0.205539
FBgn0001098	3R	19761680	19768824	-	Gdh	protein_coding	19768824	949.231	-0.126903	0.164013	-0.773735	0.439087	1
FBgn0001099	3L	15502545	15504147	+	gdl	protein_coding	15502545	114.43	0.394181	0.414225	0.951612	0.341294	1
FBgn0001104	3L	6965850	6973153	-	G-ialpha65A	protein_coding	6973153	1146.55	0.145808	0.162929	0.894917	0.370832	1
FBgn0001105	X	15754148	15760208	+	Gbeta13F	protein_coding	15754148	2306.33	0.103019	0.112632	0.914654	0.360373	1
FBgn0001108	3L	13922487	13927756	+	Gl	protein_coding	13922487	362.377	-0.0245891	0.212574	-0.115674	0.907911	1
FBgn0001112	3R	3077785	3091423	-	Gld	protein_coding	3091423	1.85522	-0.0490524	1.97815	-0.0247971	0.980217
FBgn0001114	2L	8672043	8676811	+	Glt	protein_coding	8672043	185.327	-0.249591	0.352085	-0.708896	0.478389	1
FBgn0001120	3L	14795480	14796460	-	gnu	protein_coding	14796460	1102.56	-0.218751	0.125813	-1.7387	0.0820869	0.969022
FBgn0001122	2R	6325490	6353206	+	G-oalpha47A	protein_coding	6325490	522.47	0.0919359	0.162187	0.56685	0.570816	1
FBgn0001123	2R	19830064	19834459	+	G-salpha60A	protein_coding	19830064	924.706	0.260984	0.145445	1.79439	0.0727515	0.9195
FBgn0001124	2R	12025857	12029439	+	Got1	protein_coding	12025857	2050.22	-0.180429	0.158314	-1.13969	0.254416	1
FBgn0001125	2L	1984512	1987788	-	Got2	protein_coding	1987788	2283.91	0.086256	0.0957211	0.901117	0.367526	1
FBgn0001128	2L	5943643	5948843	+	Gpdh	protein_coding	5943643	952.835	-0.0758636	0.131281	-0.577871	0.563351	1
FBgn0001133	2R	16897274	16899424	-	grau	protein_coding	16899424	296.646	-0.049886	0.195669	-0.254951	0.798761	1
FBgn0001137	2L	8431086	8433598	-	grk	protein_coding	8433598	266.627	-0.204589	0.193949	-1.05486	0.29149	1
FBgn0001139	3R	21867432	21875633	+	gro	protein_coding	21867432	530.653	0.116229	0.188612	0.616234	0.53774	1
FBgn0001142	2L	132060	134472	+	Gs1	protein_coding	132060	470.647	-0.160531	0.166255	-0.965572	0.334258	1
FBgn0001145	X	11316888	11324228	+	Gs2	protein_coding	11316888	268.754	0.292101	0.308983	0.945363	0.344474	1
FBgn0001149	3R	8193269	8194987	-	GstD1	protein_coding	8194987	3106.36	-0.121872	0.157795	-0.772345	0.43991	1
FBgn0001150	X	2321140	2322996	-	gt	protein_coding	2322996	3.59888	0.52816	1.42742	0.37001	0.711375	1
FBgn0001168	3L	8668859	8672353	+	h	protein_coding	8668859	148.738	0.268467	0.365723	0.734072	0.462905	1
FBgn0001169	3R	16447665	16454637	+	H	protein_coding	16447665	91.6057	-0.00474897	0.333727	-0.0142301	0.988646	1
FBgn0001170	2L	6013057	6019398	-	H2.0	protein_coding	6019398	3.19843	-0.837149	1.82482	-0.458758	0.646408
FBgn0001179	3L	10624179	10627069	+	hay	protein_coding	10624179	294.748	0.0385537	0.17636	0.218608	0.826956	1
FBgn0001180	3R	4517038	4523540	-	hb	protein_coding	4523540	51.0557	-0.176384	0.549746	-0.320846	0.748327	1
FBgn0001185	2L	16677210	16679383	+	her	protein_coding	16677210	216.453	0.225039	0.206636	1.08906	0.276129	1
FBgn0001186	X	9479923	9483846	+	Hex-A	protein_coding	9479923	554.172	-0.000365415	0.202542	-0.00180414	0.998561	1
FBgn0001187	2R	11106342	11107917	-	Hex-C	protein_coding	11107917	49.0752	1.13888	0.661378	1.72199	0.0850719	0.98101
FBgn0001189	X	1563603	1567641	+	hfw	protein_coding	1563603	261.633	0.205383	0.217125	0.945923	0.344188	1
FBgn0001197	3R	22692653	22694630	+	His2Av	protein_coding	22692653	7951.31	-0.0104993	0.100148	-0.104838	0.916505	1
FBgn0001202	2L	19030838	19033495	-	hk	protein_coding	19033495	341.025	0.0238009	0.17249	0.137984	0.890253	1
FBgn0001206	X	10484952	10489849	-	Hmr	protein_coding	10489849	66.3581	0.193505	0.387195	0.49976	0.617244	1
FBgn0001208	3L	7753577	7756268	+	Hn	protein_coding	7753577	37.9888	0.122035	0.524172	0.232815	0.815905	1
FBgn0001215	3R	24425556	24431499	+	Hrb98DE	protein_coding	24425556	1638.44	0.204755	0.192403	1.0642	0.287238	1
FBgn0001216	3L	13967161	13970861	+	Hsc70-1	protein_coding	13967161	18.214	0.255211	0.706977	0.360989	0.718108	1
FBgn0001217	3R	8870481	8873112	+	Hsc70-2	protein_coding	8870481	160.973	0.415472	0.289829	1.4335	0.151714	1
FBgn0001218	X	11695729	11701212	-	Hsc70-3	protein_coding	11701212	2650.89	0.00920164	0.107647	0.08548	0.93188	1
FBgn0001219	3R	11068370	11072336	+	Hsc70-4	protein_coding	11068370	40593.2	-0.0919959	0.06348	-1.44921	0.147279	1
FBgn0001220	2R	10140103	10143697	-	Hsc70-5	protein_coding	10143697	2537.21	-0.164508	0.0847726	-1.94058	0.0523093	0.785913
FBgn0001222	2R	14017808	14022136	-	Hsf	protein_coding	14022136	706.891	-0.233916	0.148431	-1.57593	0.115042	1
FBgn0001223	3L	9366031	9368064	+	Hsp22	protein_coding	9366031	419.204	-0.629189	1.16743	-0.538951	0.58992	1
FBgn0001224	3L	9374982	9375865	+	Hsp23	protein_coding	9374982	2310.52	-0.257641	0.975406	-0.264137	0.791674	1
FBgn0001225	3L	9369518	9370475	-	Hsp26	protein_coding	9370475	4065.21	-0.784905	0.703239	-1.11613	0.264367	1
FBgn0001226	3L	9377163	9378382	+	Hsp27	protein_coding	9377163	904.387	-0.145956	0.252679	-0.577633	0.563512	1
FBgn0001227	3L	9370902	9372634	-	Hsp67Ba	protein_coding	9372634	556.471	0.382104	0.27073	1.41138	0.158131	1
FBgn0001228	3L	9365822	9368064	+	Hsp67Bb	protein_coding	9365822	196.351	0.0378839	0.590231	0.0641849	0.948823	1
FBgn0001229	3L	9364611	9365597	-	Hsp67Bc	protein_coding	9365597	107.133	-0.752083	0.657764	-1.14339	0.252875	1
FBgn0001230	3R	19880802	19883029	-	Hsp68	protein_coding	19883029	382.033	-0.797311	1.05404	-0.756431	0.449391	1
FBgn0001233	3L	3192969	3197059	+	Hsp83	protein_coding	3192969	43593.4	-0.0345569	0.141733	-0.243817	0.807372	1
FBgn0001235	3R	6335569	6464386	-	hth	protein_coding	6464386	43.7034	0.302454	0.566986	0.533441	0.593728	1
FBgn0001247	3L	20364772	20368996	-	Ide	protein_coding	20368996	512.043	0.0711289	0.179442	0.396388	0.691819	1
FBgn0001248	3L	8349504	8354006	-	Idh	protein_coding	8354006	3363.16	-0.0223876	0.08969	-0.249611	0.802888	1
FBgn0001250	X	16646222	16677467	-	if	protein_coding	16677467	339.409	0.335535	0.214291	1.5658	0.117396	1
FBgn0001253	3L	8365505	8384271	+	ImpE1	protein_coding	8365505	7.10136	0.468313	1.08892	0.43007	0.667145	1
FBgn0001254	3L	3510974	3512681	-	ImpE2	protein_coding	3512681	1.58328	-3.48679	2.63636	-1.32258	0.185976
FBgn0001255	3R	3853932	3856167	-	ImpE3	protein_coding	3856167	29.5368	-0.453378	0.523922	-0.865354	0.386844	1
FBgn0001257	3L	4224006	4236147	-	ImpL2	protein_coding	4236147	58.7344	-0.315969	0.56677	-0.55749	0.577193	1
FBgn0001258	3L	6252265	6255794	-	ImpL3	protein_coding	6255794	30.9103	-0.00288699	0.6212	-0.00464744	0.996292	1
FBgn0001259	3L	20360298	20363359	+	in	protein_coding	20360298	3.04208	-0.0723792	1.58412	-0.0456904	0.963557
FBgn0001269	2R	7361970	7394688	+	inv	protein_coding	7361970	6.15224	0.522866	1.38147	0.378486	0.70507	1
FBgn0001276	2R	7246942	7247668	-	ix	protein_coding	7247668	239.781	-0.319699	0.252393	-1.26667	0.205273	1
FBgn0001280	3R	25864339	25865259	-	janA	protein_coding	25865259	1713.14	-0.300053	0.139525	-2.15053	0.0315131	0.597056
FBgn0001281	3R	25863702	25864460	-	janB	protein_coding	25864460	4.674	-0.0594214	1.66267	-0.0357386	0.971491	1
FBgn0001291	2R	5983985	5986061	+	Jra	protein_coding	5983985	424.623	-0.0538027	0.171424	-0.313858	0.753629	1
FBgn0001296	3R	8507908	8515089	-	kar	protein_coding	8515089	1064.18	0.022979	0.147035	0.156283	0.87581	1
FBgn0001297	3R	25592497	25619838	+	kay	protein_coding	25592497	295.474	0.146208	0.238001	0.61432	0.539004	1
FBgn0001301	2L	18129330	18138210	-	kel	protein_coding	18138210	175.568	0.178729	0.241547	0.739935	0.459339	1
FBgn0001308	2R	12154465	12159483	-	Khc	protein_coding	12159483	971.96	-0.0588414	0.135735	-0.433504	0.664649	1
FBgn0001311	3R	1203815	1218587	-	kkv	protein_coding	1218587	16.1847	-0.157597	0.797104	-0.197712	0.843271	1
FBgn0001316	3L	434089	540589	-	klar	protein_coding	540589	922.029	-0.0289313	0.156973	-0.184308	0.853772	1
FBgn0001319	2R	10660152	10694566	-	kn	protein_coding	10694566	1.37486	0.483877	2.42901	0.199207	0.842101
FBgn0001320	3L	20685430	20688478	-	kni	protein_coding	20688478	8.36728	0.805158	1.10649	0.727669	0.466816	1
FBgn0001321	3R	5948087	5951386	-	knk	protein_coding	5951386	11.1352	0.137631	0.9364	0.146979	0.883148	1
FBgn0001323	3L	20590241	20613759	-	knrl	protein_coding	20613759	8.6193	0.262606	1.0723	0.244899	0.806535	1
FBgn0001324	3L	19829714	19838044	+	kto	protein_coding	19829714	94.6629	0.111955	0.417704	0.268024	0.788681	1
FBgn0001325	2R	21114134	21118917	+	Kr	protein_coding	21114134	1.24541	-3.04179	3.79841	-0.800807	0.423244
FBgn0001330	X	2131891	2136068	-	kz	protein_coding	2136068	262.628	-0.166377	0.198254	-0.839211	0.401351	1
FBgn0001332	2R	10368716	10384817	+	L	protein_coding	10368716	305.925	0.287229	0.225137	1.27579	0.202028	1
FBgn0001337	X	365085	370625	-	Exp6	protein_coding	370625	309.564	0.0570507	0.198609	0.287251	0.77392	1
FBgn0001341	X	523816	527666	+	l(1)1Bi	protein_coding	523816	880.233	-0.0971865	0.123122	-0.789351	0.429907	1
FBgn0001404	X	2482534	2492638	+	egh	protein_coding	2482534	115.755	0.10688	0.293975	0.363568	0.716181	1
FBgn0001491	X	11218331	11219332	-	l(1)10Bb	protein_coding	11219332	1121.69	0.025077	0.22755	0.110204	0.912247	1
FBgn0001565	X	21256545	21258973	-	Hlc	protein_coding	21258973	1436.94	-0.00780117	0.109217	-0.0714281	0.943057	1
FBgn0001612	X	13630603	13638716	-	l(1)dd4	protein_coding	13638716	305.988	-0.0906759	0.177875	-0.509773	0.610211	1
FBgn0001624	X	11263698	11303809	+	dlg1	protein_coding	11263698	1401.51	0.19933	0.11837	1.68396	0.09219	0.997815
FBgn0001941	2L	5986348	5988854	+	ifc	protein_coding	5986348	917.321	-0.0334686	0.16323	-0.20504	0.837541	1
FBgn0001942	2L	5981764	5985793	+	eIF-4a	protein_coding	5981764	24099	0.044362	0.107468	0.412791	0.67976	1
FBgn0001961	2L	13827941	13829748	-	Sop2	protein_coding	13829748	454.719	-0.0264957	0.181394	-0.146067	0.883869	1
FBgn0001965	2L	13813816	13819826	+	Sos	protein_coding	13813816	143.798	-0.0407919	0.325152	-0.125455	0.900163	1
FBgn0001967	2L	14019407	14020208	-	nimC3	protein_coding	14020208	6.66349	1.79561	1.98363	0.905214	0.365352	1
FBgn0001970	2L	14359252	14361411	+	Pgant35A	protein_coding	14359252	218.737	0.0230888	0.21677	0.106513	0.915176	1
FBgn0001974	2L	15009939	15011764	+	l(2)35Bd	protein_coding	15009939	212.244	-0.152099	0.245001	-0.620809	0.534725	1
FBgn0001977	2L	15036293	15038857	-	l(2)35Bg	protein_coding	15038857	349.948	0.00133806	0.194476	0.00688036	0.99451	1
FBgn0001978	2L	15113480	15118069	+	stc	protein_coding	15113480	615.061	-0.168005	0.133135	-1.26191	0.20698	1
FBgn0001981	2L	15333864	15336150	+	esg	protein_coding	15333864	2.65315	1.94132	2.17934	0.890782	0.373046
FBgn0001986	2L	15752253	15755905	+	l(2)35Df	protein_coding	15752253	661.423	0.0316391	0.14817	0.213533	0.830911	1
FBgn0001987	2L	15756001	15762755	-	Gli	protein_coding	15762755	70.6466	0.542858	0.403013	1.347	0.177981	1
FBgn0001989	2L	15749601	15751054	-	l(2)35Di	protein_coding	15751054	2157.22	-0.0153093	0.106239	-0.144102	0.88542	1
FBgn0001990	2L	15766133	15768349	-	wek	protein_coding	15768349	247.96	-0.176381	0.194936	-0.904814	0.365564	1
FBgn0001991	2L	16165831	16190540	+	Ca-alpha1D	protein_coding	16165831	84.4636	0.203639	0.418474	0.486622	0.626526	1
FBgn0001994	2L	16264061	16287728	-	crp	protein_coding	16287728	493.405	0.0560873	0.175936	0.318794	0.749883	1
FBgn0001995	2L	16328053	16329128	-	mRpL4	protein_coding	16329128	725.703	-0.281934	0.162368	-1.73639	0.0824952	0.969022
FBgn0002021	2L	19049843	19051606	-	l(2)37Bb	protein_coding	19051606	437.772	-0.0970077	0.148563	-0.652972	0.513774	1
FBgn0002022	2L	19041714	19043614	+	Catsup	protein_coding	19041714	795.795	-0.024014	0.135883	-0.176726	0.859724	1
FBgn0002031	2L	19122040	19123869	-	l(2)37Cc	protein_coding	19123869	2160.37	-0.276804	0.114084	-2.42632	0.0152527	0.381163
FBgn0002036	2L	19114401	19116571	+	CG10561	protein_coding	19114401	79.939	0.0595236	0.347792	0.171147	0.864108	1
FBgn0002044	2L	19493251	19497978	+	swm	protein_coding	19493251	301.871	0.0864564	0.253384	0.341207	0.732948	1
FBgn0002069	2R	8764509	8770673	+	Aats-asp	protein_coding	8764509	1712.75	-0.0296411	0.101394	-0.292336	0.770029	1
FBgn0002121	2L	9839	21376	-	l(2)gl	protein_coding	21376	1049.49	0.0617375	0.118241	0.522132	0.601578	1
FBgn0002174	2R	19594385	19596549	+	l(2)tid	protein_coding	19594385	655.475	0.65342	0.130664	5.00075	5.71073e-07	0.000100662
FBgn0002183	3L	1871574	1876312	-	dre4	protein_coding	1876312	1010.82	0.0761068	0.134717	0.564937	0.572117	1
FBgn0002283	3L	16581575	16583232	+	l(3)73Ah	protein_coding	16581575	323.408	-0.107921	0.182946	-0.589908	0.555252	1
FBgn0002284	3L	16602500	16603518	-	Pros26	protein_coding	16603518	4476.76	-0.234578	0.113461	-2.06748	0.0386891	0.673546
FBgn0002306	3R	2988551	3009424	+	sas	protein_coding	2988551	20.3402	-0.107644	0.699558	-0.153874	0.877709	1
FBgn0002354	3R	8856664	8857317	+	l(3)87Df	protein_coding	8856664	807.808	-0.292177	0.208264	-1.40291	0.160642	1
FBgn0002413	3R	26880908	26886932	-	dco	protein_coding	26886932	1027.24	0.0943403	0.124755	0.756205	0.449526	1
FBgn0002431	3R	5540345	5551333	-	hyd	protein_coding	5551333	1020.98	-0.00921013	0.146983	-0.0626611	0.950036	1
FBgn0002441	3R	23091952	23098995	-	l(3)mbt	protein_coding	23098995	160.913	0.368921	0.269749	1.36765	0.171423	1
FBgn0002466	3L	12501098	12507915	-	sti	protein_coding	12507915	364.322	0.284123	0.178794	1.58911	0.112037	1
FBgn0002521	4	1193094	1202271	-	pho	protein_coding	1202271	797.66	-0.0373945	0.173691	-0.215294	0.829538	1
FBgn0002524	2L	15499110	15505018	+	lace	protein_coding	15499110	495.336	-0.0179062	0.14958	-0.119709	0.904713	1
FBgn0002525	2L	5542544	5546642	+	Lam	protein_coding	5542544	1243.09	0.0652214	0.122786	0.53118	0.595294	1
FBgn0002526	3L	6196931	6211122	-	LanA	protein_coding	6211122	2932.04	0.195061	0.156887	1.24332	0.213749	1
FBgn0002528	3L	9608014	9617080	+	LanB2	protein_coding	9608014	1183.26	0.33676	0.186595	1.80476	0.0711121	0.911217
FBgn0002531	2R	4317801	4318737	-	Lcp1	protein_coding	4318737	1.20794	0	4.42055	0	1
FBgn0002534	2R	4322815	4323600	+	Lcp3	protein_coding	4322815	2.75877	-2.55644	3.10985	-0.822047	0.41105
FBgn0002535	2R	4325152	4326000	+	Lcp4	protein_coding	4325152	12.0135	-5.31828	1.70825	-3.11329	0.00185017	0.0890879
FBgn0002542	3R	3746156	3750213	+	lds	protein_coding	3746156	626.067	-0.182723	0.14799	-1.2347	0.216942	1
FBgn0002543	2L	1380086	1420449	-	lea	protein_coding	1420449	57.4176	0.379045	0.467473	0.810838	0.417459	1
FBgn0002552	2R	4802033	4805739	+	lin	protein_coding	4802033	82.7847	0.0956827	0.386109	0.247813	0.804279	1
FBgn0002562	X	12384416	12386933	+	Lsp1alpha	protein_coding	12384416	379.004	0.700668	0.398852	1.75671	0.0789673	0.962329
FBgn0002563	2L	898644	901316	+	Lsp1beta	protein_coding	898644	423.192	0.41718	0.334928	1.24558	0.212918	1
FBgn0002564	3L	66430	68995	+	Lsp1gamma	protein_coding	66430	542.429	0.382864	0.416045	0.920245	0.357445	1
FBgn0002565	3L	12122493	12124796	+	Lsp2	protein_coding	12122493	651.545	0.329307	0.323065	1.01932	0.30805	1
FBgn0002566	2L	22811944	22834955	+	lt	protein_coding	22811944	721.772	-0.250434	0.169204	-1.48007	0.138855	1
FBgn0002567	2R	5065369	5073866	-	ltd	protein_coding	5073866	259.292	-0.0269854	0.198037	-0.136264	0.891612	1
FBgn0002569	2R	4341137	4343291	+	Mal-A2	protein_coding	4341137	2.09545	-4.63869	2.55095	-1.81841	0.0690009
FBgn0002570	2R	4337166	4339404	-	Mal-A1	protein_coding	4339404	21.9063	-2.51385	1.1474	-2.19092	0.0284579	0.572627
FBgn0002571	2R	4343414	4345390	-	Mal-A3	protein_coding	4345390	1.68022	-1.07457	1.93787	-0.554513	0.579228
FBgn0002577	X	11648306	11663541	+	m	protein_coding	11648306	16.2075	0.790311	0.70458	1.12168	0.262	1
FBgn0002578	3R	21840446	21842209	+	m1	protein_coding	21840446	1.94524	-2.37722	2.64866	-0.897516	0.369444
FBgn0002579	X	522350	523495	-	RpL36	protein_coding	523495	41748	-0.0302961	0.113724	-0.266399	0.789932	1
FBgn0002590	X	17037620	17042287	-	RpS5a	protein_coding	17042287	43922.2	0.170997	0.110191	1.55183	0.120704	1
FBgn0002592	3R	21842236	21843192	-	m2	protein_coding	21843192	18.5193	0.225974	0.823367	0.274451	0.783738	1
FBgn0002593	2L	419952	420864	+	RpLP1	protein_coding	419952	99508.6	-0.093212	0.132844	-0.701663	0.482889	1
FBgn0002607	2R	20855968	20857070	-	RpL19	protein_coding	20857070	52518.4	-0.0443371	0.0755976	-0.586488	0.557547	1
FBgn0002609	3R	21847437	21848849	+	HLHm3	protein_coding	21847437	276.009	0.203645	0.208607	0.976215	0.328958	1
FBgn0002622	3R	19184534	19185700	+	RpS3	protein_coding	19184534	38486	-0.00838533	0.106724	-0.0785702	0.937374	1
FBgn0002626	3R	25870951	25871880	-	RpL32	protein_coding	25871880	42130.3	-0.0089562	0.116397	-0.076945	0.938667	1
FBgn0002631	3R	21854576	21855457	-	HLHm5	protein_coding	21855457	1.5518	-2.07699	3.12627	-0.664366	0.506456
FBgn0002632	3R	21858633	21859769	+	m6	protein_coding	21858633	3.02186	-0.116854	1.87829	-0.0622131	0.950393
FBgn0002633	3R	21862760	21863741	+	HLHm7	protein_coding	21862760	51.4816	0.484019	0.492059	0.983661	0.325282	1
FBgn0002638	3L	5923362	5925873	-	Bj1	protein_coding	5925873	1750.41	-0.15053	0.0971747	-1.54906	0.121367	1
FBgn0002641	X	20300708	20304237	+	mal	protein_coding	20300708	145.239	-0.172073	0.244298	-0.704356	0.481211	1
FBgn0002643	2R	9878686	9947861	+	mam	protein_coding	9878686	205.919	0.398126	0.326486	1.21943	0.222681	1
FBgn0002645	3R	27882314	27894162	-	Map205	protein_coding	27894162	957.862	0.0548382	0.156034	0.35145	0.725251	1
FBgn0002652	2L	16680056	16681655	+	squ	protein_coding	16680056	463.871	-0.158409	0.144909	-1.09316	0.274323	1
FBgn0002673	2L	16259414	16261877	-	twe	protein_coding	16261877	116.94	-0.272988	0.294348	-0.927433	0.353702	1
FBgn0002707	X	4208263	4212834	-	mei-9	protein_coding	4212834	191.775	-0.0293659	0.214008	-0.137219	0.890858	1
FBgn0002709	X	17030018	17037029	-	mei-218	protein_coding	17037029	130.836	-0.542499	0.444008	-1.22182	0.221774	1
FBgn0002715	2R	18009606	18012071	+	mei-S332	protein_coding	18009606	138.295	0.135577	0.315439	0.429803	0.667339	1
FBgn0002716	2R	15343700	15347029	+	mei-W68	protein_coding	15343700	61.6146	0.256561	0.373741	0.686468	0.492418	1
FBgn0002719	3R	8538825	8548267	-	Men	protein_coding	8548267	1749.85	-0.0406059	0.132647	-0.306121	0.759513	1
FBgn0002723	X	11510159	11513981	+	Met	protein_coding	11510159	133.351	0.135113	0.262294	0.515122	0.606468	1
FBgn0002732	3R	21836615	21837290	+	malpha	protein_coding	21836615	10.2363	-1.23024	1.26036	-0.976101	0.329014	1
FBgn0002733	3R	21830768	21831745	-	HLHmbeta	protein_coding	21831745	225.038	0.178322	0.253471	0.703518	0.481733	1
FBgn0002735	3R	21825573	21826483	+	HLHmgamma	protein_coding	21825573	3.34442	-0.723129	1.73156	-0.417618	0.676226
FBgn0002736	2R	17016084	17017245	+	mago	protein_coding	17016084	1630.61	0.227637	0.123511	1.84305	0.0653213	0.88936
FBgn0002772	3R	23483285	23485899	-	Mlc1	protein_coding	23485899	11031.4	0.189704	0.138558	1.36913	0.170958	1
FBgn0002773	3R	25997160	26000273	-	Mlc2	protein_coding	26000273	13112.2	0.0837188	0.0950844	0.880469	0.378605	1
FBgn0002774	2R	1862243	1868277	-	mle	protein_coding	1868277	279.396	0.151633	0.216774	0.699495	0.484243	1
FBgn0002775	3L	7116313	7118633	-	msl-3	protein_coding	7118633	188.155	0.0656235	0.234906	0.279361	0.779968	1
FBgn0002778	3L	14978200	14984767	+	mnd	protein_coding	14978200	387.212	-0.317572	0.173158	-1.834	0.0666544	0.898078
FBgn0002780	3R	27877794	27880696	+	mod	protein_coding	27877794	10736.7	-0.12526	0.123929	-1.01074	0.312142	1
FBgn0002781	3R	17177331	17203121	-	mod(mdg4)	protein_coding	17203121	1688.87	0.135654	0.164599	0.824144	0.409858	1
FBgn0002783	3R	11793856	11798636	-	mor	protein_coding	11798636	683.389	0.0767146	0.158083	0.485279	0.627478	1
FBgn0002787	2R	20287551	20292050	+	Mov34	protein_coding	20287551	1669.23	0.0400042	0.107345	0.37267	0.709394	1
FBgn0002789	2R	9134175	9135264	+	Mp20	protein_coding	9134175	4804.25	0.238882	0.142317	1.67852	0.0932454	1
FBgn0002791	2R	19859956	19862935	+	mr	protein_coding	19859956	448.336	-0.143025	0.183072	-0.781251	0.434655	1
FBgn0002838	3R	22701574	22702284	+	ms(3)K81	protein_coding	22701574	1.44006	0	3.48813	0	1
FBgn0002855	2L	5892883	5893896	-	Acp26Aa	protein_coding	5893896	8.86165	0.18535	0.96728	0.19162	0.84804	1
FBgn0002856	2L	5892298	5892862	-	Acp26Ab	protein_coding	5892862	19.6266	1.07246	1.03037	1.04084	0.297949	1
FBgn0002862	3R	9652873	9653432	-	Mst87F	protein_coding	9653432	7.68125	5.05036	2.21294	2.28219	0.022478	0.485514
FBgn0002863	3R	20054697	20055001	+	Acp95EF	protein_coding	20054697	19.4621	0	4.99742	0	1	1
FBgn0002865	3R	24117060	24118378	+	Mst98Ca	protein_coding	24117060	1.39039	-2.07427	2.65786	-0.780428	0.435139
FBgn0002868	3R	5609487	5610093	-	MtnA	protein_coding	5610093	9732.76	-0.00276186	0.0948144	-0.0291292	0.976762	1
FBgn0002869	3R	16328960	16329321	-	MtnB	protein_coding	16329321	112.96	-8.27392	1.50324	-5.50404	3.71187e-08	9.90268e-06
FBgn0002872	3L	1942734	1947475	-	mu2	protein_coding	1947475	254.351	-0.207538	0.189335	-1.09614	0.273018	1
FBgn0002873	X	14141765	14152628	+	mud	protein_coding	14141765	416.778	0.196079	0.175711	1.11592	0.264458	1
FBgn0002878	X	13616279	13621146	+	mus101	protein_coding	13616279	184.594	0.125676	0.225228	0.557992	0.57685	1
FBgn0002887	2L	8437411	8442352	+	mus201	protein_coding	8437411	168.158	-0.198524	0.24108	-0.82348	0.410235	1
FBgn0002891	2R	3680757	3688549	+	mus205	protein_coding	3680757	53.2773	-0.312123	0.408556	-0.763967	0.444887	1
FBgn0002899	3L	8130908	8135114	+	mus301	protein_coding	8130908	165.363	0.116098	0.248793	0.466645	0.640754	1
FBgn0002901	3L	18102914	18105947	+	mus304	protein_coding	18102914	84.6155	-0.21692	0.318399	-0.681285	0.495691	1
FBgn0002905	3R	8531245	8538021	-	mus308	protein_coding	8538021	185.905	-0.139699	0.217492	-0.642318	0.520667	1
FBgn0002906	3R	7562053	7567505	-	mus309	protein_coding	7567505	95.3136	-0.1376	0.297091	-0.463157	0.643252	1
FBgn0002909	3L	7322232	7326571	+	mus312	protein_coding	7322232	128.78	0.987035	3.05693	0.322884	0.746783	1
FBgn0002914	X	15748865	15751854	-	Myb	protein_coding	15751854	877.314	0.100281	0.123807	0.809977	0.417953	1
FBgn0002917	X	14160400	14171207	+	na	protein_coding	14160400	1.20423	-0.0797668	2.99761	-0.0266102	0.978771
FBgn0002921	3R	16774436	16801961	+	Atpalpha	protein_coding	16774436	940.826	0.00127272	0.203753	0.0062464	0.995016	1
FBgn0002924	3R	25630009	25632849	-	ncd	protein_coding	25632849	368.152	0.14788	0.183327	0.806644	0.419872	1
FBgn0002926	3L	6587038	6596466	-	ndl	protein_coding	6596466	149.495	-0.0386814	0.256002	-0.151098	0.879898	1
FBgn0002930	2R	3043981	3045733	-	nec	protein_coding	3045733	125.565	0.624766	0.36823	1.69667	0.0897587	0.986909
FBgn0002931	2L	82421	87387	-	net	protein_coding	87387	10.4196	1.14244	1.06417	1.07354	0.283027	1
FBgn0002932	3R	4846068	4865189	-	neur	protein_coding	4865189	130.547	-0.0133422	0.286941	-0.0464981	0.962913	1
FBgn0002936	2L	877302	878270	+	ninaA	protein_coding	877302	10.1117	0.647552	1.34292	0.482197	0.629666	1
FBgn0002939	2L	18081630	18083608	+	ninaD	protein_coding	18081630	348.661	-0.128901	0.238656	-0.54011	0.589121	1
FBgn0002940	3R	15711968	15713928	-	ninaE	protein_coding	15713928	2.43479	-1.08849	1.93105	-0.56368	0.572972
FBgn0002945	3L	18996841	19038549	-	nkd	protein_coding	19038549	56.4637	0.45398	0.456045	0.995471	0.319507	1
FBgn0002948	X	11474851	11479787	+	nod	protein_coding	11474851	199.155	-0.275856	0.213781	-1.29037	0.196924	1
FBgn0002962	3R	14982962	14985924	+	nos	protein_coding	14982962	561.037	-0.304565	0.223239	-1.3643	0.172472	1
FBgn0002968	X	8411406	8449203	+	Nrg	protein_coding	8411406	888.618	0.341313	0.207037	1.64856	0.0992382	1
FBgn0002973	2L	9437469	9464184	+	numb	protein_coding	9437469	222.785	0.059019	0.23425	0.251949	0.80108	1
FBgn0002985	2L	3604222	3606748	-	odd	protein_coding	3606748	1.33377	-0.0799017	3.01153	-0.0265319	0.978833
FBgn0002989	2L	2989594	2992759	-	okr	protein_coding	2992759	182.071	-0.012168	0.223365	-0.0544758	0.956556	1
FBgn0003002	3R	678535	695709	+	opa	protein_coding	678535	1.97041	1.55292	2.10833	0.736562	0.461389
FBgn0003008	2R	19855465	19856466	+	or	protein_coding	19855465	704.304	-0.079973	0.154022	-0.519232	0.603599	1
FBgn0003009	2R	19158778	19161798	-	ord	protein_coding	19161798	60.971	0.442327	0.623146	0.709829	0.47781	1
FBgn0003011	3R	15485470	15489401	+	ort	protein_coding	15485470	52.1438	-0.638684	0.647283	-0.986715	0.323782	1
FBgn0003015	3R	4760853	4764117	+	osk	protein_coding	4760853	7429.16	-0.303551	0.114556	-2.64981	0.00805367	0.252515
FBgn0003016	2L	14599776	14689325	-	osp	protein_coding	14689325	377.705	0.197285	0.251327	0.784973	0.43247	1
FBgn0003022	2R	14163112	14164698	-	Ote	protein_coding	14164698	857.953	0.137571	0.123686	1.11226	0.266026	1
FBgn0003023	X	8379041	8383568	-	otu	protein_coding	8383568	394.521	-0.367913	0.239932	-1.5334	0.125176	1
FBgn0003028	X	4942330	4964962	+	ovo	protein_coding	4942330	559.074	-0.0270898	0.196895	-0.137585	0.890568	1
FBgn0003041	3L	7889209	7905051	-	pbl	protein_coding	7905051	693.079	0.128953	0.152917	0.843291	0.399066	1
FBgn0003042	3L	21299238	21311120	-	Pc	protein_coding	21311120	115.198	-0.171386	0.305243	-0.561475	0.574473	1
FBgn0003044	2R	14022919	14027495	+	Pcl	protein_coding	14022919	275.4	0.108845	0.226166	0.481262	0.63033	1
FBgn0003046	2L	7021682	7022473	+	Pcp	protein_coding	7021682	6.68043	1.50172	1.59544	0.941257	0.346573	1
FBgn0003048	X	2119329	2132094	+	pcx	protein_coding	2119329	169.398	0.0466522	0.286209	0.163	0.870518	1
FBgn0003053	X	4511602	4520256	+	peb	protein_coding	4511602	139.58	-0.0261616	0.333415	-0.0784656	0.937458	1
FBgn0003057	X	17119744	17120474	-	CG10598	protein_coding	17120474	1.34411	-1.69549	3.36714	-0.50354	0.614585
FBgn0003062	2R	18960420	18962243	-	Fib	protein_coding	18962243	2303.96	0.136851	0.128539	1.06467	0.287026	1
FBgn0003067	2R	14424272	14426924	+	Pepck	protein_coding	14424272	157.95	0.885479	0.404684	2.18808	0.0286641	0.572627
FBgn0003068	X	2579613	2586813	+	per	protein_coding	2579613	62.9463	-0.0879432	0.442509	-0.198738	0.842468	1
FBgn0003071	2R	5997245	6004962	+	Pfk	protein_coding	5997245	292.814	-0.00571009	0.199101	-0.0286793	0.97712	1
FBgn0003074	2R	4798407	4801631	-	Pgi	protein_coding	4801631	1130.46	-0.158752	0.124005	-1.28021	0.200473	1
FBgn0003076	3L	16119118	16121631	-	Pgm	protein_coding	16121631	687.509	-0.182196	0.157303	-1.15825	0.246763	1
FBgn0003079	X	2189917	2237903	+	phl	protein_coding	2189917	309.104	0.0766258	0.177163	0.432516	0.665367	1
FBgn0003082	2R	3712997	3714824	+	phr	protein_coding	3712997	526.297	0.3671	0.169604	2.16446	0.0304294	0.586657
FBgn0003087	2L	10362989	10364092	+	pim	protein_coding	10362989	378.972	0.0132497	0.283353	0.0467604	0.962704	1
FBgn0003089	3L	19291723	19330709	-	pip	protein_coding	19330709	23.231	-0.154797	0.595287	-0.260038	0.794835	1
FBgn0003090	2R	3038207	3110885	+	pk	protein_coding	3038207	32.4266	-0.0664302	0.558731	-0.118895	0.905359	1
FBgn0003091	2R	12812160	12832631	+	Pkc53E	protein_coding	12812160	117.622	0.099902	0.377772	0.26445	0.791433	1
FBgn0003093	3R	24864896	24872756	+	Pkc98E	protein_coding	24864896	159.384	0.039151	0.299964	0.130519	0.896156	1
FBgn0003114	2R	16150463	16151224	-	plu	protein_coding	16151224	123.329	-0.811812	0.349866	-2.32035	0.0203219	0.457454
FBgn0003116	X	2075127	2076949	+	pn	protein_coding	2075127	253.929	-0.293734	0.221832	-1.32412	0.185462	1
FBgn0003117	3R	11851819	11866639	+	pnr	protein_coding	11851819	16.2864	0.47578	0.88493	0.537647	0.590821	1
FBgn0003118	3R	19116826	19171884	-	pnt	protein_coding	19171884	52.047	-0.228392	0.408526	-0.559064	0.576118	1
FBgn0003124	3L	20302754	20306566	+	polo	protein_coding	20302754	1042.31	-0.0192139	0.140394	-0.136857	0.891144	1
FBgn0003129	3R	4143895	4159514	-	Poxm	protein_coding	4159514	42.0878	0.00815072	0.521577	0.0156271	0.987532	1
FBgn0003132	X	15253134	15255094	-	Pp1-13C	protein_coding	15255094	3.64332	1.5201	2.1389	0.710689	0.477277	1
FBgn0003134	3R	20343979	20347065	+	Pp1alpha-96A	protein_coding	20343979	728.915	0.0872659	0.147986	0.589689	0.555399	1
FBgn0003137	3R	24346387	24366053	-	Ppn	protein_coding	24366053	3832.6	0.188999	0.189647	0.996585	0.318966	1
FBgn0003138	3L	1342493	1475249	-	Ptp61F	protein_coding	1475249	418.7	0.0528723	0.180029	0.293688	0.768996	1
FBgn0003139	X	6265098	6266948	-	PpV	protein_coding	6266948	761.841	0.0446073	0.159064	0.280436	0.779143	1
FBgn0003141	2L	20073719	20075467	-	pr	protein_coding	20075467	579.105	0.746014	0.147294	5.0648	4.08832e-07	7.76073e-05
FBgn0003145	2L	12082997	12085792	-	prd	protein_coding	12085792	1.7322	-2.40666	2.69506	-0.892989	0.371863
FBgn0003149	3L	8725958	8738410	-	Prm	protein_coding	8738410	1117.91	0.162021	0.191521	0.845971	0.397569	1
FBgn0003159	X	2238980	2260323	-	ptr	protein_coding	2260323	148.17	0.058627	0.289985	0.202173	0.839782	1
FBgn0003162	2R	17062822	17070119	+	Pu	protein_coding	17062822	44.9505	0.829228	0.520833	1.59212	0.111358	1
FBgn0003165	3R	4892065	5063404	-	pum	protein_coding	5063404	413.498	0.191385	0.19648	0.974065	0.330024	1
FBgn0003169	3R	10444752	10451425	-	put	protein_coding	10451425	644.872	0.0679254	0.138834	0.489258	0.624659	1
FBgn0003174	2R	3170077	3188311	+	pwn	protein_coding	3170077	11.4335	-0.443645	0.950053	-0.466969	0.640522	1
FBgn0003175	2R	18381802	18449570	-	px	protein_coding	18449570	94.5898	-0.0881977	0.375271	-0.235024	0.81419	1
FBgn0003178	3R	18193234	18198464	+	PyK	protein_coding	18193234	2872.84	-0.0787466	0.0932287	-0.844661	0.3983	1
FBgn0003187	2L	17486806	17497203	-	qua	protein_coding	17497203	257.973	-0.185054	0.2296	-0.805986	0.420251	1
FBgn0003189	X	16549412	16563110	+	r	protein_coding	16549412	1210.44	-0.0539201	0.117391	-0.459323	0.646003	1
FBgn0003204	X	10638535	10642848	+	ras	protein_coding	10638535	1555.86	-0.312099	0.105292	-2.96412	0.0030355	0.126964
FBgn0003205	3R	5336283	5338809	-	Ras85D	protein_coding	5338809	1092.17	0.00444489	0.145854	0.0304749	0.975688	1
FBgn0003206	3L	4139076	4141398	+	Ras64B	protein_coding	4139076	1003.37	0.162163	0.130371	1.24386	0.213552	1
FBgn0003209	2L	8709880	8740660	-	raw	protein_coding	8740660	142.976	0.154681	0.28169	0.54912	0.582923	1
FBgn0003210	X	4429668	4434669	-	rb	protein_coding	4434669	352.822	-0.0533503	0.17006	-0.313715	0.753737	1
FBgn0003218	X	13656785	13673521	+	rdgB	protein_coding	13656785	177.47	0.0153618	0.233532	0.0657804	0.947553	1
FBgn0003227	3R	11648741	11658354	-	rec	protein_coding	11658354	83.0291	0.0134375	0.329553	0.0407749	0.967475	1
FBgn0003231	2L	19542446	19545548	+	ref(2)P	protein_coding	19542446	1112.33	0.0708329	0.115459	0.613491	0.539552	1
FBgn0003248	3R	14725145	14726741	+	Rh2	protein_coding	14725145	1.42191	-0.101112	3.26817	-0.0309385	0.975319
FBgn0003250	3L	16845627	16855617	-	Rh4	protein_coding	16855617	2.581	1.29295	2.06526	0.626046	0.531285
FBgn0003255	2L	13982726	14001252	-	rk	protein_coding	14001252	47.2676	-0.127893	0.585215	-0.218539	0.827009	1
FBgn0003256	2RHet	198176	251950	+	rl	protein_coding	198176	1608.37	0.0089555	0.20305	0.044105	0.964821	1
FBgn0003257	3R	16896279	16899041	-	r-l	protein_coding	16899041	1308.75	-0.198321	0.124598	-1.59168	0.111456	1
FBgn0003261	3R	1826148	1834301	-	Rm62	protein_coding	1834301	3428.19	-0.0663012	0.0856047	-0.774505	0.438632	1
FBgn0003268	3R	27406394	27413861	+	rod	protein_coding	27406394	253.294	0.0986649	0.19085	0.516977	0.605172	1
FBgn0003274	2R	12473599	12474237	+	RpLP2	protein_coding	12473599	86343.2	0.0433763	0.139497	0.310949	0.75584	1
FBgn0003275	3R	1197517	1198119	+	RpII18	protein_coding	1197517	3039.93	-0.0415296	0.134196	-0.309469	0.756965	1
FBgn0003277	X	11456806	11464355	-	RpII215	protein_coding	11464355	495.649	0.0219092	0.206238	0.106233	0.915398	1
FBgn0003278	2L	404305	407969	+	RpI135	protein_coding	404305	756.657	-0.186623	0.134759	-1.38486	0.166094	1
FBgn0003279	3R	23748515	23750644	+	RpL4	protein_coding	23748515	18182.2	0.0872677	0.109052	0.800239	0.423572	1
FBgn0003285	X	2846241	2867867	-	rst	protein_coding	2867867	117.923	0.95121	0.312641	3.0425	0.00234622	0.104794
FBgn0003292	3L	11577222	11580867	-	rt	protein_coding	11580867	82.5715	0.0692004	0.33135	0.208844	0.83457	1
FBgn0003301	X	14681511	14720106	-	rut	protein_coding	14720106	139.342	1.44212	0.324341	4.4463	8.73608e-06	0.00107792
FBgn0003302	X	5929786	5931833	-	rux	protein_coding	5931833	107.714	-0.153015	0.296545	-0.515992	0.60586	1
FBgn0003308	3R	8858259	8863748	+	ry	protein_coding	8858259	11.3936	0.997341	0.99524	1.00211	0.31629	1
FBgn0003310	2L	1049800	1077815	-	S	protein_coding	1077815	232.912	0.0855146	0.210547	0.406155	0.684629	1
FBgn0003312	3R	7702957	7705476	+	sad	protein_coding	7702957	52.1747	-0.314851	0.438671	-0.717737	0.47292	1
FBgn0003317	2R	3693983	3697572	+	sax	protein_coding	3693983	474.349	0.00384233	0.147551	0.0260407	0.979225	1
FBgn0003319	3R	11954451	11971006	+	Sb	protein_coding	11954451	5.43535	0.570722	1.18626	0.481112	0.630437	1
FBgn0003321	X	10726785	10741125	-	sbr	protein_coding	10741125	375.83	-0.013254	0.167643	-0.0790612	0.936984	1
FBgn0003326	2R	8668049	8689515	+	sca	protein_coding	8668049	3.61314	-1.28935	1.57445	-0.818919	0.412832	1
FBgn0003328	2R	11136290	11146003	+	scb	protein_coding	11136290	220.55	0.289226	0.255938	1.13006	0.25845	1
FBgn0003330	3R	23506153	23507751	-	Sce	protein_coding	23507751	287.618	-0.0499607	0.178826	-0.279382	0.779952	1
FBgn0003334	3R	5459081	5463329	-	Scm	protein_coding	5463329	248.058	0.045989	0.221179	0.207927	0.835286	1
FBgn0003339	3R	2648842	2675703	-	Scr	protein_coding	2675703	1.36827	-0.048334	2.67596	-0.0180623	0.985589
FBgn0003345	X	15698405	15721714	+	sd	protein_coding	15698405	762.796	0.158556	0.12967	1.22277	0.221418	1
FBgn0003346	2L	19442041	19447322	+	RanGap	protein_coding	19442041	1163.03	0.015046	0.133935	0.112338	0.910555	1
FBgn0003353	2R	19936728	19940562	+	sei	protein_coding	19936728	139.294	-0.213009	0.273361	-0.779222	0.435849	1
FBgn0003360	X	10674926	10680940	-	sesB	protein_coding	10680940	27818.4	-0.0379122	0.111418	-0.340269	0.733654	1
FBgn0003366	X	10965474	10980332	-	sev	protein_coding	10980332	40.1506	-0.0364594	0.492063	-0.074095	0.940935	1
FBgn0003371	X	2527985	2571879	+	sgg	protein_coding	2527985	449.771	0.102982	0.16421	0.627137	0.53057	1
FBgn0003378	3L	11502067	11502494	-	Sgs8	protein_coding	11502494	13.6835	-0.0368005	2.23344	-0.016477	0.986854	1
FBgn0003380	X	17818340	17957278	-	Sh	protein_coding	17957278	14.3685	-0.508424	0.847778	-0.599714	0.548697	1
FBgn0003386	2L	3718185	3729145	+	Shaw	protein_coding	3718185	47.7247	-0.0217246	0.529943	-0.0409942	0.967301	1
FBgn0003388	3L	14607558	14615305	+	shd	protein_coding	14607558	19.8937	0.424467	0.820597	0.517266	0.60497	1
FBgn0003390	X	6665477	6673692	-	shf	protein_coding	6673692	224.643	0.258924	0.267312	0.968623	0.332734	1
FBgn0003391	2R	16938107	16944664	-	shg	protein_coding	16944664	1044.8	0.239789	0.192134	1.24803	0.212019	1
FBgn0003392	X	15786149	15800725	+	shi	protein_coding	15786149	480.938	0.00168513	0.161485	0.0104352	0.991674	1
FBgn0003396	2R	7046591	7104899	+	shn	protein_coding	7046591	134.047	0.140974	0.33363	0.422545	0.672627	1
FBgn0003401	2R	19728984	19730802	-	shu	protein_coding	19730802	1577.41	-0.0439904	0.102551	-0.428961	0.667952	1
FBgn0003410	3L	16846851	16851812	+	sina	protein_coding	16846851	151.654	0.129962	0.252039	0.515643	0.606104	1
FBgn0003415	3L	20985914	21020534	-	skd	protein_coding	21020534	243.736	0.0971918	0.282664	0.343842	0.730965	1
FBgn0003416	X	16244342	16250520	+	sl	protein_coding	16244342	330.047	-4.2804e-05	0.189544	-0.000225827	0.99982	1
FBgn0003423	X	21245018	21256188	+	slgA	protein_coding	21245018	951.004	0.0140277	0.130133	0.107795	0.914159	1
FBgn0003429	3R	20488217	20536911	+	slo	protein_coding	20488217	90.1431	0.120015	0.407684	0.294384	0.768465	1
FBgn0003430	2L	3825680	3827137	+	slp1	protein_coding	3825680	1.61076	1.94372	2.48022	0.783688	0.433223
FBgn0003435	2R	15405369	15519013	-	sm	protein_coding	15519013	132.167	-0.150111	0.338482	-0.443483	0.657416	1
FBgn0003444	2L	277587	282167	+	smo	protein_coding	277587	327.303	-0.132466	0.183947	-0.720133	0.471443	1
FBgn0003447	X	7858057	7880118	+	sn	protein_coding	7858057	353.644	-0.0947015	0.175	-0.541151	0.588403	1
FBgn0003449	X	5203280	5204534	+	snf	protein_coding	5203280	2011.38	0.0272965	0.126419	0.215922	0.829049	1
FBgn0003450	3R	8865887	8868492	-	snk	protein_coding	8868492	19.9486	-0.902641	0.723271	-1.248	0.212031	1
FBgn0003459	3L	14396030	14403039	-	stwl	protein_coding	14403039	313.554	0.0440096	0.177091	0.248514	0.803736	1
FBgn0003460	2R	3306537	3322377	+	so	protein_coding	3306537	75.3891	0.225208	0.421159	0.534733	0.592834	1
FBgn0003462	3L	11105381	11106840	-	Sod	protein_coding	11106840	5954.5	-0.264991	0.114311	-2.31816	0.0204409	0.458044
FBgn0003463	X	15497396	15527467	-	sog	protein_coding	15527467	91.1269	0.112192	0.399163	0.281068	0.778658	1
FBgn0003464	X	21221357	21228939	+	sol	protein_coding	21221357	231.176	0.0272156	0.24159	0.112652	0.910306	1
FBgn0003475	2L	20311219	20348386	+	spir	protein_coding	20311219	94.7297	-0.109572	0.313391	-0.349634	0.726613	1
FBgn0003479	3R	25880418	25881767	-	spn-A	protein_coding	25881767	272.376	-0.105235	0.195417	-0.538514	0.590222	1
FBgn0003480	3R	10153786	10155330	+	spn-B	protein_coding	10153786	100.244	-0.414551	0.377944	-1.09686	0.272704	1
FBgn0003482	3R	22991440	22992844	+	spn-D	protein_coding	22991440	74.5162	-0.727166	0.366099	-1.98626	0.0470049	0.743835
FBgn0003483	3R	11663159	11670138	+	spn-E	protein_coding	11663159	1070.16	0.0772738	0.107317	0.720053	0.471492	1
FBgn0003486	3L	5583183	5585369	-	spo	protein_coding	5585369	37.0411	-0.588569	0.507102	-1.16065	0.245783	1
FBgn0003495	3R	22890712	22895792	-	spz	protein_coding	22895792	67.9348	-0.230593	0.375781	-0.613639	0.539454	1
FBgn0003499	3R	13916525	13959471	+	sr	protein_coding	13916525	12.9787	0.754075	0.936612	0.805109	0.420757	1
FBgn0003502	2L	8258755	8301079	-	Btk29A	protein_coding	8301079	587.329	-0.04981	0.134771	-0.369591	0.711687	1
FBgn0003507	3R	11811923	11829803	+	srp	protein_coding	11811923	87.7818	0.074871	0.338391	0.221256	0.824893	1
FBgn0003510	3R	25866937	25868808	+	Sry-alpha	protein_coding	25866937	58.8689	-0.099989	0.421168	-0.237409	0.812339	1
FBgn0003511	3R	25865454	25866753	+	Sry-beta	protein_coding	25865454	188.974	0.0523158	0.230734	0.226736	0.820629	1
FBgn0003512	3R	25869068	25870613	+	Sry-delta	protein_coding	25869068	370.72	0.189235	0.166903	1.1338	0.256877	1
FBgn0003514	X	6117094	6119196	-	sqh	protein_coding	6119196	1921.37	0.0652443	0.122605	0.532152	0.594621	1
FBgn0003515	3L	16490751	16493563	+	st	protein_coding	16490751	32.8859	0.134106	0.511284	0.262292	0.793096	1
FBgn0003517	X	1375830	1377446	-	sta	protein_coding	1377446	48365.6	0.0749061	0.113103	0.662283	0.50779	1
FBgn0003520	2R	14005401	14013337	-	stau	protein_coding	14013337	166.285	0.184251	0.284881	0.646764	0.517785	1
FBgn0003525	3R	25077540	25081502	-	stg	protein_coding	25081502	387.189	0.00479548	0.217195	0.0220791	0.982385	1
FBgn0003527	2R	8457861	8459388	+	stil	protein_coding	8457861	295.396	0.0148793	0.229092	0.0649491	0.948215	1
FBgn0003545	2R	13633000	13635616	-	sub	protein_coding	13635616	226.632	-0.0104302	0.229625	-0.0454227	0.96377	1
FBgn0003557	2L	2037802	2044373	+	Su(dx)	protein_coding	2037802	395.289	-0.190163	0.157945	-1.20398	0.228597	1
FBgn0003559	XHet	69195	80249	+	su(f)	protein_coding	69195	468.171	-0.0863487	0.190527	-0.45321	0.650397	1
FBgn0003567	3R	10130177	10134309	-	su(Hw)	protein_coding	10134309	525.75	-0.051576	0.145986	-0.353294	0.723868	1
FBgn0003575	X	529920	537793	+	su(s)	protein_coding	529920	298.207	-0.241464	0.197528	-1.22243	0.221545	1
FBgn0003598	3R	9090077	9095760	+	Su(var)3-7	protein_coding	9090077	240.477	0.068147	0.200992	0.339054	0.734569	1
FBgn0003607	2L	8209626	8211122	-	Su(var)205	protein_coding	8211122	3224.48	0.0343876	0.156556	0.219651	0.826143	1
FBgn0003612	2R	5003631	5009507	+	Su(var)2-10	protein_coding	5003631	537.352	-0.0160578	0.200354	-0.080147	0.93612	1
FBgn0003638	X	906812	940075	+	su(w[a])	protein_coding	906812	210.724	0.0859189	0.317583	0.27054	0.786745	1
FBgn0003651	3R	8084471	8128507	+	svp	protein_coding	8084471	2.99421	1.25816	1.78321	0.705557	0.480464
FBgn0003654	X	20099034	20107456	-	sw	protein_coding	20107456	425.355	0.0635344	0.246118	0.258146	0.796294	1
FBgn0003655	X	6257451	6259742	-	swa	protein_coding	6259742	836.559	-0.174689	0.160087	-1.09121	0.275179	1
FBgn0003656	X	7850853	7862269	-	sws	protein_coding	7862269	270.781	0.0768249	0.214437	0.358263	0.720146	1
FBgn0003660	2R	6136940	6139914	-	Syb	protein_coding	6139914	1335.11	-0.0298979	0.125297	-0.238616	0.811403	1
FBgn0003676	3R	18314807	18317153	-	T-cp1	protein_coding	18317153	5722.57	-0.153664	0.113293	-1.35634	0.174992	1
FBgn0003687	2R	17573705	17575145	-	Tbp	protein_coding	17575145	244.024	0.0530144	0.256383	0.206778	0.836183	1
FBgn0003701	2R	13748998	13753397	-	thr	protein_coding	13753397	158.869	0.134811	0.241266	0.558764	0.576323	1
FBgn0003710	3L	4188499	4193788	+	tipE	protein_coding	4188499	9.02591	0.362587	1.04314	0.347592	0.728146	1
FBgn0003714	X	2336346	2338009	-	tko	protein_coding	2338009	1574.49	-0.0694566	0.172002	-0.403812	0.686351	1
FBgn0003715	2R	20973303	20986711	-	CG16778	protein_coding	20986711	3.82756	0.682323	1.39235	0.490053	0.624096	1
FBgn0003716	2L	5218996	5271353	-	tkv	protein_coding	5271353	298.844	-0.0184397	0.210508	-0.0875963	0.930198	1
FBgn0003719	3R	20575455	20579232	+	tld	protein_coding	20575455	11.7962	-0.3331	1.16988	-0.28473	0.775851	1
FBgn0003721	3R	11107093	11134501	+	Tm1	protein_coding	11107093	11071.7	0.0102016	0.147296	0.0692596	0.944783	1
FBgn0003731	2R	17410510	17446932	+	Egfr	protein_coding	17410510	515.331	0.334399	0.211076	1.58426	0.113134	1
FBgn0003732	2L	19447365	19453490	-	Top2	protein_coding	19453490	1995.81	0.0514196	0.0922139	0.557613	0.577109	1
FBgn0003733	2R	3590680	3597042	-	tor	protein_coding	3597042	76.9318	-0.70159	0.332748	-2.10848	0.0349898	0.631313
FBgn0003741	3L	16583159	16584150	-	tra	protein_coding	16584150	225.575	0.000113819	0.210846	0.000539818	0.999569	1
FBgn0003742	2R	10489509	10491857	-	tra2	protein_coding	10491857	523.927	-0.154235	0.148803	-1.03651	0.299966	1
FBgn0003744	3L	19823964	19827404	-	trc	protein_coding	19827404	245.431	0.100879	0.230896	0.436902	0.662183	1
FBgn0003747	X	5574650	5576521	+	Gr5a	protein_coding	5574650	1.50188	-0.0466841	2.27138	-0.0205532	0.983602
FBgn0003748	2R	16961523	16976450	+	Treh	protein_coding	16961523	1224.44	-0.0410596	0.123276	-0.33307	0.739082	1
FBgn0003751	2L	10271443	10272324	-	trk	protein_coding	10272324	63.5836	-0.53225	0.486399	-1.09427	0.273839	1
FBgn0003862	3R	10089080	10112623	-	trx	protein_coding	10112623	268.919	0.0551465	0.216218	0.255051	0.798684	1
FBgn0003863	2R	7231765	7232624	-	alphaTry	protein_coding	7232624	11.3849	-1.2539	1.2087	-1.03739	0.299552	1
FBgn0003866	2L	21828593	21837011	+	tsh	protein_coding	21828593	27.0864	0.794893	0.589076	1.34939	0.177212	1
FBgn0003867	3R	17603836	17608256	-	tsl	protein_coding	17608256	33.1743	0.0124215	0.550583	0.0225606	0.982001	1
FBgn0003870	3R	27539591	27561114	+	ttk	protein_coding	27539591	421.106	-0.0779463	0.186828	-0.417209	0.676526	1
FBgn0003882	3R	212967	215535	+	tub	protein_coding	212967	530.002	-0.0465564	0.172292	-0.270218	0.786992	1
FBgn0003884	3R	2912321	2914561	+	alphaTub84B	protein_coding	2912321	14590.6	0.0703681	0.0849928	0.827931	0.40771	1
FBgn0003885	3R	3356478	3358454	+	alphaTub84D	protein_coding	3356478	2003.47	0.0518688	0.175027	0.296348	0.766964	1
FBgn0003886	3R	5556943	5558987	-	alphaTub85E	protein_coding	5558987	1.61102	-0.060879	2.05205	-0.0296675	0.976332
FBgn0003887	2R	15334824	15339122	-	betaTub56D	protein_coding	15339122	11937.1	0.0290681	0.0814107	0.357055	0.72105	1
FBgn0003888	2R	20193405	20200626	+	betaTub60D	protein_coding	20193405	548.781	0.106826	0.22134	0.482635	0.629355	1
FBgn0003889	3R	5234105	5236004	-	betaTub85D	protein_coding	5236004	1.23729	-0.0679701	2.31498	-0.029361	0.976577
FBgn0003890	3R	23792730	23814089	-	betaTub97EF	protein_coding	23814089	1188.38	-0.0711977	0.125283	-0.568296	0.569834	1
FBgn0003891	2R	17070937	17079903	+	tud	protein_coding	17070937	1134.08	0.102067	0.123697	0.825134	0.409296	1
FBgn0003892	2R	4537140	4552728	+	ptc	protein_coding	4537140	62.0569	0.314826	0.471164	0.668188	0.504013	1
FBgn0003941	2L	4227642	4228563	+	RpL40	protein_coding	4227642	36694.5	-0.0295763	0.101064	-0.292649	0.76979	1
FBgn0003942	2L	10408352	10410456	+	RpS27A	protein_coding	10408352	115910	-0.0894925	0.169458	-0.528109	0.597423	1
FBgn0003943	3L	3899259	3903184	-	Ubi-p63E	protein_coding	3903184	6441.57	0.0736483	0.121345	0.606935	0.543894	1
FBgn0003944	3R	12482345	12560348	-	Ubx	protein_coding	12560348	3.69872	0.94104	1.7929	0.524872	0.599672	1
FBgn0003950	X	20982441	20987534	-	unc	protein_coding	20987534	6.94462	-0.065242	1.18893	-0.0548745	0.956238	1
FBgn0003961	2L	7780085	7781415	+	Uro	protein_coding	7780085	51.9847	-1.09891	4.69031	-0.234294	0.814756	1
FBgn0003963	2L	476220	540560	+	ush	protein_coding	476220	61.6458	0.0868941	0.458129	0.189672	0.849567	1
FBgn0003964	X	1932829	1936344	-	usp	protein_coding	1936344	282.392	0.174299	0.252677	0.689811	0.490313	1
FBgn0003965	X	10818005	10819664	+	v	protein_coding	10818005	6.3157	-0.0815749	1.31474	-0.0620465	0.950526	1
FBgn0003969	X	15894167	15899877	-	vap	protein_coding	15899877	704.165	0.0508072	0.136148	0.373176	0.709018	1
FBgn0003977	2R	19247786	19253777	-	vir	protein_coding	19253777	172.541	0.068081	0.309767	0.219781	0.826041	1
FBgn0003978	2L	20064261	20065691	-	vls	protein_coding	20065691	588.864	-0.205276	0.138767	-1.47929	0.139063	1
FBgn0003979	2L	5959596	5960340	-	Vm26Aa	protein_coding	5960340	7.74363	-1.90978	2.0666	-0.924118	0.355425	1
FBgn0003980	2L	5957004	5957628	+	Vm26Ab	protein_coding	5957004	12.9455	-1.86617	1.19097	-1.56694	0.11713	1
FBgn0003983	2L	13411141	13411616	-	Vm34Ca	protein_coding	13411616	12.4987	-3.04924	2.21001	-1.37974	0.167667	1
FBgn0003984	3L	5806438	5838764	-	vn	protein_coding	5838764	36.9278	0.368473	0.586935	0.627793	0.53014	1
FBgn0003996	X	2684632	2690499	-	w	protein_coding	2690499	924.98	0.5146	0.169439	3.03709	0.00238874	0.105737
FBgn0003997	3L	18160842	18178741	-	W	protein_coding	18178741	101.921	0.746752	0.312381	2.39052	0.0168245	0.407046
FBgn0004003	2R	15137266	15138419	+	wbl	protein_coding	15137266	219.238	-0.472136	0.231115	-2.04287	0.0410657	0.689288
FBgn0004009	2L	7307161	7316265	+	wg	protein_coding	7307161	1.32809	3.37507	2.92989	1.15195	0.249343
FBgn0004028	X	17999586	18010855	-	wupA	protein_coding	18010855	11316.1	0.13889	0.113964	1.21871	0.222953	1
FBgn0004034	X	250542	255278	+	y	protein_coding	250542	4.1582	3.31626	1.78253	1.86042	0.0628255	0.869776
FBgn0004045	X	9947885	9949531	+	Yp1	protein_coding	9947885	643.911	0.461507	1.18888	0.388187	0.697878	1
FBgn0004047	X	13653578	13655200	+	Yp3	protein_coding	13653578	516.695	-0.377174	0.955118	-0.394898	0.692918	1
FBgn0004049	3R	9254589	9260704	-	yrt	protein_coding	9260704	145.11	-0.0739097	0.306979	-0.240765	0.809737	1
FBgn0004050	X	2341802	2344583	+	z	protein_coding	2341802	232.502	-0.0277843	0.205404	-0.135267	0.892401	1
FBgn0004052	3L	15502161	15502613	+	Z600	protein_coding	15502161	1.21442	3.6698	4.82879	0.759984	0.447264
FBgn0004053	3R	2578586	2579916	-	zen	protein_coding	2579916	12.821	-0.459807	0.875928	-0.524938	0.599627	1
FBgn0004055	2R	20899573	20917609	+	uzip	protein_coding	20899573	473.993	0.0521437	0.188355	0.276837	0.781905	1
FBgn0004057	X	19561266	19566385	+	Zw	protein_coding	19561266	103.705	-0.0582717	0.34374	-0.169523	0.865385	1
FBgn0004066	X	16170305	16171620	+	Pros28.1	protein_coding	16170305	3668.95	-0.10244	0.115131	-0.889776	0.373586	1
FBgn0004087	3R	12306921	12307601	+	Dhfr	protein_coding	12306921	1565.71	-0.351626	0.175316	-2.00567	0.044891	0.719664
FBgn0004101	2R	20230389	20263998	+	bs	protein_coding	20230389	77.461	0.400625	0.350095	1.14433	0.252485	1
FBgn0004102	X	8524192	8544714	-	oc	protein_coding	8544714	1.48237	-0.639433	2.16748	-0.295012	0.767985
FBgn0004103	3R	8249343	8251639	-	Pp1-87B	protein_coding	8251639	1335.29	0.0365205	0.129227	0.282608	0.777477	1
FBgn0004106	2L	10384739	10386262	-	cdc2	protein_coding	10386262	2177.78	-0.0815399	0.162018	-0.503276	0.614771	1
FBgn0004107	3R	16561342	16563260	+	cdc2c	protein_coding	16561342	579.182	0.0570528	0.168073	0.339453	0.734269	1
FBgn0004108	3L	16759172	16770565	+	Nrt	protein_coding	16759172	263.802	0.338116	0.239809	1.40994	0.158558	1
FBgn0004117	3R	11135915	11140919	+	Tm2	protein_coding	11135915	8202.26	0.134546	0.0905262	1.48627	0.137209	1
FBgn0004118	3R	20334937	20340823	-	nAcRbeta-96A	protein_coding	20340823	4.21507	0.170888	1.56085	0.109484	0.912818	1
FBgn0004132	2R	3453378	3454240	-	boca	protein_coding	3454240	929.026	-0.0236761	0.178136	-0.13291	0.894264	1
FBgn0004133	2R	3467993	3474581	-	blow	protein_coding	3474581	165.943	-0.198216	0.361878	-0.547742	0.583869	1
FBgn0004167	3L	3336860	3368133	+	kst	protein_coding	3336860	550.339	0.0642625	0.222669	0.288601	0.772887	1
FBgn0004168	2R	14954660	15009463	+	5-HT1A	protein_coding	14954660	10.0011	-1.11867	0.924631	-1.20985	0.226336	1
FBgn0004169	X	13487507	13496536	-	up	protein_coding	13496536	8025.86	0.27753	0.116094	2.39057	0.0168222	0.407046
FBgn0004172	3R	3191572	3191985	+	Mst84Da	protein_coding	3191572	2.36157	5.54504	3.78631	1.4645	0.143058
FBgn0004175	3R	3189017	3189495	-	Mst84Dd	protein_coding	3189495	1.918	0	3.8879	0	1
FBgn0004177	2L	7827743	7832745	+	mts	protein_coding	7827743	2238.7	0.105866	0.101963	1.03828	0.299142	1
FBgn0004179	3L	22260361	22266845	+	Csp	protein_coding	22260361	662.091	0.0074543	0.193451	0.0385332	0.969263	1
FBgn0004181	2R	21062649	21064238	-	Peb	protein_coding	21064238	2.88056	0.498267	1.77916	0.280057	0.779434
FBgn0004197	3R	22997818	23019716	-	Ser	protein_coding	23019716	7.25619	0.206568	1.27351	0.162203	0.871146	1
FBgn0004198	X	7503181	7572892	+	ct	protein_coding	7503181	167.189	0.329232	0.341013	0.965454	0.334318	1
FBgn0004227	X	16255566	16265580	+	nonA	protein_coding	16255566	115.31	-0.0677506	0.340518	-0.198964	0.842291	1
FBgn0004228	3L	15510524	15512692	-	mex1	protein_coding	15512692	10.3992	0.10091	0.929823	0.108526	0.913579	1
FBgn0004237	3R	9482568	9486241	-	Hrb87F	protein_coding	9486241	742.073	-0.060407	0.159425	-0.378905	0.704758	1
FBgn0004240	2R	14753270	14753765	+	Dpt	protein_coding	14753270	38.4264	-7.16112	2.61738	-2.73599	0.00621935	0.205539
FBgn0004242	2L	2779267	2799979	-	Syt1	protein_coding	2799979	10.1679	0.683821	1.02344	0.668161	0.504031	1
FBgn0004359	3R	22707456	22736719	+	T48	protein_coding	22707456	292.2	-0.097598	0.19685	-0.495799	0.620036	1
FBgn0004360	2R	5381674	5390693	+	Wnt2	protein_coding	5381674	384.082	0.278078	0.245418	1.13308	0.257182	1
FBgn0004362	2R	17600836	17604230	+	HmgD	protein_coding	17600836	8563.2	0.0560319	0.104419	0.536604	0.591541	1
FBgn0004363	2L	10847227	10850848	-	porin	protein_coding	10850848	11951.6	0.0298941	0.103244	0.289548	0.772162	1
FBgn0004364	2R	15999016	16004437	+	18w	protein_coding	15999016	224.454	0.278286	0.32381	0.859414	0.390112	1
FBgn0004366	3L	20252967	20258654	+	rdgC	protein_coding	20252967	1.7104	1.50719	2.43163	0.619825	0.535373
FBgn0004367	X	16285794	16293601	+	mei-41	protein_coding	16285794	141.696	0.102784	0.247981	0.414484	0.67852	1
FBgn0004368	X	4833165	4849458	+	Ptp4E	protein_coding	4833165	327.596	0.0882165	0.219763	0.401417	0.688113	1
FBgn0004369	3R	25202987	25312426	+	Ptp99A	protein_coding	25202987	54.4092	0.043083	0.438754	0.0981939	0.921778	1
FBgn0004370	X	11516048	11571371	+	Ptp10D	protein_coding	11516048	280.157	0.0723667	0.310128	0.233344	0.815494	1
FBgn0004372	3L	3024129	3026521	-	aly	protein_coding	3026521	2.71544	0.932291	1.95217	0.477566	0.632959
FBgn0004373	3L	305393	319884	-	fwd	protein_coding	319884	420.37	0.129939	0.167125	0.777491	0.436869	1
FBgn0004374	2L	20075757	20089698	+	neb	protein_coding	20075757	120.999	-0.0380443	0.271644	-0.140052	0.888619	1
FBgn0004378	3L	1241568	1245910	-	Klp61F	protein_coding	1245910	383.921	0.280098	0.163844	1.70954	0.0873509	0.98426
FBgn0004379	3L	9355736	9360051	-	Klp67A	protein_coding	9360051	447.997	0.0241083	0.165742	0.145457	0.88435	1
FBgn0004380	3L	5349964	5352456	-	Klp64D	protein_coding	5352456	148.651	0.189265	0.250627	0.755166	0.450149	1
FBgn0004381	3L	11788714	11791975	+	Klp68D	protein_coding	11788714	149.039	-0.0837141	0.250998	-0.333525	0.738738	1
FBgn0004387	3R	23373497	23384862	-	Klp98A	protein_coding	23384862	160.17	0.0532241	0.245666	0.216652	0.828479	1
FBgn0004389	3R	27018946	27020517	+	bnk	protein_coding	27018946	1.84033	-0.0872548	2.00047	-0.0436172	0.96521
FBgn0004390	3L	9832193	9848385	-	Gap1	protein_coding	9848385	421.045	-0.0904694	0.151378	-0.597639	0.550081	1
FBgn0004391	X	15349572	15356368	-	shtd	protein_coding	15356368	194.277	0.133704	0.288739	0.463062	0.64332	1
FBgn0004395	3R	18975963	18983592	-	unk	protein_coding	18983592	325.967	0.168101	0.189581	0.886695	0.375243	1
FBgn0004396	3L	15528514	15546314	+	CrebA	protein_coding	15528514	30.0205	-0.876922	0.574111	-1.52745	0.12665	1
FBgn0004397	X	2108319	2116492	-	Vinc	protein_coding	2116492	250.564	0.26284	0.284312	0.924477	0.355238	1
FBgn0004400	2R	13515994	13521018	-	rhi	protein_coding	13521018	281.758	0.114261	0.231979	0.49255	0.62233	1
FBgn0004401	3L	17631218	17638136	-	Pep	protein_coding	17638136	1555.92	0.168983	0.184014	0.918312	0.358456	1
FBgn0004403	X	7827775	7828710	+	RpS14a	protein_coding	7827775	30362.7	-0.0192197	0.134965	-0.142405	0.88676	1
FBgn0004404	X	7828931	7829832	+	RpS14b	protein_coding	7828931	11273.7	-0.0198155	0.158538	-0.124989	0.900532	1
FBgn0004406	2L	13823980	13827772	-	tam	protein_coding	13827772	238.855	0.126775	0.204933	0.618617	0.536169	1
FBgn0004407	2L	13831482	13833167	-	DNApol-gamma35	protein_coding	13833167	259.758	-0.334197	2.02618	-0.164939	0.868992	1
FBgn0004414	3L	22075820	22076467	+	msopa	protein_coding	22075820	1.9752	0.121758	3.46713	0.0351177	0.971986
FBgn0004419	2L	10239341	10242172	+	me31B	protein_coding	10239341	7779.38	-0.404382	0.142114	-2.84548	0.00443449	0.165806
FBgn0004425	3L	1207371	1207856	+	LysB	protein_coding	1207371	1.48722	-3.56774	4.8367	-0.737639	0.460734
FBgn0004431	3L	1194739	1195302	-	LysX	protein_coding	1195302	2.61184	2.98085	2.62289	1.13648	0.255757
FBgn0004432	X	16211706	16214445	-	Cyp1	protein_coding	16214445	20694.7	-0.215166	0.122822	-1.75185	0.0797989	0.966566
FBgn0004435	2R	8500245	8510702	+	Galpha49B	protein_coding	8500245	992.758	0.0641522	0.119459	0.537023	0.591252	1
FBgn0004436	3R	774477	778406	-	UbcD6	protein_coding	778406	953.224	0.0295764	0.126907	0.233056	0.815718	1
FBgn0004449	3L	22286144	22400963	-	Ten-m	protein_coding	22400963	304.341	0.0667967	0.268925	0.248384	0.803837	1
FBgn0004456	X	13108442	13152523	-	mew	protein_coding	13152523	662.061	0.298821	0.171689	1.74048	0.0817748	0.969022
FBgn0004462	X	18682499	18700090	+	Pk17E	protein_coding	18682499	373.05	-0.0747723	0.159661	-0.46832	0.639555	1
FBgn0004463	2R	7926595	7930138	+	RpIII128	protein_coding	7926595	526.702	-0.0316187	0.151926	-0.208119	0.835136	1
FBgn0004465	3L	16603762	16605299	-	Su(P)	protein_coding	16605299	719.527	-0.116598	0.162103	-0.719284	0.471966	1
FBgn0004507	2L	2130815	2137296	+	GlyP	protein_coding	2130815	813.098	-0.491298	0.232278	-2.11513	0.0344192	0.627707
FBgn0004509	3R	21173090	21298778	-	Fur1	protein_coding	21298778	354.703	0.0357743	0.174946	0.204487	0.837973	1
FBgn0004510	3R	22736497	22738608	-	Ets97D	protein_coding	22738608	264.315	-0.0852959	0.20498	-0.416118	0.677323	1
FBgn0004511	X	11663806	11672709	-	dy	protein_coding	11672709	3.23516	0.517013	1.6132	0.32049	0.748597
FBgn0004512	2R	8827828	8833850	-	Mdr49	protein_coding	8833850	18.424	-0.143964	0.749244	-0.192145	0.847628	1
FBgn0004513	3L	6233600	6238846	-	Mdr65	protein_coding	6238846	26.8682	0.10305	0.64418	0.159971	0.872904	1
FBgn0004514	3L	22028103	22058379	+	Oct-TyrR	protein_coding	22028103	106.095	0.12136	0.352363	0.344417	0.730532	1
FBgn0004552	3L	4141467	4142070	+	Akh	protein_coding	4141467	16.8828	-0.321142	0.909944	-0.352925	0.724144	1
FBgn0004554	3R	13436578	13437233	-	Edg91	protein_coding	13437233	3.22442	-4.14723	2.56749	-1.61529	0.106249
FBgn0004556	3L	16721596	16723918	-	Dbp73D	protein_coding	16723918	607.626	-0.155161	0.15446	-1.00454	0.315119	1
FBgn0004567	2L	3836842	3839201	+	slp2	protein_coding	3836842	3.73953	0.0536914	1.37815	0.0389589	0.968923	1
FBgn0004569	3L	16463486	16476750	-	aos	protein_coding	16476750	78.3534	-0.457196	0.364343	-1.25485	0.209533	1
FBgn0004573	3R	26794864	26842569	-	5-HT7	protein_coding	26842569	34.9995	0.400224	0.689612	0.580361	0.561671	1
FBgn0004574	3L	4136359	4138996	-	Rop	protein_coding	4138996	656.152	0.104485	0.143243	0.729423	0.465743	1
FBgn0004575	3R	6016411	6048164	+	Syn	protein_coding	6016411	20.6471	-0.00494868	0.698737	-0.00708232	0.994349	1
FBgn0004580	2R	12861465	12883566	+	Cbp53E	protein_coding	12861465	11.0722	0.565162	1.09713	0.515129	0.606463	1
FBgn0004581	2R	19740801	19746314	-	bgcn	protein_coding	19746314	40.3393	-0.421167	0.555136	-0.758673	0.448048	1
FBgn0004583	2L	431227	448701	+	ex	protein_coding	431227	98.4773	0.016082	0.315227	0.0510171	0.959312	1
FBgn0004584	2L	2969773	2972676	-	Rrp1	protein_coding	2972676	538.716	0.0185693	0.15041	0.123458	0.901745	1
FBgn0004587	3R	9487022	9492613	+	B52	protein_coding	9487022	2211.19	0.00800671	0.0950501	0.0842367	0.932868	1
FBgn0004588	3L	15642226	15642761	-	Eig71Ea	protein_coding	15642761	8.76291	5.55348	2.11593	2.6246	0.00867501	0.265112
FBgn0004590	3L	15644579	15645354	-	Eig71Ec	protein_coding	15645354	1.51146	4.57212	4.80833	0.950875	0.341668
FBgn0004591	3L	15645637	15646196	+	Eig71Ed	protein_coding	15645637	1.59365	0.0176568	4.63832	0.00380673	0.996963
FBgn0004595	3R	7155624	7232782	+	pros	protein_coding	7155624	2.0368	0.52318	2.06124	0.253819	0.799636
FBgn0004597	3R	10714726	10715915	-	CycC	protein_coding	10715915	667.347	-0.0381951	0.178454	-0.214034	0.830521	1
FBgn0004598	X	16267121	16275816	+	Fur2	protein_coding	16267121	515.302	-0.0114029	0.196383	-0.0580645	0.953697	1
FBgn0004603	2R	1868785	1900039	+	Src42A	protein_coding	1868785	1152.17	0.137183	0.107896	1.27144	0.203572	1
FBgn0004606	3R	26591648	26614205	+	zfh1	protein_coding	26591648	68.3912	0.217669	0.506655	0.429619	0.667473	1
FBgn0004607	4	522436	560418	+	zfh2	protein_coding	522436	27.5408	0.325849	0.658227	0.49504	0.620572	1
FBgn0004611	2L	305935	347927	+	Plc21C	protein_coding	305935	234.3	0.205129	0.261248	0.78519	0.432342	1
FBgn0004620	2L	5555074	5558994	+	GluRIIA	protein_coding	5555074	63.3217	-0.406618	0.457863	-0.888078	0.374499	1
FBgn0004622	3R	25776518	25795169	-	Takr99D	protein_coding	25795169	1.6121	-1.06834	2.225	-0.480153	0.631118
FBgn0004629	3R	10394753	10395363	-	Cys	protein_coding	10395363	2556.49	0.0949834	0.196297	0.483875	0.628475	1
FBgn0004635	3L	1463811	1468944	+	rho	protein_coding	1463811	3624.19	0.442286	0.566944	0.780123	0.435318	1
FBgn0004636	3L	1859115	1862239	-	R	protein_coding	1862239	322.915	0.269625	0.218149	1.23596	0.216472	1
FBgn0004638	2R	9382727	9390342	-	drk	protein_coding	9390342	830.312	0.0537411	0.14714	0.365237	0.714934	1
FBgn0004643	X	2498224	2500860	+	mit(1)15	protein_coding	2498224	446.789	0.0428192	0.171261	0.250023	0.80257	1
FBgn0004644	3R	18953891	18967628	-	hh	protein_coding	18967628	36.7273	0.82231	0.545658	1.50701	0.131809	1
FBgn0004646	X	6867648	6885351	-	ogre	protein_coding	6885351	733.491	0.384011	0.199241	1.92737	0.053934	0.800143
FBgn0004647	X	3028905	3066295	+	N	protein_coding	3028905	655.042	0.178656	0.214737	0.831978	0.405422	1
FBgn0004648	X	390504	403113	+	svr	protein_coding	390504	324.19	-0.0896261	0.18351	-0.488399	0.625267	1
FBgn0004649	X	14087252	14093996	+	yl	protein_coding	14087252	3404.75	-0.191841	0.128535	-1.49252	0.135562	1
FBgn0004650	X	1216546	1223471	+	fs(1)N	protein_coding	1216546	481.524	-0.201396	0.16078	-1.25261	0.210346	1
FBgn0004652	3R	14239995	14371308	-	fru	protein_coding	14371308	152.434	0.328064	0.26944	1.21757	0.223386	1
FBgn0004654	X	2039169	2042599	+	Pgd	protein_coding	2039169	1036.37	-0.221855	0.115148	-1.92669	0.0540178	0.800143
FBgn0004655	X	2044135	2053016	-	wapl	protein_coding	2053016	147.172	-0.0517027	0.278834	-0.185425	0.852896	1
FBgn0004656	X	7931969	7955469	-	fs(1)h	protein_coding	7955469	310.599	-0.0191475	0.299933	-0.0638393	0.949098	1
FBgn0004657	X	7955680	7964270	+	mys	protein_coding	7955680	551.386	0.28734	0.231043	1.24366	0.213623	1
FBgn0004666	3R	8883481	8903950	+	sim	protein_coding	8883481	213.16	0.386586	0.279454	1.38336	0.166554	1
FBgn0004687	X	5513169	5516591	-	Mlc-c	protein_coding	5516591	2215.8	0.10719	0.117347	0.913447	0.361008	1
FBgn0004698	2R	11198991	11205347	+	mus210	protein_coding	11198991	766.858	0.00847587	0.139646	0.0606954	0.951602	1
FBgn0004777	3R	2512450	2513761	+	Ccp84Ag	protein_coding	2512450	3.72315	-0.614661	1.74605	-0.352029	0.724816	1
FBgn0004778	3R	2515324	2515961	-	Ccp84Af	protein_coding	2515961	7.48147	1.89285	1.45258	1.3031	0.192541	1
FBgn0004779	3R	2516609	2517480	-	Ccp84Ae	protein_coding	2517480	1.88349	-0.134814	2.92853	-0.0460346	0.963283
FBgn0004781	3R	2520870	2521993	-	Ccp84Ac	protein_coding	2521993	1.14375	1.36812	3.39476	0.40301	0.686941
FBgn0004795	2R	19520135	19542343	+	retn	protein_coding	19520135	213.193	-0.183341	0.255181	-0.718476	0.472464	1
FBgn0004797	2L	16816660	16826964	+	mdy	protein_coding	16816660	252.011	-0.313747	0.208333	-1.50599	0.132069	1
FBgn0004811	2L	19792773	19795851	-	fs(2)ltoPP43	protein_coding	19795851	360.362	0.0955157	0.179404	0.532407	0.594444	1
FBgn0004828	X	9046556	9050721	-	His3.3B	protein_coding	9050721	7568.8	0.120822	0.111609	1.08255	0.279008	1
FBgn0004832	X	3997047	3998230	-	Xpac	protein_coding	3998230	181.523	-0.00355387	0.224923	-0.0158004	0.987394	1
FBgn0004837	2L	15039496	15043335	+	Su(H)	protein_coding	15039496	90.174	0.124503	0.327936	0.379658	0.7042	1
FBgn0004838	2L	6920704	6932057	+	Hrb27C	protein_coding	6920704	4788.24	0.0206611	0.110811	0.186453	0.85209	1
FBgn0004839	2R	7888983	7907329	-	otk	protein_coding	7907329	88.6075	0.00320188	0.365359	0.00876366	0.993008	1
FBgn0004842	3R	22822702	22883661	+	NepYr	protein_coding	22822702	5.03221	0.248541	1.34649	0.184584	0.853555	1
FBgn0004852	3L	19932387	19971060	+	Ac76E	protein_coding	19932387	91.222	0.406429	0.34231	1.18731	0.235105	1
FBgn0004855	3R	10134797	10135566	+	RpII15	protein_coding	10134797	635.237	-0.0925984	0.159749	-0.579649	0.562151	1
FBgn0004856	X	8998042	9000637	-	Bx42	protein_coding	9000637	799.758	0.0608881	0.124953	0.487289	0.626054	1
FBgn0004858	2L	14390625	14409547	-	elB	protein_coding	14409547	94.0843	0.389811	0.397973	0.979491	0.327337	1
FBgn0004859	4	68336	77667	-	ci	protein_coding	77667	699.855	0.104171	0.146417	0.711472	0.476792	1
FBgn0004860	X	2010899	2017164	-	ph-d	protein_coding	2017164	102.486	0.0479265	0.313526	0.152863	0.878506	1
FBgn0004861	X	2020243	2030888	-	ph-p	protein_coding	2030888	109.438	0.225862	0.322932	0.699409	0.484296	1
FBgn0004864	X	11254932	11262130	-	hop	protein_coding	11262130	129.625	-0.024507	0.330041	-0.0742546	0.940808	1
FBgn0004865	3L	21219709	21259603	+	Eip78C	protein_coding	21219709	9.58161	-0.0619674	0.997424	-0.0621275	0.950461	1
FBgn0004867	2L	9896265	9897521	-	RpS2	protein_coding	9897521	37873.7	-0.0465906	0.0707994	-0.658065	0.510496	1
FBgn0004868	2L	9491176	9494796	-	Gdi	protein_coding	9494796	2554.26	0.073909	0.12748	0.57977	0.56207	1
FBgn0004870	3L	1036369	1101089	-	bab1	protein_coding	1101089	11.2143	0.66939	1.05414	0.635013	0.52542	1
FBgn0004872	2L	10982205	10987416	-	piwi	protein_coding	10987416	2520	-1.23095	0.0829995	-14.8308	9.25874e-50	3.04643e-46
FBgn0004875	3L	3818679	3842326	+	enc	protein_coding	3818679	258.562	-0.00973468	0.297711	-0.0326985	0.973915	1
FBgn0004876	3R	14870604	14920076	-	cdi	protein_coding	14920076	217.076	0.274038	0.23715	1.15555	0.247865	1
FBgn0004878	3R	1538664	1543022	-	cas	protein_coding	1543022	23.9123	0.433896	0.692899	0.626204	0.531181	1
FBgn0004880	3L	3983896	3994003	+	scrt	protein_coding	3983896	2.85556	-1.0628	1.74144	-0.610297	0.541665
FBgn0004882	3R	19090364	19106571	-	orb	protein_coding	19106571	1060.54	-0.204367	0.127988	-1.59676	0.11032	1
FBgn0004885	3R	20545419	20574855	+	tok	protein_coding	20545419	213.372	0.328937	0.301188	1.09213	0.274775	1
FBgn0004888	3L	3814211	3818383	+	Scsalpha	protein_coding	3814211	2368.34	-0.104118	0.0838552	-1.24164	0.214368	1
FBgn0004889	3R	5951851	5965494	-	tws	protein_coding	5965494	467.877	-0.0210739	0.156223	-0.134896	0.892694	1
FBgn0004892	2L	3578013	3580769	-	sob	protein_coding	3580769	2.89921	-1.0681	1.83488	-0.58211	0.560492
FBgn0004893	2L	3771198	3784121	+	bowl	protein_coding	3771198	297.395	0.553283	0.214478	2.57967	0.00988944	0.288813
FBgn0004897	3R	20909274	20910392	+	fd96Ca	protein_coding	20909274	181.841	-0.864858	0.555668	-1.55643	0.119606	1
FBgn0004898	3R	20920831	20921655	+	fd96Cb	protein_coding	20920831	2.00415	0.447703	2.91187	0.153751	0.877806
FBgn0004901	3R	3735320	3737501	-	Prat	protein_coding	3737501	813.14	0.0488286	0.129416	0.377301	0.70595	1
FBgn0004903	3R	22697851	22701464	-	Rb97D	protein_coding	22701464	421.931	0.338853	0.177838	1.9054	0.0567283	0.82469
FBgn0004907	2R	5987182	5997192	+	14-3-3zeta	protein_coding	5987182	16132.1	0.111723	0.0977678	1.14274	0.253147	1
FBgn0004908	3R	4166822	4167594	+	Arf84F	protein_coding	4166822	588.206	-0.0699593	0.168817	-0.414408	0.678575	1
FBgn0004910	3L	3909973	3935617	-	Eip63F-1	protein_coding	3935617	275.519	0.113554	0.239606	0.473918	0.635559	1
FBgn0004913	3R	732348	735803	+	Gnf1	protein_coding	732348	465.402	0.134876	0.156317	0.862837	0.388227	1
FBgn0004914	2L	8687281	8709038	-	Hnf4	protein_coding	8709038	349.422	0.0990463	0.173105	0.572176	0.567202	1
FBgn0004915	2L	10431338	10433116	+	TfIIB	protein_coding	10431338	754.684	-0.0246794	0.173395	-0.142331	0.886819	1
FBgn0004919	2R	20960150	20971843	-	gol	protein_coding	20971843	39.8404	-0.28372	0.498813	-0.568791	0.569498	1
FBgn0004921	2R	4788909	4792296	+	Ggamma1	protein_coding	4788909	2806.12	0.00601599	0.0846416	0.0710761	0.943337	1
FBgn0004924	X	15213525	15222062	+	Top1	protein_coding	15213525	792.323	-0.0222973	0.143463	-0.155422	0.876489	1
FBgn0004926	3L	12518193	12519837	-	eIF-2beta	protein_coding	12519837	4222.44	-0.0392766	0.125164	-0.3138	0.753673	1
FBgn0004956	X	18199387	18203175	-	os	protein_coding	18203175	22.8715	0.20459	0.629026	0.325249	0.744993	1
FBgn0004957	X	18271554	18273887	-	por	protein_coding	18273887	189.74	0.0638313	0.232791	0.2742	0.783931	1
FBgn0004959	X	18579802	18582257	+	phm	protein_coding	18579802	100.418	0.386418	0.326963	1.18184	0.23727	1
FBgn0005198	3L	20122281	20132110	+	gig	protein_coding	20122281	153.494	-0.00356553	0.271295	-0.0131426	0.989514	1
FBgn0005278	2L	106903	114432	+	Sam-S	protein_coding	106903	12389.8	0.0697163	0.0810572	0.860088	0.389741	1
FBgn0005322	2L	10302592	10303945	-	nmd	protein_coding	10303945	1314.38	-0.0388904	0.15513	-0.250696	0.802049	1
FBgn0005355	3R	8515595	8517434	-	Su(fu)	protein_coding	8517434	414.928	0.0316962	0.158029	0.200572	0.841033	1
FBgn0005386	3L	19583873	19591855	-	ash1	protein_coding	19591855	119.15	0.0671765	0.324945	0.206732	0.836219	1
FBgn0005390	X	5852244	5858190	-	fs(1)M3	protein_coding	5858190	733.391	-0.439157	0.14097	-3.11526	0.00183785	0.0889286
FBgn0005391	X	9945049	9946669	-	Yp2	protein_coding	9946669	707.535	0.0817167	1.15197	0.0709364	0.943448	1
FBgn0005410	X	13089532	13105699	-	sno	protein_coding	13105699	367.293	0.0650743	0.167487	0.388534	0.697621	1
FBgn0005411	X	16250729	16253072	-	U2af50	protein_coding	16253072	2079.37	-0.0571232	0.15167	-0.376628	0.70645	1
FBgn0005427	X	162542	173751	-	ewg	protein_coding	173751	394.104	-0.0497318	0.160777	-0.309321	0.757078	1
FBgn0005533	3L	9421895	9422921	-	RpS17	protein_coding	9422921	62374.1	-0.0648714	0.134759	-0.481388	0.630241	1
FBgn0005536	3L	16045059	16075126	+	Mbs	protein_coding	16045059	541.554	0.326421	0.192367	1.69686	0.0897222	0.986909
FBgn0005558	4	718315	741787	+	ey	protein_coding	718315	2.69715	0.250145	1.64342	0.15221	0.879021
FBgn0005561	4	1109444	1133943	+	sv	protein_coding	1109444	1.63263	0.942588	2.15446	0.437505	0.661745
FBgn0005564	3L	19559951	19577668	-	Shal	protein_coding	19577668	72.3239	-0.11133	0.397822	-0.279849	0.779594	1
FBgn0005585	3R	5454660	5456607	-	Crc	protein_coding	5456607	7628.63	-0.0227738	0.102584	-0.222002	0.824312	1
FBgn0005586	2R	6608833	6616695	-	Rab3	protein_coding	6616695	2.91012	1.52413	1.77998	0.856263	0.391852
FBgn0005592	3L	14068872	14076329	+	btl	protein_coding	14068872	105.789	0.203261	0.31144	0.652649	0.513982	1
FBgn0005593	2L	10201101	10202145	+	RpL7	protein_coding	10201101	55820.2	-0.0276679	0.0841257	-0.328887	0.742241	1
FBgn0005596	3R	24944052	24948601	-	yemalpha	protein_coding	24948601	195.163	0.0361952	0.234849	0.154121	0.877514	1
FBgn0005612	2R	19866744	19872700	+	Sox14	protein_coding	19866744	80.9987	0.412858	0.389327	1.06044	0.288945	1
FBgn0005613	2R	10088888	10099914	-	Sox15	protein_coding	10099914	5.98586	-2.55837	1.23868	-2.0654	0.0388849	0.675762
FBgn0005614	2R	5641202	5653023	+	trpl	protein_coding	5641202	6.24308	0.175142	1.11767	0.156702	0.87548	1
FBgn0005616	2L	3462213	3466111	-	msl-2	protein_coding	3466111	63.4915	0.0182443	0.369452	0.0493819	0.960615	1
FBgn0005617	2L	18683720	18688796	-	msl-1	protein_coding	18688796	323.949	0.00774668	0.168159	0.0460677	0.963256	1
FBgn0005624	2R	8853815	8868494	-	Psc	protein_coding	8868494	42.3887	-0.151848	0.499068	-0.304264	0.760927	1
FBgn0005626	3L	6707138	6712625	-	ple	protein_coding	6712625	72.8637	1.5221	0.596523	2.55163	0.0107221	0.302395
FBgn0005630	2R	6369712	6430794	-	lola	protein_coding	6430794	2132.02	-0.0284852	0.104923	-0.271488	0.786016	1
FBgn0005631	2R	18580029	18588467	-	robo	protein_coding	18588467	64.8342	0.237369	0.413934	0.573447	0.566342	1
FBgn0005632	3R	27602733	27616403	+	faf	protein_coding	27602733	552.535	0.120265	0.196608	0.611699	0.540737	1
FBgn0005633	3L	19982651	19984279	-	fln	protein_coding	19984279	4.36189	1.9326	2.4097	0.802009	0.422548	1
FBgn0005634	2R	20878093	20899488	-	zip	protein_coding	20899488	888.262	0.135146	0.185968	0.726718	0.467399	1
FBgn0005636	2R	20163258	20178607	+	nvy	protein_coding	20163258	9.3807	-0.584767	1.09462	-0.534221	0.593188	1
FBgn0005638	2R	20219045	20221829	-	slbo	protein_coding	20221829	6.19995	0.384681	1.131	0.340126	0.733762	1
FBgn0005640	3L	3515751	3610521	+	Eip63E	protein_coding	3515751	305.367	0.013363	0.173691	0.0769356	0.938675	1
FBgn0005642	3R	24633705	24637049	-	wdn	protein_coding	24637049	265.474	0.080881	0.228481	0.353995	0.723343	1
FBgn0005648	2R	4018938	4021879	+	Pabp2	protein_coding	4018938	792.038	0.030658	0.198169	0.154707	0.877052	1
FBgn0005649	3R	19868778	19873987	-	Rox8	protein_coding	19873987	666.269	0.0753847	0.188767	0.399354	0.689633	1
FBgn0005654	2R	9090233	9094027	-	lat	protein_coding	9094027	130.888	0.359644	0.2656	1.35408	0.175712	1
FBgn0005655	2R	16149259	16150362	-	mus209	protein_coding	16150362	1844.88	-0.0560746	0.108722	-0.515759	0.606023	1
FBgn0005658	3L	6090717	6117013	+	Ets65A	protein_coding	6090717	1.26168	-0.0605513	2.17508	-0.0278387	0.977791
FBgn0005659	3R	23562262	23574089	+	Ets98B	protein_coding	23562262	7.9555	-0.432509	1.13636	-0.380609	0.703493	1
FBgn0005660	2L	547016	552454	-	Ets21C	protein_coding	552454	6.68155	0.3307	1.26672	0.261068	0.79404	1
FBgn0005666	4	745030	796707	+	bt	protein_coding	745030	1903.73	0.0566218	0.176507	0.32079	0.748369	1
FBgn0005670	X	2053175	2056160	-	Cyp4d1	protein_coding	2056160	14.2974	0.4218	0.945403	0.446159	0.655482	1
FBgn0005671	3R	8449484	8453551	-	Vha55	protein_coding	8453551	1280.8	-0.0343548	0.199543	-0.172167	0.863306	1
FBgn0005672	2L	19567900	19577324	-	spi	protein_coding	19577324	582.352	0.00960602	0.149434	0.0642827	0.948745	1
FBgn0005674	3R	19777852	19784117	-	Aats-glupro	protein_coding	19784117	665.227	-0.10982	0.158236	-0.69403	0.487663	1
FBgn0005677	2L	16466512	16485984	-	dac	protein_coding	16485984	2.06584	0.932303	1.94098	0.480325	0.630996
FBgn0005683	2L	10420625	10422780	-	pie	protein_coding	10422780	83.89	-0.0948161	0.360152	-0.263267	0.792345	1
FBgn0005694	3L	21426522	21431739	+	Aef1	protein_coding	21426522	154.85	-0.102352	0.299774	-0.34143	0.73278	1
FBgn0005695	2R	4611765	4616509	+	gcl	protein_coding	4611765	503.821	-0.101875	0.144572	-0.704664	0.48102	1
FBgn0005696	3R	23064885	23066950	+	DNApol-alpha73	protein_coding	23064885	343.874	0.0647802	0.168889	0.383566	0.7013	1
FBgn0005771	2L	14490862	14494019	+	noc	protein_coding	14490862	331.436	0.56432	0.197434	2.85827	0.00425954	0.162339
FBgn0005775	3L	4936758	5079033	-	Con	protein_coding	5079033	88.1955	0.246991	0.38515	0.641284	0.521338	1
FBgn0005777	3R	5573597	5576822	+	PpD3	protein_coding	5573597	630.96	-0.134519	0.132131	-1.01807	0.308645	1
FBgn0008635	X	18275580	18279228	-	betaCop	protein_coding	18279228	1009.33	0.139186	0.119417	1.16554	0.243799	1
FBgn0008646	3R	9693067	9700638	-	E5	protein_coding	9700638	1.60112	3.96004	2.51877	1.57221	0.115901
FBgn0008654	2R	8884006	8895307	+	Su(z)2	protein_coding	8884006	83.0726	0.387271	0.371631	1.04208	0.297373	1
FBgn0010014	X	5226532	5228482	+	CanB	protein_coding	5226532	28.6482	0.222877	0.609014	0.365963	0.714393	1
FBgn0010015	3R	26865098	26872543	+	CanA1	protein_coding	26865098	9.52525	0.264596	1.00624	0.262956	0.792584	1
FBgn0010019	X	361090	363366	-	Cyp4g1	protein_coding	363366	1195.34	0.885745	1.50579	0.588227	0.55638	1
FBgn0010038	3R	8197693	8198426	+	GstD2	protein_coding	8197693	22.4359	0.97456	0.778891	1.25121	0.210856	1
FBgn0010039	3R	8198790	8199535	+	GstD3	protein_coding	8198790	657.868	0.124481	0.228565	0.544619	0.586016	1
FBgn0010040	3R	8199824	8200546	+	GstD4	protein_coding	8199824	12.1519	-0.284343	0.929404	-0.305941	0.75965	1
FBgn0010041	3R	8201486	8202136	+	GstD5	protein_coding	8201486	5.86583	-1.65537	1.65363	-1.00105	0.316803	1
FBgn0010042	3R	8202894	8203629	+	GstD6	protein_coding	8202894	3.82012	-1.2666	1.82743	-0.693106	0.488243	1
FBgn0010043	3R	8204261	8204977	+	GstD7	protein_coding	8204261	1.33173	-0.150912	4.25087	-0.0355014	0.97168
FBgn0010051	3R	1342862	1364584	+	Itp-r83A	protein_coding	1342862	268.356	0.112052	0.269208	0.416227	0.677244	1
FBgn0010052	2R	12007311	12010278	+	Jhe	protein_coding	12007311	14.8466	-0.0704743	0.886033	-0.0795391	0.936604	1
FBgn0010053	2R	14740939	14742614	-	Jheh1	protein_coding	14742614	798.995	0.199571	0.140899	1.41641	0.156657	1
FBgn0010078	2R	18741898	18743211	+	RpL23	protein_coding	18741898	77485.9	-0.0174763	0.113816	-0.153548	0.877966	1
FBgn0010097	2L	19183863	19185726	-	gammaTub37C	protein_coding	19185726	225.316	-0.216272	0.257705	-0.839224	0.401344	1
FBgn0010100	2L	21168616	21173017	+	Acon	protein_coding	21168616	1784.83	0.0747116	0.156097	0.478622	0.632208	1
FBgn0010105	3L	15714611	15721530	-	comm	protein_coding	15721530	20.3201	-0.208923	0.745763	-0.280147	0.779365	1
FBgn0010109	2R	4116476	4119832	-	dpn	protein_coding	4119832	5.91522	-1.90138	1.17779	-1.61436	0.106449	1
FBgn0010113	3R	26103656	26190686	+	hdc	protein_coding	26103656	227.242	0.131713	0.309798	0.425157	0.670723	1
FBgn0010114	2R	5115286	5134752	-	hig	protein_coding	5134752	1.34193	1.53569	2.54793	0.602719	0.546696
FBgn0010173	3R	4087842	4090171	-	RpA-70	protein_coding	4090171	1580.61	-0.0561948	0.13081	-0.42959	0.667494	1
FBgn0010194	X	18395589	18399436	-	Wnt5	protein_coding	18399436	43.4331	0.225734	0.501914	0.449746	0.652893	1
FBgn0010198	X	13229806	13231687	-	RpS15Aa	protein_coding	13231687	66766.6	-0.0475492	0.163391	-0.291014	0.771041	1
FBgn0010213	2R	12660376	12661440	-	Sod2	protein_coding	12661440	1975.82	-0.155237	0.089314	-1.73811	0.0821916	0.969022
FBgn0010215	3L	23311746	23331200	-	alpha-Cat	protein_coding	23331200	1808.89	-0.0803916	0.178022	-0.451582	0.65157	1
FBgn0010217	4	1052110	1055183	+	ATPsyn-beta	protein_coding	1052110	19363.1	-0.115384	0.131281	-0.87891	0.37945	1
FBgn0010220	2R	4975358	4977304	+	Dbp45A	protein_coding	4975358	511.397	-0.0503784	0.159029	-0.316787	0.751405	1
FBgn0010222	3R	4868226	4876271	-	Nmdmc	protein_coding	4876271	811.138	-0.203337	0.133613	-1.52183	0.128052	1
FBgn0010223	3L	16655657	16661034	-	Galpha73B	protein_coding	16661034	30.7352	0.472184	0.545516	0.865573	0.386724	1
FBgn0010225	3R	60868	66780	+	Gel	protein_coding	60868	335.971	0.091322	0.206419	0.442411	0.658191	1
FBgn0010226	2R	12980751	12987006	-	GstS1	protein_coding	12987006	2213.52	0.0517824	0.103111	0.502202	0.615526	1
FBgn0010228	2R	17585056	17591993	-	HmgZ	protein_coding	17591993	1670.66	0.0586624	0.122717	0.478029	0.63263	1
FBgn0010235	3L	12739716	12743156	-	Klc	protein_coding	12743156	1076.36	0.0162608	0.11497	0.141436	0.887525	1
FBgn0010238	2R	8340696	8353154	+	Lac	protein_coding	8340696	181.474	-0.48858	0.343543	-1.42218	0.154973	1
FBgn0010241	2R	10134471	10140102	+	Mdr50	protein_coding	10134471	1.24116	-0.657518	2.64899	-0.248214	0.803969
FBgn0010246	3L	1318480	1329617	+	Myo61F	protein_coding	1318480	339.455	0.191316	0.195261	0.979796	0.327187	1
FBgn0010247	3RHet	1935205	2026815	+	Parp	protein_coding	1935205	1467.25	0.20033	0.196166	1.02123	0.307145	1
FBgn0010258	3R	9480278	9482116	-	Rbp4	protein_coding	9482116	10.4636	0.466674	0.980389	0.476008	0.634068	1
FBgn0010263	2L	2954762	2968434	+	Rbp9	protein_coding	2954762	310.264	0.182534	0.201244	0.907029	0.364391	1
FBgn0010265	2L	8363699	8364609	-	RpS13	protein_coding	8364609	30235.7	-0.121668	0.174237	-0.69829	0.484996	1
FBgn0010269	X	9141375	9144070	+	Dsor1	protein_coding	9141375	252.439	0.0329302	0.200527	0.164218	0.869559	1
FBgn0010278	2R	19693884	19696518	-	Ssrp	protein_coding	19696518	928.716	0.127448	0.129084	0.987325	0.323483	1
FBgn0010280	3L	16106312	16114751	+	Taf4	protein_coding	16106312	345.76	0.0888153	0.226137	0.392749	0.694505	1
FBgn0010282	3R	2206189	2208326	+	TfIIFalpha	protein_coding	2206189	558.017	-0.0714084	0.153484	-0.465248	0.641754	1
FBgn0010287	2L	8072895	8073948	+	Trf	protein_coding	8072895	394.063	-0.851987	0.207977	-4.09655	4.19349e-05	0.0040948
FBgn0010288	2L	2212738	2214211	-	Uch	protein_coding	2214211	1182.92	-0.0116222	0.154445	-0.0752518	0.940014	1
FBgn0010292	X	7795915	7797676	+	bys	protein_coding	7795915	1221.19	-0.130767	0.169192	-0.772889	0.439588	1
FBgn0010295	X	3135524	3136117	-	ng3	protein_coding	3136117	1.91099	3.96004	3.78602	1.04596	0.295578
FBgn0010296	X	3137987	3138253	-	ng4	protein_coding	3138253	14.1119	-0.187601	4.57443	-0.0410108	0.967287	1
FBgn0010300	2L	19133816	19179758	+	brat	protein_coding	19133816	497.338	-0.0946851	0.20813	-0.454933	0.649158	1
FBgn0010303	X	12973240	12984466	-	hep	protein_coding	12984466	179.92	0.15375	0.25282	0.608141	0.543094	1
FBgn0010309	2L	19186043	19189938	+	pigeon	protein_coding	19186043	227.9	-0.0927627	0.218766	-0.424026	0.671547	1
FBgn0010313	3R	904244	912749	-	corto	protein_coding	912749	158.931	0.0379477	0.280686	0.135196	0.892457	1
FBgn0010314	2L	9330767	9331981	+	Cks30A	protein_coding	9330767	276.761	0.247983	0.275921	0.898745	0.368789	1
FBgn0010315	X	15800855	15803709	-	CycD	protein_coding	15803709	689.158	-0.200954	0.16896	-1.18935	0.234301	1
FBgn0010316	2R	5599829	5603607	+	dap	protein_coding	5599829	617.39	-0.034879	0.130688	-0.266887	0.789556	1
FBgn0010317	3L	3466414	3468098	+	CycJ	protein_coding	3466414	535.492	-0.265233	0.159712	-1.66069	0.0967757	1
FBgn0010323	2L	583540	594810	-	Gsc	protein_coding	594810	6.40303	0.747129	1.37002	0.54534	0.58552	1
FBgn0010328	3R	23082315	23089758	-	woc	protein_coding	23089758	781.045	0.0595478	0.159697	0.372879	0.709239	1
FBgn0010329	X	7889730	7920567	+	Tbh	protein_coding	7889730	6.96988	-0.0631231	1.54423	-0.0408767	0.967394	1
FBgn0010333	3L	1300879	1302683	-	Rac1	protein_coding	1302683	630.794	0.156296	0.174489	0.895738	0.370393	1
FBgn0010339	2R	7924811	7926356	+	128up	protein_coding	7924811	2030.6	-0.188472	0.150376	-1.25334	0.210084	1
FBgn0010340	3R	9950148	9951266	-	140up	protein_coding	9951266	420.861	-0.20882	0.195955	-1.06566	0.286579	1
FBgn0010341	X	19591117	19593971	+	Cdc42	protein_coding	19591117	1353.38	0.0173978	0.109506	0.158875	0.873768	1
FBgn0010342	2R	5478331	5480249	+	Map60	protein_coding	5478331	424.33	0.264988	0.155178	1.70764	0.0877035	0.984352
FBgn0010348	3L	22861479	22865331	-	Arf79F	protein_coding	22865331	5869.89	-0.00698336	0.127696	-0.0546872	0.956388	1
FBgn0010350	3L	8121154	8124775	+	CdsA	protein_coding	8121154	548.36	0.00100923	0.143341	0.00704076	0.994382	1
FBgn0010352	3L	16948035	16961824	+	Nc73EF	protein_coding	16948035	434.901	0.0726455	0.238256	0.304905	0.760439	1
FBgn0010355	3R	2472611	2481770	+	Taf1	protein_coding	2472611	204.106	0.0766378	0.256378	0.298925	0.764997	1
FBgn0010356	2R	6764817	6767175	-	Taf5	protein_coding	6767175	257.943	0.0202914	0.208845	0.0971605	0.922599	1
FBgn0010357	2R	7233840	7234641	+	betaTry	protein_coding	7233840	1.86895	-4.3417	2.73267	-1.58881	0.112104
FBgn0010379	3R	11924938	11930239	+	Akt1	protein_coding	11924938	838.136	0.162337	0.189262	0.857739	0.391036	1
FBgn0010380	X	19625036	19628620	+	Bap	protein_coding	19625036	596.872	0.0578543	0.191378	0.302303	0.762421	1
FBgn0010381	3L	3369556	3369942	+	Drs	protein_coding	3369556	724.42	0.718162	0.41858	1.71571	0.0862155	0.98426
FBgn0010382	2L	15727762	15748155	-	CycE	protein_coding	15748155	209.67	-0.102522	0.207755	-0.493477	0.621676	1
FBgn0010383	X	18582570	18586778	-	Cyp18a1	protein_coding	18586778	154.366	0.183884	0.390702	0.470651	0.63789	1
FBgn0010385	2R	5941683	5942081	-	Def	protein_coding	5942081	1.76059	0.0692118	4.63126	0.0149445	0.988076
FBgn0010387	3L	7124963	7126563	+	Dbi	protein_coding	7124963	515.014	0.886387	0.446295	1.9861	0.0470219	0.743835
FBgn0010388	2R	10633462	10634219	+	Dro	protein_coding	10633462	31.8886	1.39894	0.833713	1.67797	0.0933534	1
FBgn0010389	3R	13870936	13878706	-	htl	protein_coding	13878706	291.966	0.050363	0.216538	0.232583	0.816086	1
FBgn0010391	X	11020910	11023120	-	Gtp-bp	protein_coding	11023120	1182.73	0.0219839	0.132878	0.165444	0.868594	1
FBgn0010395	2L	21053033	21058044	+	betaInt-nu	protein_coding	21053033	9.02105	0.29314	0.999435	0.293305	0.769289	1
FBgn0010397	2R	10458315	10463276	-	LamC	protein_coding	10463276	797.746	0.516781	0.156443	3.30332	0.000955476	0.054204
FBgn0010398	2L	10517335	10519269	+	Lrr47	protein_coding	10517335	92.6566	-0.156076	0.329426	-0.473782	0.635655	1
FBgn0010399	3R	1334544	1349046	-	Nmdar1	protein_coding	1349046	1.40636	2.37498	2.7271	0.870882	0.383819
FBgn0010401	3R	3804681	3805336	+	Os-C	protein_coding	3804681	34.2232	0.134354	0.576401	0.233091	0.815691	1
FBgn0010406	3L	7963688	7965549	+	RNaseX25	protein_coding	7963688	611.175	-0.0662498	0.167741	-0.394953	0.692878	1
FBgn0010407	2L	10251843	10254686	+	Ror	protein_coding	10251843	7.49467	-2.08713	1.95276	-1.06881	0.285155	1
FBgn0010408	3L	9502990	9504631	-	RpS9	protein_coding	9504631	59752.8	-0.0273497	0.126683	-0.215891	0.829073	1
FBgn0010409	2R	13433895	13434999	-	RpL18A	protein_coding	13434999	52858	0.0335997	0.0761048	0.441492	0.658857	1
FBgn0010411	2R	16151477	16152353	+	RpS18	protein_coding	16151477	62471.3	0.0238952	0.0986383	0.242251	0.808586	1
FBgn0010412	X	16531912	16532953	+	RpS19a	protein_coding	16531912	30949.7	-0.0280914	0.0804016	-0.349389	0.726797	1
FBgn0010415	2R	17280111	17368680	-	Sdc	protein_coding	17368680	1154.39	0.0814397	0.146543	0.555741	0.578388	1
FBgn0010416	X	16282853	16285443	-	TH1	protein_coding	16285443	456.881	0.0591939	0.158654	0.373102	0.709073	1
FBgn0010417	3L	19592188	19594482	+	Taf6	protein_coding	19592188	196.51	0.154417	0.224161	0.688865	0.490908	1
FBgn0010421	3R	6592344	6593668	-	TfIIFbeta	protein_coding	6593668	495.672	-0.338669	0.167425	-2.0228	0.0430934	0.706859
FBgn0010422	2L	15058919	15060757	-	TfIIS	protein_coding	15060757	662.408	0.0698907	0.167094	0.418272	0.675748	1
FBgn0010423	2R	7161540	7162796	-	TpnC47D	protein_coding	7162796	78.4633	0.376916	0.399736	0.942912	0.345726	1
FBgn0010424	3L	17039260	17041490	+	TpnC73F	protein_coding	17039260	2588.11	0.120358	0.146247	0.822978	0.41052	1
FBgn0010431	3L	8406112	8407203	+	mtrm	protein_coding	8406112	904.986	-0.444714	0.195189	-2.27837	0.0227045	0.489337
FBgn0010434	2R	15116570	15131256	+	cora	protein_coding	15116570	610.393	0.72856	0.260161	2.80042	0.00510355	0.18521
FBgn0010435	2R	20863979	20872321	-	emp	protein_coding	20872321	323.049	0.312065	0.221037	1.41182	0.158003	1
FBgn0010438	3R	12029912	12030973	-	mtSSB	protein_coding	12030973	4300.92	-0.240835	0.151206	-1.59276	0.111214	1
FBgn0010441	3R	23076853	23078902	-	pll	protein_coding	23078902	257.54	0.197087	0.199141	0.989688	0.322327	1
FBgn0010452	3L	13107371	13111177	+	trn	protein_coding	13107371	45.4048	0.296849	0.472812	0.627837	0.530111	1
FBgn0010453	2L	7255460	7277168	-	Wnt4	protein_coding	7277168	98.4109	0.110191	0.355831	0.309672	0.75681	1
FBgn0010470	2R	17374670	17385431	-	Fkbp13	protein_coding	17385431	461.043	0.223991	0.170199	1.31605	0.188156	1
FBgn0010473	2L	4283148	4323781	+	tutl	protein_coding	4283148	153.86	0.335062	0.303732	1.10315	0.269963	1
FBgn0010482	2R	2608606	2628149	-	l(2)01289	protein_coding	2628149	446.141	0.117663	0.194914	0.603669	0.546064	1
FBgn0010488	2R	8803502	8810745	+	NAT1	protein_coding	8803502	1666.55	-0.0134446	0.165584	-0.0811951	0.935287	1
FBgn0010497	2L	12027440	12034123	+	dmGlut	protein_coding	12027440	299.068	-0.593533	0.216215	-2.74511	0.00604915	0.205539
FBgn0010501	2R	19438838	19441079	+	Dcp-1	protein_coding	19438838	330.644	0.0771031	0.180752	0.426567	0.669694	1
FBgn0010504	2R	4034423	4044126	-	kermit	protein_coding	4044126	168.546	0.592609	0.257208	2.30401	0.0212223	0.470753
FBgn0010516	2R	7576432	7578380	-	wal	protein_coding	7578380	1700.25	-0.0569094	0.092405	-0.615869	0.537981	1
FBgn0010520	2L	9895281	9896104	+	Bka	protein_coding	9895281	1191.33	-0.382979	0.144405	-2.65212	0.00799876	0.252255
FBgn0010531	2R	6008991	6010079	-	CCS	protein_coding	6010079	250.481	0.285077	0.230426	1.23718	0.216022	1
FBgn0010548	2R	3354384	3364667	-	Aldh-III	protein_coding	3364667	498.197	-0.0299496	0.161085	-0.185924	0.852504	1
FBgn0010549	2R	5277670	5282786	+	l(2)03659	protein_coding	5277670	49.613	2.91061	0.468215	6.21639	5.08722e-10	2.38635e-07
FBgn0010551	2R	14706972	14709755	+	l(2)03709	protein_coding	14706972	2472.23	-0.0579095	0.0922555	-0.627708	0.530195	1
FBgn0010575	2R	14165703	14244801	-	sbb	protein_coding	14244801	195.994	0.0652921	0.306394	0.213098	0.83125	1
FBgn0010583	2L	825969	833241	+	dock	protein_coding	825969	270.669	-0.255519	0.196449	-1.30068	0.193366	1
FBgn0010590	2R	11901309	11902285	-	Prosbeta1	protein_coding	11902285	3268.39	-0.0525231	0.0924868	-0.567899	0.570104	1
FBgn0010591	2R	12975939	12979462	-	Sply	protein_coding	12979462	307.735	-0.0705656	0.181404	-0.388997	0.697279	1
FBgn0010602	2L	540599	542580	-	lwr	protein_coding	542580	1644.57	0.0307712	0.163309	0.188423	0.850545	1
FBgn0010607	2L	4970135	4973852	-	l(2)05714	protein_coding	4973852	618.703	0.139195	0.156355	0.890254	0.37333	1
FBgn0010611	2R	12223595	12228760	+	Hmgs	protein_coding	12223595	874.926	0.0164062	0.117811	0.139258	0.889246	1
FBgn0010612	2L	10975552	10976422	-	l(2)06225	protein_coding	10976422	9532.39	-0.0209462	0.107536	-0.194783	0.845563	1
FBgn0010620	2R	13282101	13292678	+	Sip1	protein_coding	13282101	397.739	-0.106651	0.231071	-0.461553	0.644402	1
FBgn0010621	2R	8062281	8065021	+	Cct5	protein_coding	8062281	3113.55	0.0764668	0.128044	0.597189	0.550381	1
FBgn0010622	2R	18948943	18950125	-	l(2)06496	protein_coding	18950125	379.553	0.0458127	0.207167	0.221139	0.824984	1
FBgn0010638	2R	10506235	10507186	+	Sec61beta	protein_coding	10506235	1513.88	-0.0187566	0.151327	-0.123947	0.901357	1
FBgn0010651	2R	14684769	14691232	-	l(2)08717	protein_coding	14691232	263.995	0.0969044	0.249694	0.388093	0.697947	1
FBgn0010660	2R	18806459	18812255	-	Nup214	protein_coding	18812255	493.806	0.0996214	0.174996	0.569278	0.569168	1
FBgn0010704	2L	2226523	2231099	+	l(2)s5379	protein_coding	2226523	853.755	0.188811	0.140138	1.34733	0.177874	1
FBgn0010741	3L	11066392	11067488	-	l(3)01239	protein_coding	11067488	3019.53	-0.134474	0.128824	-1.04386	0.29655	1
FBgn0010747	3L	5145778	5147877	+	Srp54k	protein_coding	5145778	1196.07	-0.0204983	0.145113	-0.141257	0.887667	1
FBgn0010750	3R	601323	603213	+	atms	protein_coding	601323	687.377	0.0302866	0.153204	0.197688	0.843289	1
FBgn0010762	3L	10657839	10683834	+	simj	protein_coding	10657839	194.474	0.225805	0.290033	0.77855	0.436245	1
FBgn0010768	3R	14989943	14996296	+	sqz	protein_coding	14989943	83.9971	0.186753	0.364722	0.512043	0.608621	1
FBgn0010770	3R	16941976	16943621	+	ppan	protein_coding	16941976	955.893	-0.180075	0.136042	-1.32368	0.185611	1
FBgn0010772	3R	1490861	1495051	-	Xe7	protein_coding	1495051	154.447	-0.0856487	0.261216	-0.327884	0.742999	1
FBgn0010774	3R	2903618	2906126	-	Ref1	protein_coding	2906126	2228.31	0.035641	0.118618	0.300468	0.76382	1
FBgn0010786	3L	1334889	1339415	+	l(3)02640	protein_coding	1334889	1221.02	-0.112981	0.148924	-0.758647	0.448064	1
FBgn0010803	3R	5089539	5092670	-	Aats-trp	protein_coding	5092670	766.459	-0.0805954	0.12849	-0.627252	0.530494	1
FBgn0010808	3R	26878338	26879637	-	l(3)03670	protein_coding	26879637	1498.41	-0.027963	0.100737	-0.277583	0.781332	1
FBgn0010812	3R	3859027	3862374	+	unc-45	protein_coding	3859027	522.251	0.137629	0.177468	0.775512	0.438037	1
FBgn0010825	3L	8443022	8465769	+	Gug	protein_coding	8443022	228.724	0.0723307	0.259183	0.279072	0.780189	1
FBgn0010830	3L	22731702	22734488	-	l(3)04053	protein_coding	22734488	236.891	0.123049	0.226851	0.542423	0.587527	1
FBgn0010877	3R	14114579	14124606	-	l(3)05822	protein_coding	14124606	268.364	-0.223204	0.217309	-1.02713	0.304361	1
FBgn0010894	3L	5552570	5554698	-	sinu	protein_coding	5554698	207.639	0.0034786	0.222281	0.0156495	0.987514	1
FBgn0010905	3L	2505245	2554292	-	Spn	protein_coding	2554292	285.558	-0.0864456	0.21624	-0.399767	0.689328	1
FBgn0010909	3L	2554847	2586540	-	msn	protein_coding	2586540	934.569	0.12647	0.173976	0.726935	0.467266	1
FBgn0010926	3R	13362654	13365698	-	l(3)07882	protein_coding	13365698	790.318	-0.0418182	0.133442	-0.31338	0.753992	1
FBgn0011016	3L	16122717	16124083	+	SsRbeta	protein_coding	16122717	1967.25	-0.0471434	0.0969405	-0.486313	0.626745	1
FBgn0011020	3R	2977076	2979886	+	Sas-4	protein_coding	2977076	146.911	0.0755824	0.271051	0.278849	0.780361	1
FBgn0011202	2L	20758147	20767536	+	dia	protein_coding	20758147	313.035	0.0674703	0.19145	0.352417	0.724525	1
FBgn0011204	3L	1503226	1517271	-	cue	protein_coding	1517271	911.967	-0.100387	0.163019	-0.615798	0.538028	1
FBgn0011205	3L	20377529	20385013	+	fbl	protein_coding	20377529	537.298	-0.0861402	0.142659	-0.603821	0.545963	1
FBgn0011206	3L	9091208	9123452	-	bol	protein_coding	9123452	123.625	0.274664	0.307086	0.894421	0.371097	1
FBgn0011207	2L	9700796	9708883	+	pelo	protein_coding	9700796	550.724	-0.484536	0.149228	-3.24696	0.00116645	0.0619784
FBgn0011211	2R	18686561	18689685	+	blw	protein_coding	18686561	7195.86	0.0191726	0.146806	0.130598	0.896094	1
FBgn0011217	3R	10558427	10566933	-	eff	protein_coding	10566933	4545.12	0.0630448	0.122793	0.513425	0.607654	1
FBgn0011224	3R	27672709	27819000	-	heph	protein_coding	27819000	570.672	0.0165706	0.146655	0.112991	0.910038	1
FBgn0011225	3R	20078548	20096953	-	jar	protein_coding	20096953	712.501	-0.0714481	0.137943	-0.517953	0.604491	1
FBgn0011227	2R	8644644	8645028	-	ox	protein_coding	8645028	13107	-0.210513	0.14279	-1.47428	0.140405	1
FBgn0011230	2L	8054322	8071624	-	poe	protein_coding	8071624	1162.18	0.101086	0.16496	0.61279	0.540015	1
FBgn0011232	2L	9431405	9435341	+	scat	protein_coding	9431405	128.24	0.198009	0.295291	0.670555	0.502504	1
FBgn0011236	2R	19757796	19764965	+	ken	protein_coding	19757796	248.139	0.122147	0.239398	0.510223	0.609895	1
FBgn0011241	2R	5752015	5762577	-	cbx	protein_coding	5762577	317.36	-0.206977	0.283706	-0.72955	0.465665	1
FBgn0011244	2L	728412	730564	+	Hsp60B	protein_coding	728412	3.79116	-1.65324	1.72688	-0.957353	0.338389	1
FBgn0011259	2L	8542147	8671917	+	Sema-1a	protein_coding	8542147	70.7917	0.287597	0.373012	0.771013	0.440699	1
FBgn0011260	2R	12387701	12420934	+	Sema-2a	protein_coding	12387701	936.712	-0.0873919	0.142637	-0.612686	0.540084	1
FBgn0011272	2L	9967312	9968619	+	RpL13	protein_coding	9967312	25473.9	0.0354867	0.112733	0.314784	0.752926	1
FBgn0011274	2L	17413248	17439923	-	Dif	protein_coding	17439923	242.641	0.557574	0.236505	2.35756	0.0183955	0.433905
FBgn0011277	X	4539160	4541447	-	HLH4C	protein_coding	4541447	1.42003	-0.0892735	2.87897	-0.0310088	0.975263
FBgn0011280	X	20290640	20292009	+	Pbprp2	protein_coding	20290640	4.86536	0.934727	2.21314	0.422354	0.672767	1
FBgn0011283	2L	7496791	7497365	-	Pbprp5	protein_coding	7497365	3.13925	1.55196	2.10668	0.736687	0.461313
FBgn0011284	3L	13034856	13037005	+	RpS4	protein_coding	13034856	45098.7	-0.00842971	0.0957717	-0.0880188	0.929862	1
FBgn0011286	2R	4747869	4775602	+	Rya-r44F	protein_coding	4747869	91.966	0.221216	0.466579	0.474124	0.635411	1
FBgn0011288	3L	24067329	24292305	+	Snap25	protein_coding	24067329	12.8961	0.451449	0.90065	0.501248	0.616196	1
FBgn0011289	3R	23076834	23082186	+	TfIIA-L	protein_coding	23076834	961.494	-0.0271135	0.132167	-0.205145	0.837459	1
FBgn0011290	3R	7504099	7505408	-	Taf12	protein_coding	7505408	139.871	-0.152788	0.280904	-0.543916	0.586499	1
FBgn0011291	2L	9762364	9763244	-	Taf11	protein_coding	9763244	243.348	0.200098	0.285454	0.700982	0.483314	1
FBgn0011294	2L	1329161	1329904	+	a5	protein_coding	1329161	2.89779	5.54504	2.74678	2.01874	0.0435143
FBgn0011296	2R	19572174	19573063	-	l(2)efl	protein_coding	19573063	903.624	0.214584	0.133799	1.60378	0.108763	1
FBgn0011297	2R	19592962	19597311	-	l(2)not	protein_coding	19597311	353.283	0.519927	0.184542	2.81739	0.00484149	0.177001
FBgn0011300	2R	4839846	4850301	+	babo	protein_coding	4839846	177.194	-0.135658	0.228649	-0.593305	0.552977	1
FBgn0011305	2L	10261795	10263554	-	Rsf1	protein_coding	10263554	641.437	-0.101453	0.146783	-0.691179	0.489453	1
FBgn0011327	3L	9468593	9470065	-	Uch-L3	protein_coding	9470065	1700.26	-0.1445	0.161575	-0.894318	0.371152	1
FBgn0011335	3L	12109201	12111155	+	l(3)j2D3	protein_coding	12109201	163.162	0.125181	0.252584	0.495603	0.620174	1
FBgn0011336	3R	20892434	20895372	-	OstStt3	protein_coding	20895372	1584.2	-0.0365639	0.105756	-0.345739	0.729539	1
FBgn0011361	3L	1329949	1331631	+	mtacp1	protein_coding	1329949	4845.08	-0.161283	0.115017	-1.40225	0.160842	1
FBgn0011455	3L	12130596	12131684	-	l(3)neo18	protein_coding	12131684	2871.77	-0.146578	0.101114	-1.44963	0.147163	1
FBgn0011474	3R	10141710	10146216	+	pr-set7	protein_coding	10141710	148.203	-0.11385	0.302892	-0.375877	0.707009	1
FBgn0011476	3R	11103870	11104351	-	l(3)neo43	protein_coding	11104351	1134.25	-0.173717	0.205323	-0.846068	0.397515	1
FBgn0011481	3R	14018216	14025317	-	Ssdp	protein_coding	14025317	250.187	0.0210556	0.224126	0.0939454	0.925153	1
FBgn0011509	3L	8712049	8713325	-	SrpRbeta	protein_coding	8713325	820.338	-0.249992	0.146628	-1.70494	0.0882063	0.984709
FBgn0011559	2L	18356125	18359026	-	Acp36DE	protein_coding	18359026	2.94797	-1.49983	2.68455	-0.558688	0.576374
FBgn0011566	X	2500712	2502700	-	Bzd	protein_coding	2502700	268.482	-0.0728131	0.216483	-0.336345	0.73661	1
FBgn0011570	2L	1704902	1706962	+	cpb	protein_coding	1704902	650.189	0.0657126	0.133985	0.490446	0.623818	1
FBgn0011571	X	16182879	16187553	+	caz	protein_coding	16182879	219.422	-0.239885	0.26531	-0.904166	0.365907	1
FBgn0011573	3L	1795392	1797307	+	Cdc37	protein_coding	1795392	939.84	-0.0540678	0.130724	-0.413602	0.679166	1
FBgn0011576	X	2070924	2072761	+	Cyp4d2	protein_coding	2070924	45.6868	0.115074	0.481695	0.238894	0.811188	1
FBgn0011581	3R	20167275	20169407	+	Dms	protein_coding	20167275	24.9143	2.36381	1.08375	2.18115	0.0291723	0.574516
FBgn0011584	2L	10009386	10013170	+	Trp1	protein_coding	10009386	1017.53	0.107841	0.120823	0.892561	0.372092	1
FBgn0011586	X	8798177	8800281	-	e(r)	protein_coding	8800281	1986.09	0.116041	0.117923	0.984041	0.325095	1
FBgn0011589	2R	13761452	13813097	+	elk	protein_coding	13761452	3.33115	-1.06805	1.78212	-0.599315	0.548963
FBgn0011591	3L	20918991	20942612	-	fng	protein_coding	20942612	536.51	0.186172	0.161347	1.15386	0.248557	1
FBgn0011592	2R	8416561	8451691	+	fra	protein_coding	8416561	399.526	0.256438	0.175827	1.45846	0.144713	1
FBgn0011596	3R	19027366	19029756	-	fzo	protein_coding	19029756	12.3608	0.137494	0.838262	0.164023	0.869713	1
FBgn0011603	2L	4468000	4477024	-	ine	protein_coding	4477024	19.392	-0.243285	0.784114	-0.310267	0.756358	1
FBgn0011604	2R	8524176	8528133	+	Iswi	protein_coding	8524176	445.509	0.0765782	0.15433	0.496199	0.619754	1
FBgn0011606	X	2493190	2498085	-	Klp3A	protein_coding	2498085	331.208	-0.0466702	0.166879	-0.279664	0.779735	1
FBgn0011638	2L	20348393	20350328	-	La	protein_coding	20350328	4287.64	-0.14331	0.122216	-1.1726	0.240956	1
FBgn0011640	3L	7332366	7334996	+	lark	protein_coding	7332366	1217.31	0.216275	0.169131	1.27874	0.200987	1
FBgn0011642	4	1077991	1084936	-	Zyx	protein_coding	1084936	855.363	-0.226754	0.180346	-1.25733	0.208633	1
FBgn0011648	2L	3146056	3159643	-	Mad	protein_coding	3159643	442.191	-0.0124003	0.168226	-0.0737121	0.941239	1
FBgn0011655	3R	27436768	27440922	+	Med	protein_coding	27436768	119.933	0.106011	0.350464	0.302487	0.762281	1
FBgn0011656	2R	5801001	5846350	-	Mef2	protein_coding	5846350	279.644	0.0942071	0.259943	0.362414	0.717043	1
FBgn0011659	2R	4057779	4059906	+	Mlh1	protein_coding	4057779	211.756	-0.154145	0.210089	-0.733713	0.463124	1
FBgn0011660	2R	11255577	11259021	-	Pms2	protein_coding	11259021	159.89	-0.178591	0.250462	-0.713046	0.475818	1
FBgn0011661	X	8767045	8792365	-	Moe	protein_coding	8792365	3974.73	0.131754	0.0826197	1.5947	0.110779	1
FBgn0011666	3R	21341840	21434145	+	msi	protein_coding	21341840	156.542	0.164012	0.261741	0.626617	0.53091	1
FBgn0011668	3R	21657297	21657621	-	Mst57Da	protein_coding	21657621	6.68141	-6.73615	3.51214	-1.91796	0.0551159	0.812882
FBgn0011669	3R	21656444	21656636	-	Mst57Db	protein_coding	21656636	76.3896	0.970472	4.56498	0.21259	0.831646	1
FBgn0011670	3R	21655113	21655487	-	Mst57Dc	protein_coding	21655487	9.92988	1.60673	1.78671	0.899264	0.368512	1
FBgn0011672	3R	16877105	16886517	-	Mvl	protein_coding	16886517	365.72	0.0800097	0.162617	0.492012	0.622711	1
FBgn0011674	2R	16708771	16723569	-	insc	protein_coding	16723569	199.001	-0.21572	0.262423	-0.822029	0.41106	1
FBgn0011676	2L	10804269	10838448	-	Nos	protein_coding	10838448	40.4213	-1.08718	1.83378	-0.592865	0.553272	1
FBgn0011692	3L	4242734	4246233	+	pav	protein_coding	4242734	579.912	0.0559044	0.160827	0.347605	0.728137	1
FBgn0011693	3L	16346333	16347397	-	Pdh	protein_coding	16347397	1.70241	-0.0791114	2.9298	-0.0270023	0.978458
FBgn0011694	2R	21061320	21061729	-	PebII	protein_coding	21061729	9.46124	-0.0894466	1.82203	-0.0490916	0.960846	1
FBgn0011695	2R	19914056	19915040	+	PebIII	protein_coding	19914056	2457.93	-0.0695754	0.115591	-0.601911	0.547233	1
FBgn0011701	3R	14061916	14065324	+	repo	protein_coding	14061916	2.73393	0.358873	1.77844	0.201791	0.84008
FBgn0011703	2L	10325026	10327943	-	RnrL	protein_coding	10327943	1032.46	-0.169427	0.151487	-1.11843	0.263385	1
FBgn0011704	2R	7870650	7872948	-	RnrS	protein_coding	7872948	2443.33	-0.289976	0.0833399	-3.47944	0.00050246	0.0332871
FBgn0011705	2L	8985936	8989539	-	rost	protein_coding	8989539	643.724	-0.197891	0.169256	-1.16918	0.242331	1
FBgn0011706	3L	18390635	18391535	-	rpr	protein_coding	18391535	12.3088	-0.727625	1.00582	-0.723413	0.469426	1
FBgn0011708	2L	16307359	16309273	+	Syx5	protein_coding	16307359	535.152	0.130549	0.142524	0.915974	0.35968	1
FBgn0011710	X	21229303	21232715	+	Sep1	protein_coding	21229303	883.901	0.0634182	0.121743	0.520917	0.602425	1
FBgn0011715	3R	1296639	1298476	+	Snr1	protein_coding	1296639	509.942	-0.00906136	0.174923	-0.0518018	0.958687	1
FBgn0011722	2L	6415257	6423308	-	Tig	protein_coding	6423308	116.053	0.753006	0.333963	2.25476	0.0241485	0.512204
FBgn0011723	3L	11920793	11929019	+	byn	protein_coding	11920793	1.3467	-0.668359	2.45006	-0.272793	0.785013
FBgn0011725	3R	20022615	20047687	-	twin	protein_coding	20047687	342.085	-0.597018	0.181838	-3.28325	0.00102619	0.0564022
FBgn0011726	2R	19931971	19934359	-	tsr	protein_coding	19934359	19772.2	-0.179614	0.183408	-0.97931	0.327427	1
FBgn0011737	2L	6911090	6914138	-	wee	protein_coding	6914138	274.131	0.0436236	0.191821	0.227418	0.820099	1
FBgn0011739	3R	26615379	26632341	-	wts	protein_coding	26632341	149.642	0.0480824	0.319655	0.15042	0.880433	1
FBgn0011740	3R	5238271	5242986	+	alpha-Man-II	protein_coding	5238271	303.078	0.0137071	0.178387	0.076839	0.938752	1
FBgn0011741	X	15629807	15631153	-	Actr13E	protein_coding	15631153	587.604	-0.0843719	0.15818	-0.533393	0.593761	1
FBgn0011742	X	16442323	16448001	-	Arp14D	protein_coding	16448001	1024.11	-0.150311	0.116536	-1.28983	0.197111	1
FBgn0011743	2R	12661811	12663179	+	Arp53D	protein_coding	12661811	13.4815	-0.974056	0.920167	-1.05856	0.289798	1
FBgn0011745	3R	8517458	8519954	+	Arp87C	protein_coding	8517458	1404	-0.0468039	0.11401	-0.410524	0.681421	1
FBgn0011746	2R	4956606	4965059	+	ana	protein_coding	4956606	223.975	0.521098	0.29056	1.79343	0.0729042	0.920252
FBgn0011747	4	137015	150380	-	Ank	protein_coding	150380	2391.69	-0.000450313	0.110015	-0.00409319	0.996734	1
FBgn0011754	X	11589145	11598427	+	PhKgamma	protein_coding	11589145	273.729	-0.180831	0.237806	-0.760417	0.447005	1
FBgn0011758	X	17291534	17297312	+	B-H1	protein_coding	17291534	2.24219	1.74287	1.88868	0.922796	0.356113
FBgn0011760	X	4581825	4596067	+	ctp	protein_coding	4581825	5066.11	0.12595	0.101635	1.23923	0.215259	1
FBgn0011761	X	5206406	5207155	+	dhd	protein_coding	5206406	18417.7	-0.639523	0.214573	-2.98044	0.00287836	0.121941
FBgn0011762	3L	8333414	8337504	+	DNApol-alpha50	protein_coding	8333414	274.768	0.259346	0.207805	1.24803	0.212021	1
FBgn0011763	2R	9109938	9115707	+	Dp	protein_coding	9109938	998.511	-0.0320784	0.10961	-0.292658	0.769783	1
FBgn0011764	X	16227645	16234657	+	Dsp1	protein_coding	16227645	1533.27	0.00490327	0.109063	0.0449581	0.964141	1
FBgn0011766	3R	17446026	17486127	-	E2f	protein_coding	17486127	307.864	0.102499	0.242415	0.422826	0.672423	1
FBgn0011768	3R	6696628	6698102	-	Fdh	protein_coding	6698102	2497.06	-0.170382	0.102361	-1.66452	0.0960094	1
FBgn0011769	3L	9363295	9364338	-	Fdxh	protein_coding	9364338	235.454	-0.342455	0.232509	-1.47287	0.140786	1
FBgn0011770	X	10222910	10223882	-	Gip	protein_coding	10223882	791.64	-0.550677	0.155565	-3.53986	0.000400335	0.0274424
FBgn0011771	3L	22277454	22281295	-	Hem	protein_coding	22281295	636.175	0.135207	0.142249	0.950494	0.341861	1
FBgn0011774	3R	7235770	7238162	+	Irbp	protein_coding	7235770	190.775	-0.0104446	0.219397	-0.0476062	0.96203	1
FBgn0011785	3R	20144741	20154341	+	BRWD3	protein_coding	20144741	158.419	0.102142	0.320824	0.318374	0.750201	1
FBgn0011787	3L	8949891	8950684	+	mRpL12	protein_coding	8949891	963.488	0.00429907	0.154001	0.0279158	0.977729	1
FBgn0011802	3L	10452181	10456201	-	Gem3	protein_coding	10456201	313.697	-0.0539325	0.21242	-0.253896	0.799576	1
FBgn0011817	3L	7972146	8047247	+	nmo	protein_coding	7972146	224.417	0.196035	0.235127	0.833744	0.404425	1
FBgn0011818	2L	2492955	2498846	+	oaf	protein_coding	2492955	312.014	-0.10155	0.196151	-0.517714	0.604658	1
FBgn0011822	X	330172	331475	-	pcl	protein_coding	331475	2.63202	-0.480003	1.98615	-0.241675	0.809032
FBgn0011823	2L	10056906	10060095	+	Pen	protein_coding	10056906	1834.34	-0.129137	0.1555	-0.830462	0.406277	1
FBgn0011824	2R	16983447	16984808	-	CG4038	protein_coding	16984808	912.238	0.183669	0.202104	0.908787	0.363462	1
FBgn0011826	X	16448660	16454056	-	Pp2B-14D	protein_coding	16454056	308.225	0.0142988	0.313045	0.0456767	0.963568	1
FBgn0011828	3L	2601455	2630072	-	Pxn	protein_coding	2630072	851.529	0.058435	0.233108	0.250678	0.802063	1
FBgn0011829	2L	21182394	21198745	-	Ret	protein_coding	21198745	2.40088	-1.65952	2.28045	-0.727715	0.466788
FBgn0011832	2L	2250431	2251275	-	Ser12	protein_coding	2251275	3.0416	-0.244494	2.1639	-0.112988	0.91004
FBgn0011836	3L	9877511	9881783	-	Taf2	protein_coding	9881783	370.989	0.173493	0.169333	1.02457	0.305565	1
FBgn0011837	X	12553395	12576587	+	Tis11	protein_coding	12553395	900.963	0.107353	0.122775	0.874388	0.381907	1
FBgn0012034	3L	21263822	21273343	-	AcCoAS	protein_coding	21273343	280.635	-0.866694	0.263248	-3.29231	0.000993677	0.0554157
FBgn0012036	2L	9387389	9391567	+	Aldh	protein_coding	9387389	4142.69	-0.461458	0.09796	-4.71067	2.46901e-06	0.000338494
FBgn0012037	2L	13905645	13909172	+	Ance	protein_coding	13905645	498.258	0.0180153	0.164275	0.109665	0.912675	1
FBgn0012042	2R	10634876	10635699	+	AttA	protein_coding	10634876	3.05073	2.39301	2.62702	0.910922	0.362337
FBgn0012051	2R	15312578	15318068	+	CalpA	protein_coding	15312578	560.048	0.110961	0.174037	0.63757	0.523753	1
FBgn0012058	3L	7238581	7242440	-	Cdc27	protein_coding	7242440	268.926	0.0457071	0.247959	0.184333	0.853752	1
FBgn0012344	3R	5463904	5476428	+	Dh44	protein_coding	5463904	4.2965	-0.107381	1.78976	-0.0599974	0.952158	1
FBgn0013263	3L	14741029	14754149	-	Trl	protein_coding	14754149	867.889	0.0475162	0.180684	0.26298	0.792566	1
FBgn0013269	3R	11157306	11158864	-	FK506-bp1	protein_coding	11158864	9308.78	-0.0469506	0.127097	-0.369407	0.711824	1
FBgn0013272	2R	18205167	18216933	+	Gp150	protein_coding	18205167	3676.74	0.350555	0.118937	2.94739	0.00320473	0.131288
FBgn0013275	3R	7779885	7782266	-	Hsp70Aa	protein_coding	7782266	2796.69	-0.999901	1.30306	-0.767347	0.442875	1
FBgn0013276	3R	7784257	7786631	+	Hsp70Ab	protein_coding	7784257	16.2196	1.48406	4.57332	0.324503	0.745557	1
FBgn0013277	3R	8291026	8293500	-	Hsp70Ba	protein_coding	8293500	22.7865	-0.691411	1.49748	-0.461718	0.644284	1
FBgn0013278	3R	8331515	8334105	+	Hsp70Bb	protein_coding	8331515	1328.23	1.18686	0.935562	1.2686	0.204583	1
FBgn0013279	3R	8334798	8337183	+	Hsp70Bc	protein_coding	8334798	190.852	-0.417857	1.60926	-0.259657	0.795128	1
FBgn0013300	2L	14879045	14881652	-	Mst35Ba	protein_coding	14881652	1.52825	1.56972	2.68201	0.585275	0.558363
FBgn0013303	3L	19984987	19990668	+	Nca	protein_coding	19984987	1485.9	-0.16868	0.21151	-0.797502	0.42516	1
FBgn0013305	2R	8764599	8767735	-	Nmda1	protein_coding	8767735	921.55	0.0979939	0.129578	0.756255	0.449497	1
FBgn0013307	2R	3892308	3894177	+	Odc1	protein_coding	3892308	12.5487	0.2651	1.00937	0.26264	0.792828	1
FBgn0013308	2R	3894769	3896567	+	Odc2	protein_coding	3894769	2.35528	0.960807	2.54865	0.376987	0.706184
FBgn0013323	2L	575711	576896	-	Ptth	protein_coding	576896	5.62666	-0.228068	1.3456	-0.169491	0.86541	1
FBgn0013325	2R	15329854	15331014	+	RpL11	protein_coding	15329854	54905.3	-0.0904344	0.115574	-0.78248	0.433933	1
FBgn0013334	3R	11760822	11787846	+	Sap47	protein_coding	11760822	201.054	0.0801551	0.264468	0.30308	0.761829	1
FBgn0013342	3L	1630348	1637752	-	n-syb	protein_coding	1637752	23.3552	-0.461258	0.907612	-0.50821	0.611306	1
FBgn0013343	3R	19927322	19931465	-	Syx1A	protein_coding	19931465	191.991	0.299802	0.247998	1.20889	0.226707	1
FBgn0013347	3R	19716110	19716778	-	TfIIA-S	protein_coding	19716778	2140.52	0.149213	0.155275	0.960959	0.336573	1
FBgn0013348	2R	952742	957715	-	TpnC41C	protein_coding	957715	16.0481	-1.11925	0.873169	-1.28183	0.199903	1
FBgn0013432	X	2042496	2043680	-	bcn92	protein_coding	2043680	390.333	-0.0825144	0.235301	-0.350676	0.725831	1
FBgn0013435	2R	5954722	5956206	-	cdc2rk	protein_coding	5956206	220.178	-0.0446054	0.213956	-0.208479	0.834855	1
FBgn0013442	2L	8180222	8181331	+	fos28F	protein_coding	8180222	15.7655	-0.556048	0.813958	-0.683141	0.494518	1
FBgn0013467	2R	11042942	11077797	+	igl	protein_coding	11042942	4.65506	-0.0711625	1.54797	-0.0459714	0.963333	1
FBgn0013469	3L	10974271	11001933	-	klu	protein_coding	11001933	23.5285	-0.216326	0.621639	-0.347993	0.727845	1
FBgn0013531	2L	8071812	8072848	-	MED20	protein_coding	8072848	212.211	-0.27565	0.20758	-1.32792	0.184204	1
FBgn0013548	2R	19590002	19592926	+	l(2)dtl	protein_coding	19590002	116.505	0.108382	0.277422	0.390677	0.696036	1
FBgn0013563	3L	14064992	14069223	+	Pex1	protein_coding	14064992	168.54	-0.00954113	0.243257	-0.0392224	0.968713	1
FBgn0013576	3R	1095838	1176165	-	mtd	protein_coding	1176165	707.194	0.00705909	0.150508	0.0469018	0.962591	1
FBgn0013672	dmel_mitochondrion_genome	4062	4736	+	mt:ATPase6	protein_coding	4062	27761.5	0.353114	0.659185	0.535683	0.592178	1
FBgn0013673	dmel_mitochondrion_genome	3907	4068	+	mt:ATPase8	protein_coding	3907	641.381	-0.903909	0.646785	-1.39754	0.162251	1
FBgn0013674	dmel_mitochondrion_genome	1474	3009	+	mt:CoI	protein_coding	1474	109976	0.203098	0.270326	0.751308	0.452467	1
FBgn0013675	dmel_mitochondrion_genome	3083	3767	+	mt:CoII	protein_coding	3083	79833.1	-0.0608108	0.377324	-0.161163	0.871965	1
FBgn0013676	dmel_mitochondrion_genome	4736	5524	+	mt:CoIII	protein_coding	4736	114432	0.194086	0.387307	0.501116	0.616289	1
FBgn0013678	dmel_mitochondrion_genome	10498	11634	+	mt:Cyt-b	protein_coding	10498	30464.7	0.295016	0.650539	0.453494	0.650193	1
FBgn0013679	dmel_mitochondrion_genome	11720	12658	-	mt:ND1	protein_coding	12658	6366.91	0.336032	0.600719	0.559384	0.5759	1
FBgn0013680	dmel_mitochondrion_genome	240	1265	+	mt:ND2	protein_coding	240	477.609	-1.18744	0.932116	-1.27392	0.202692	1
FBgn0013681	dmel_mitochondrion_genome	5608	5961	+	mt:ND3	protein_coding	5608	8618.39	0.77433	0.915262	0.84602	0.397542	1
FBgn0013683	dmel_mitochondrion_genome	9544	9834	-	mt:ND4L	protein_coding	9834	398.787	-0.384059	0.504731	-0.760919	0.446706	1
FBgn0013684	dmel_mitochondrion_genome	6402	8124	-	mt:ND5	protein_coding	8124	4980.07	0.176545	0.579666	0.304563	0.760699	1
FBgn0013685	dmel_mitochondrion_genome	9970	10494	+	mt:ND6	protein_coding	9970	80.9571	-1.70293	0.726293	-2.34468	0.0190434	0.442299
FBgn0013717	3L	18611906	18615229	-	not	protein_coding	18615229	244.027	0.0848725	0.199782	0.424826	0.670964	1
FBgn0013718	3L	14183970	14226350	+	nuf	protein_coding	14183970	847.608	0.0288079	0.127678	0.225629	0.82149	1
FBgn0013720	X	1364699	1366350	+	pck	protein_coding	1364699	275.828	0.0792754	0.238439	0.332477	0.739529	1
FBgn0013726	2R	4124774	4127835	+	pnut	protein_coding	4124774	927.818	0.0311208	0.140522	0.221466	0.82473	1
FBgn0013732	2R	2544833	2548129	+	sced	protein_coding	2544833	131.836	-0.156486	0.292607	-0.534798	0.59279	1
FBgn0013733	2R	9751742	9829615	-	shot	protein_coding	9829615	406.303	0.337457	0.248937	1.35559	0.175228	1
FBgn0013746	2L	8993818	8997379	-	alien	protein_coding	8997379	1676.65	-0.00814877	0.160957	-0.0506271	0.959623	1
FBgn0013749	4	1144793	1145951	+	Arf102F	protein_coding	1144793	3941.77	-0.34043	0.225656	-1.50863	0.131395	1
FBgn0013750	2R	11209979	11212399	+	Arf51F	protein_coding	11209979	1297.48	-0.0442464	0.154848	-0.285741	0.775077	1
FBgn0013753	3L	1639711	1640952	+	Bgb	protein_coding	1639711	291.424	-0.0465863	0.187186	-0.248877	0.803456	1
FBgn0013756	2R	7740122	7748707	+	Mtor	protein_coding	7740122	701.08	-0.0183103	0.166187	-0.110179	0.912268	1
FBgn0013759	3R	17611484	17648364	-	CASK	protein_coding	17648364	314.967	0.0633655	0.192133	0.3298	0.741551	1
FBgn0013762	2R	11457035	11458918	-	Cdk5	protein_coding	11458918	270.72	0.00397957	0.210406	0.0189138	0.98491	1
FBgn0013763	2R	12579203	12581260	+	CG5210	protein_coding	12579203	1856.5	-0.288015	0.108843	-2.64615	0.00814131	0.253511
FBgn0013764	2R	19919061	19921466	-	Chi	protein_coding	19921466	354.886	-0.0105011	0.184578	-0.0568927	0.954631	1
FBgn0013765	2R	9326819	9337980	-	cnn	protein_coding	9337980	514.334	-0.0677663	0.144063	-0.470395	0.638073	1
FBgn0013770	2R	9848164	9855486	+	Cp1	protein_coding	9848164	5543.68	-0.018867	0.0963103	-0.195899	0.84469	1
FBgn0013771	2R	10766861	10768877	-	Cyp6a9	protein_coding	10768877	388.062	0.306686	0.181812	1.68683	0.0916356	0.996295
FBgn0013772	2R	10774676	10776514	-	Cyp6a8	protein_coding	10776514	85.4357	2.72545	0.609695	4.47019	7.81519e-06	0.000989022
FBgn0013773	2R	10759178	10760970	+	Cyp6a22	protein_coding	10759178	165.202	-0.0545676	0.248957	-0.219185	0.826506	1
FBgn0013799	3L	19811274	19823786	+	Deaf1	protein_coding	19811274	133.741	-0.0374797	0.259431	-0.144469	0.88513	1
FBgn0013810	2L	17501467	17525515	+	Dhc36C	protein_coding	17501467	36.1266	-0.144366	0.47697	-0.302674	0.762139	1
FBgn0013811	3L	1759172	1771758	-	Dhc62B	protein_coding	1771758	4.012	0.427592	1.41965	0.301195	0.763266	1
FBgn0013813	3R	24312675	24345120	+	Dhc98D	protein_coding	24312675	37.8525	0.479514	0.47335	1.01302	0.31105	1
FBgn0013949	3R	20691073	20692425	+	Ela	protein_coding	20691073	7.33148	0.20683	1.29232	0.160046	0.872845	1
FBgn0013953	3R	20667765	20676134	+	Esp	protein_coding	20667765	274.495	-0.0618565	0.241297	-0.25635	0.797681	1
FBgn0013954	2R	15177607	15178467	+	FK506-bp2	protein_coding	15177607	9006.21	-0.0317957	0.134528	-0.236351	0.813161	1
FBgn0013981	3R	10451477	10452336	+	His4r	protein_coding	10451477	14240.4	-0.0743215	0.193791	-0.383513	0.701339	1
FBgn0013983	2R	14297296	14299024	-	imd	protein_coding	14299024	203.863	-0.13903	0.218654	-0.635844	0.524878	1
FBgn0013984	3R	17398221	17445043	-	InR	protein_coding	17445043	138.321	-0.056614	0.306787	-0.184539	0.853591	1
FBgn0013987	X	5653941	5658231	-	MAPk-Ak2	protein_coding	5658231	943.415	0.0427792	0.115993	0.368808	0.712271	1
FBgn0013988	2R	11834431	11873458	-	Strn-Mlck	protein_coding	11873458	136.964	0.164825	0.33231	0.495998	0.619896	1
FBgn0013995	3R	16803907	16841335	+	Calx	protein_coding	16803907	176.166	-0.194705	0.282693	-0.688749	0.490981	1
FBgn0013997	3L	12139619	12150090	+	Nrx-IV	protein_coding	12139619	602.314	0.118	0.143446	0.822611	0.410729	1
FBgn0013998	3R	9660195	9663708	-	Nsf2	protein_coding	9663708	410.98	0.0467741	0.157418	0.297133	0.766365	1
FBgn0014000	2L	19966727	19967685	-	Hf	protein_coding	19967685	55.1391	0.293436	0.478319	0.613473	0.539564	1
FBgn0014001	3R	2176620	2185974	+	Pak	protein_coding	2176620	511.851	0.147829	0.159822	0.924965	0.354984	1
FBgn0014002	3L	15130838	15135692	-	Pdi	protein_coding	15135692	3566.2	0.0544817	0.117949	0.461907	0.644148	1
FBgn0014006	3R	15705441	15711758	+	Pk92B	protein_coding	15705441	936.928	0.0749192	0.120975	0.619297	0.53572	1
FBgn0014007	3L	12728045	12734668	+	Ptp69D	protein_coding	12728045	365.653	0.106519	0.168462	0.632304	0.527188	1
FBgn0014009	2R	2584227	2587441	+	Rab2	protein_coding	2584227	719.713	-0.058745	0.155034	-0.378917	0.70475	1
FBgn0014010	2L	2359196	2365273	-	Rab5	protein_coding	2365273	1043.39	0.185168	0.125981	1.46981	0.141614	1
FBgn0014011	3L	7426749	7428290	-	Rac2	protein_coding	7428290	1199.3	0.211911	0.132774	1.59603	0.110482	1
FBgn0014018	3R	4869900	4873699	-	Rel	protein_coding	4873699	659.98	-0.041246	0.138825	-0.297107	0.766385	1
FBgn0014019	2L	12008376	12009846	+	Rh5	protein_coding	12008376	2.49545	1.89304	1.96966	0.961099	0.336502
FBgn0014020	2R	11990191	11994734	+	Rho1	protein_coding	11990191	4570.05	0.234185	0.149027	1.57143	0.116083	1
FBgn0014022	3R	5339061	5340549	+	Rlb1	protein_coding	5339061	375.657	-0.10666	0.167523	-0.63669	0.524327	1
FBgn0014023	3R	5340538	5341829	-	Rlc1	protein_coding	5341829	1092.25	-0.127308	0.149361	-0.852349	0.39402	1
FBgn0014024	X	5212961	5216759	-	Rnp4F	protein_coding	5216759	404.579	0.214513	0.212364	1.01012	0.312437	1
FBgn0014026	X	6425049	6427318	-	RpL7A	protein_coding	6427318	27654.9	0.0331948	0.0875883	0.378987	0.704698	1
FBgn0014028	2R	2695117	2696677	+	SdhB	protein_coding	2695117	872.349	-0.132723	0.268788	-0.493784	0.621459	1
FBgn0014029	3R	16411851	16414085	-	Sep2	protein_coding	16414085	1289.9	0.0873922	0.124619	0.701276	0.483131	1
FBgn0014031	X	6422981	6424759	+	Spat	protein_coding	6422981	27.8899	0.488826	0.780719	0.626123	0.531234	1
FBgn0014032	X	8357338	8359030	-	Sptr	protein_coding	8359030	275.746	-0.0154059	0.201195	-0.0765717	0.938964	1
FBgn0014033	2L	4121721	4124002	+	Sr-CI	protein_coding	4121721	49.5411	-0.378087	0.600185	-0.629951	0.528727	1
FBgn0014037	3L	19882220	19902510	-	Su(Tpl)	protein_coding	19902510	168.733	-0.0574029	0.321553	-0.178518	0.858316	1
FBgn0014073	3L	4510698	4532145	-	Tie	protein_coding	4532145	38.0042	0.37233	0.572451	0.650413	0.515426	1
FBgn0014075	3L	18865847	18871345	+	Ugt	protein_coding	18865847	762.445	0.0318499	0.122386	0.260242	0.794677	1
FBgn0014076	2L	11171229	11171665	-	Vm32E	protein_coding	11171665	6.64559	-6.66039	3.2929	-2.02265	0.043109	0.706859
FBgn0014092	2L	16327071	16328131	+	CG4278	protein_coding	16327071	988.222	-0.266084	0.225064	-1.18226	0.237104	1
FBgn0014127	2L	20058163	20060975	-	barr	protein_coding	20060975	330.994	0.208245	0.171057	1.2174	0.223452	1
FBgn0014133	X	11573028	11588774	+	bif	protein_coding	11573028	502.673	-0.051478	0.165785	-0.310511	0.756173	1
FBgn0014135	3R	15619795	15662539	-	bnl	protein_coding	15662539	20.3918	-0.189117	0.703601	-0.268784	0.788096	1
FBgn0014141	3R	12917255	12950954	-	cher	protein_coding	12950954	871.446	0.0855052	0.171703	0.497983	0.618496	1
FBgn0014143	3L	21467233	21469579	-	croc	protein_coding	21469579	13.9612	0.350661	0.871881	0.402189	0.687545	1
FBgn0014163	3L	16395896	16404939	-	fax	protein_coding	16404939	2127.78	0.2433	0.15064	1.6151	0.106288	1
FBgn0014184	2R	8054077	8061767	-	Oda	protein_coding	8061767	7120.85	-0.203974	0.0992711	-2.05472	0.0399063	0.680534
FBgn0014189	2L	5539326	5542314	-	Hel25E	protein_coding	5542314	4648.32	-0.0523558	0.118642	-0.441294	0.659	1
FBgn0014269	2R	14856910	14858656	-	prod	protein_coding	14858656	492.853	0.143919	0.152066	0.946427	0.343931	1
FBgn0014340	X	5767868	5770884	-	mof	protein_coding	5770884	170.466	0.176288	0.235313	0.749163	0.453759	1
FBgn0014342	3R	1374048	1376889	-	mia	protein_coding	1376889	29.6789	-0.558663	0.600595	-0.930182	0.352277	1
FBgn0014343	3L	12686739	12703243	+	mirr	protein_coding	12686739	122.788	-0.157734	0.505581	-0.311986	0.755051	1
FBgn0014366	3R	1415323	1417180	-	noi	protein_coding	1417180	573.946	-0.106208	0.146305	-0.725938	0.467877	1
FBgn0014368	3L	11123935	11124502	+	nol	protein_coding	11123935	14.3991	-0.829307	1.07487	-0.771542	0.440386	1
FBgn0014380	3R	5322823	5328299	-	RhoL	protein_coding	5328299	628.533	0.148661	0.18392	0.808291	0.418923	1
FBgn0014388	3L	3401137	3424935	-	sty	protein_coding	3424935	221.72	0.020391	0.260733	0.0782066	0.937664	1
FBgn0014391	X	15741454	15743273	-	sun	protein_coding	15743273	3234.75	-0.122518	0.157189	-0.779429	0.435727	1
FBgn0014395	X	21851573	21853299	+	tilB	protein_coding	21851573	6.07017	-0.195648	1.15657	-0.169162	0.865669	1
FBgn0014396	2L	3493986	3508119	-	tim	protein_coding	3508119	328.964	0.122684	0.186744	0.656964	0.511204	1
FBgn0014411	X	1767896	1770514	+	Vps26	protein_coding	1767896	318.512	0.078887	0.217079	0.363403	0.716304	1
FBgn0014417	2L	8408970	8411868	-	CG13397	protein_coding	8411868	178.968	-2.50593	0.268164	-9.34478	9.20801e-21	1.13615e-17
FBgn0014427	3R	25026174	25027492	+	CG11899	protein_coding	25026174	1218.86	-0.179727	0.108726	-1.65302	0.0983259	1
FBgn0014455	X	15344294	15346679	+	Ahcy13	protein_coding	15344294	5588.53	-0.188225	0.0938549	-2.00549	0.0449109	0.719664
FBgn0014464	X	8364921	8367120	+	Cp7Fa	protein_coding	8364921	2.21403	0.262522	1.8673	0.140588	0.888195
FBgn0014465	X	8367238	8370104	+	Cp7Fb	protein_coding	8367238	8.45823	0.162975	1.19624	0.136239	0.891632	1
FBgn0014467	X	18260733	18271897	+	CrebB-17A	protein_coding	18260733	636.149	0.0822779	0.136238	0.603926	0.545893	1
FBgn0014469	2R	4332217	4334676	+	Cyp4e2	protein_coding	4332217	474.033	0.45693	0.151444	3.01716	0.00255153	0.111443
FBgn0014850	3L	15653649	15654115	-	Eig71Ej	protein_coding	15654115	2.5325	0.962414	4.17274	0.230643	0.817592
FBgn0014857	2L	5055058	5056149	+	His3.3A	protein_coding	5055058	3376.51	-0.00880512	0.122036	-0.0721519	0.942481	1
FBgn0014859	2L	20683462	20714589	-	Hr38	protein_coding	20714589	2.19288	-1.06817	1.91986	-0.556379	0.577952
FBgn0014861	3R	4090565	4093653	+	Mcm2	protein_coding	4090565	590.017	0.213449	0.152574	1.39898	0.161818	1
FBgn0014863	3R	2939244	2943453	-	Mlp84B	protein_coding	2943453	837.545	0.347977	0.145353	2.39402	0.0166649	0.407046
FBgn0014865	2R	11296351	11296618	+	Mtk	protein_coding	11296351	150.81	-1.01986	1.90331	-0.535837	0.592071	1
FBgn0014868	X	9050962	9052548	-	Ost48	protein_coding	9052548	1592.37	-0.0162357	0.101595	-0.159808	0.873033	1
FBgn0014869	3R	24973970	24975623	+	Pglym78	protein_coding	24973970	1538.98	-0.131331	0.143975	-0.912178	0.361675	1
FBgn0014870	2R	12748826	12755219	-	Psi	protein_coding	12755219	253.752	0.107855	0.277445	0.388745	0.697465	1
FBgn0014877	2R	9441587	9443111	+	Roe1	protein_coding	9441587	775.751	0.0725298	0.120418	0.602315	0.546964	1
FBgn0014879	3R	11089257	11090975	+	Set	protein_coding	11089257	2279.82	-0.0593731	0.114248	-0.519687	0.603282	1
FBgn0014903	X	925538	927198	+	CG14630	protein_coding	925538	136.763	-0.161892	0.265056	-0.610783	0.541343	1
FBgn0014906	2L	3163645	3169462	+	Hydr2	protein_coding	3163645	509.931	0.185919	0.148744	1.24993	0.211325	1
FBgn0014930	3R	3737739	3738999	-	CG2846	protein_coding	3738999	593.774	-0.137912	0.200312	-0.688489	0.491145	1
FBgn0014931	3R	3739579	3742272	+	CG2678	protein_coding	3739579	627.723	-0.129467	0.170905	-0.757538	0.448728	1
FBgn0015000	2L	4945598	4948324	+	betaggt-I	protein_coding	4945598	303.365	-0.0271212	0.179242	-0.15131	0.879731	1
FBgn0015001	2R	7244225	7245042	+	iotaTry	protein_coding	7244225	1.9695	0.925273	2.44264	0.3788	0.704837
FBgn0015010	X	14678697	14680584	-	Ag5r	protein_coding	14680584	6.25005	-0.0504406	1.45616	-0.0346395	0.972367	1
FBgn0015011	3R	12804161	12807905	-	Ahcy89E	protein_coding	12807905	17.1954	0.117158	0.724998	0.161597	0.871623	1
FBgn0015019	3R	12473311	12475700	+	Cctgamma	protein_coding	12473311	3208.67	-0.115859	0.107481	-1.07795	0.281056	1
FBgn0015024	X	12547816	12551867	+	CkIalpha	protein_coding	12547816	1129.5	-0.015197	0.13987	-0.108651	0.913479	1
FBgn0015025	3L	15810079	15811721	+	CkIIalpha-i1	protein_coding	15810079	84.3918	-0.303704	0.355631	-0.853987	0.393112	1
FBgn0015031	2L	5327241	5327969	+	cype	protein_coding	5327241	7495.06	-0.0314866	0.138161	-0.227897	0.819726	1
FBgn0015033	3L	7486657	7489279	-	Cyp4d8	protein_coding	7489279	72.406	0.0630315	0.491466	0.128252	0.89795	1
FBgn0015034	2R	4334974	4337250	+	Cyp4e1	protein_coding	4334974	9.22058	0.213199	1.00147	0.212885	0.831417	1
FBgn0015035	2L	9747839	9750071	-	Cyp4e3	protein_coding	9750071	24.481	1.6737	1.03067	1.62389	0.104399	1
FBgn0015036	X	2072917	2075031	+	Cyp4ae1	protein_coding	2072917	12.1619	-0.272121	0.908526	-0.29952	0.764544	1
FBgn0015037	2R	5127548	5129644	+	Cyp4p1	protein_coding	5127548	8.88266	3.7409	1.91674	1.9517	0.0509744	0.77847
FBgn0015038	2R	3015343	3017311	-	Cyp9b1	protein_coding	3017311	5.08392	-1.39724	1.64657	-0.848574	0.396118	1
FBgn0015039	2R	3017782	3019640	-	Cyp9b2	protein_coding	3019640	9.38711	0.679524	1.13307	0.599721	0.548692	1
FBgn0015040	2R	20518586	20520446	+	Cyp9c1	protein_coding	20518586	190.919	0.502719	0.250169	2.00952	0.0444823	0.719664
FBgn0015075	3L	22256469	22259117	+	Ddx1	protein_coding	22256469	392.674	-0.128897	0.159222	-0.809544	0.418202	1
FBgn0015129	3R	25456026	25485706	-	DopR2	protein_coding	25485706	3.17088	1.13143	1.80491	0.626862	0.53075
FBgn0015218	3L	9392718	9395560	-	eIF-4E	protein_coding	9395560	3227.63	-0.0657315	0.20844	-0.315349	0.752496	1
FBgn0015221	3R	26213526	26216306	+	Fer2LCH	protein_coding	26213526	2160.15	0.0604094	0.209033	0.288995	0.772585	1
FBgn0015222	3R	26211295	26213900	-	Fer1HCH	protein_coding	26213900	3266.3	-0.0229561	0.118434	-0.193829	0.84631	1
FBgn0015229	3R	17676627	17681984	-	glec	protein_coding	17681984	146.813	-0.196713	0.317291	-0.619976	0.535274	1
FBgn0015239	3L	21487119	21490594	-	Hr78	protein_coding	21490594	655.425	0.0114135	0.138319	0.0825158	0.934237	1
FBgn0015240	3R	20850961	20855075	+	Hr96	protein_coding	20850961	147.114	-0.000838406	0.264081	-0.0031748	0.997467	1
FBgn0015245	X	11002515	11006341	+	Hsp60	protein_coding	11002515	5948.32	-0.0875661	0.0846705	-1.0342	0.301043	1
FBgn0015247	2R	11819675	11822330	-	Iap2	protein_coding	11822330	735.832	-0.132627	0.136492	-0.971684	0.331208	1
FBgn0015268	2R	19792698	19794837	-	Nap1	protein_coding	19794837	14280.4	-0.209536	0.0955289	-2.19343	0.0282766	0.570795
FBgn0015269	3R	21808735	21821459	+	Nf1	protein_coding	21808735	181.554	0.0853012	0.262771	0.324622	0.745467	1
FBgn0015270	3R	9790639	9792803	+	Orc2	protein_coding	9790639	133.716	0.0542192	0.253101	0.214219	0.830376	1
FBgn0015271	2L	13829857	13831576	+	Orc5	protein_coding	13829857	246.47	-0.0920903	0.244045	-0.377349	0.705914	1
FBgn0015277	2R	19447961	19451558	+	Pi3K59F	protein_coding	19447961	212.23	-0.000838766	0.214601	-0.00390849	0.996881	1
FBgn0015278	3L	11767750	11783113	-	Pi3K68D	protein_coding	11783113	419.122	0.0913891	0.15189	0.601679	0.547388	1
FBgn0015279	3R	16454694	16460430	-	Pi3K92E	protein_coding	16460430	297.918	0.0825017	0.206483	0.399557	0.689483	1
FBgn0015282	3R	19755595	19757247	-	Pros26.4	protein_coding	19757247	2002.47	-0.0827823	0.102638	-0.806545	0.419929	1
FBgn0015283	3L	21530100	21531682	+	Pros54	protein_coding	21530100	2059.71	-0.00613499	0.11268	-0.0544463	0.95658	1
FBgn0015286	X	3599017	3613665	-	Rala	protein_coding	3613665	653.696	0.00174701	0.169782	0.0102897	0.99179	1
FBgn0015288	X	656593	659172	-	RpL22	protein_coding	659172	28918.7	-0.0281691	0.0902055	-0.312277	0.75483	1
FBgn0015295	2R	12086931	12090388	-	shark	protein_coding	12090388	155.454	-0.0039734	0.250697	-0.0158494	0.987355	1
FBgn0015296	3L	9420110	9421771	+	Shc	protein_coding	9420110	266.443	0.0515616	0.192043	0.268489	0.788323	1
FBgn0015298	3L	7340410	7341134	-	Srp19	protein_coding	7341134	1033.93	0.0815593	0.210152	0.388096	0.697945	1
FBgn0015299	2L	8211347	8211938	+	Ssb-c31a	protein_coding	8211347	3385.21	-0.127748	0.162083	-0.788166	0.4306	1
FBgn0015316	2L	8998537	8999468	+	Try29F	protein_coding	8998537	52.0316	0.381488	0.450809	0.84623	0.397424	1
FBgn0015320	2L	10765010	10767939	-	UbcD2	protein_coding	10767939	548.955	0.0363724	0.14743	0.24671	0.805132	1
FBgn0015321	3L	9691436	9692979	+	UbcD4	protein_coding	9691436	1339.94	-0.00492852	0.117373	-0.0419902	0.966507	1
FBgn0015324	3R	1417485	1420421	+	Vha26	protein_coding	1417485	4028.53	-0.166303	0.0778328	-2.13667	0.032625	0.610578
FBgn0015331	3R	58765	60763	+	abs	protein_coding	58765	85.0571	0.0133924	0.405316	0.033042	0.973641	1
FBgn0015338	2L	16305786	16307275	-	CG5861	protein_coding	16307275	998.837	-0.116432	0.190058	-0.612612	0.540133	1
FBgn0015351	3R	12475703	12478029	-	CG14906	protein_coding	12478029	62.3202	0.153575	4.56679	0.0336286	0.973173	1
FBgn0015359	3L	2257456	2258922	+	CG2034	protein_coding	2257456	426.896	0.0605717	0.217017	0.279111	0.78016	1
FBgn0015360	3L	2258839	2262664	-	oxt	protein_coding	2262664	172.361	-0.0451983	0.225	-0.200881	0.840791	1
FBgn0015371	2R	11002762	11032288	+	chn	protein_coding	11002762	113.927	-0.153531	0.299996	-0.511776	0.608808	1
FBgn0015372	2R	19407362	19411096	-	chrw	protein_coding	19411096	105.649	-0.000949238	0.357009	-0.00265886	0.997879	1
FBgn0015374	X	16487712	16489449	+	crl	protein_coding	16487712	747.365	0.0794828	0.139407	0.570148	0.568577	1
FBgn0015376	2L	3707230	3711748	-	cutlet	protein_coding	3711748	119.488	0.0733101	0.266546	0.275037	0.783288	1
FBgn0015379	X	21216375	21217885	+	dod	protein_coding	21216375	604.767	-0.0265103	0.140447	-0.188757	0.850283	1
FBgn0015380	2L	19190346	19208621	+	drl	protein_coding	19190346	326.093	1.10437	0.240839	4.58552	4.52856e-06	0.000580538
FBgn0015391	2L	16733617	16738372	-	glu	protein_coding	16738372	494.651	0.340853	0.148782	2.29096	0.021966	0.483751
FBgn0015393	2L	9699791	9700459	+	hoip	protein_coding	9699791	9971.45	-0.260148	0.162808	-1.59788	0.110069	1
FBgn0015396	3R	6175906	6187343	+	jumu	protein_coding	6175906	817.55	0.0596452	0.12616	0.472773	0.636375	1
FBgn0015399	2L	12817000	12822787	-	kek1	protein_coding	12822787	239.788	0.450486	0.206454	2.18202	0.0291084	0.574516
FBgn0015400	2L	11606514	11626124	+	kek2	protein_coding	11606514	3.1987	0.187139	1.52747	0.122515	0.902491
FBgn0015402	3R	1305871	1309607	-	ksr	protein_coding	1309607	233.17	0.123951	0.218869	0.566325	0.571173	1
FBgn0015477	2R	5055261	5064685	-	Rme-8	protein_coding	5064685	464.882	-0.0713898	0.179211	-0.398355	0.690368	1
FBgn0015509	2R	3804361	3808560	+	lin19	protein_coding	3804361	1525.28	-0.0810529	0.100653	-0.805268	0.420665	1
FBgn0015513	3R	19607488	19627356	+	mbc	protein_coding	19607488	338.489	0.060874	0.193328	0.314874	0.752858	1
FBgn0015519	X	8176830	8223711	-	nAcRalpha-7E	protein_coding	8223711	36.0224	1.35555	0.554507	2.4446	0.0145014	0.367977
FBgn0015520	3R	12465927	12468834	+	nonA-l	protein_coding	12465927	356.302	-0.104554	0.178576	-0.585487	0.558221	1
FBgn0015521	2L	2856070	2857041	+	RpS21	protein_coding	2856070	39343.4	-0.254712	0.0916735	-2.77847	0.00546153	0.193924
FBgn0015522	2R	13734206	13735949	+	olf186-M	protein_coding	13734206	289.242	-0.520165	0.237019	-2.19461	0.0281916	0.570245
FBgn0015524	2R	16771116	16790900	-	otp	protein_coding	16790900	3.10971	3.0648	1.98589	1.54329	0.122761
FBgn0015527	X	21217530	21220866	-	pen	protein_coding	21220866	1745.55	-0.0379567	0.0986465	-0.384775	0.700404	1
FBgn0015541	3R	22741488	22771031	+	sda	protein_coding	22741488	430.239	0.375861	0.251828	1.49253	0.13556	1
FBgn0015542	3R	25884037	25947101	+	sima	protein_coding	25884037	299.441	-0.0497581	0.204524	-0.243287	0.807783	1
FBgn0015544	2R	20046888	20049021	+	spag	protein_coding	20046888	177.941	0.284715	0.228156	1.2479	0.212069	1
FBgn0015546	2L	14362069	14366840	+	spel1	protein_coding	14362069	420.358	-0.3239	0.171474	-1.88891	0.0589036	0.841443
FBgn0015553	2L	18679631	18682155	-	tos	protein_coding	18682155	182.767	-0.138081	0.232327	-0.594338	0.552286	1
FBgn0015558	X	21199695	21210649	-	tty	protein_coding	21210649	46.3221	-0.0414704	0.472125	-0.0878379	0.930005	1
FBgn0015561	2R	5082719	5087377	+	unpg	protein_coding	5082719	17.6187	0.579892	0.694771	0.834652	0.403914	1
FBgn0015562	2R	12842969	12844826	+	veg	protein_coding	12842969	199.809	-0.0839674	0.214477	-0.391497	0.69543	1
FBgn0015565	X	3756996	3762359	-	yin	protein_coding	3762359	510.362	-0.762941	0.147503	-5.17237	2.31143e-07	4.8545e-05
FBgn0015568	3R	3371455	3374844	-	alpha-Est1	protein_coding	3374844	190.573	-0.932176	0.253718	-3.67407	0.00023872	0.0187016
FBgn0015569	3R	3312305	3319636	-	alpha-Est10	protein_coding	3319636	90.582	0.0486338	0.333388	0.145877	0.884018	1
FBgn0015570	3R	3367533	3370952	+	alpha-Est2	protein_coding	3367533	17.3396	-0.441661	0.771565	-0.572422	0.567036	1
FBgn0015571	3R	3364694	3367349	-	alpha-Est3	protein_coding	3367349	209.305	0.155109	0.248997	0.622937	0.533326	1
FBgn0015572	3R	3362409	3364333	-	alpha-Est4	protein_coding	3364333	17.4856	0.444944	0.794333	0.560149	0.575378	1
FBgn0015575	3R	3345285	3349476	-	alpha-Est7	protein_coding	3349476	145.364	-0.0770567	0.297732	-0.258812	0.79578	1
FBgn0015576	3R	3335065	3341391	-	alpha-Est8	protein_coding	3341391	207.713	0.402225	0.30345	1.32551	0.185002	1
FBgn0015577	3R	3319819	3330808	-	alpha-Est9	protein_coding	3330808	162.33	0.35937	0.275886	1.30261	0.19271	1
FBgn0015582	2R	7178499	7180676	-	dare	protein_coding	7180676	233.969	-0.092049	0.237975	-0.386801	0.698904	1
FBgn0015584	2R	12637308	12637827	-	Acp53Ea	protein_coding	12637827	3.72522	-0.98456	3.11972	-0.315592	0.752312	1
FBgn0015585	3L	3815839	3816354	-	Acp63F	protein_coding	3816354	6.55343	-1.04393	2.45114	-0.425895	0.670184	1
FBgn0015589	3R	24658022	24670372	-	Apc	protein_coding	24670372	206.818	0.0920677	0.26034	0.353644	0.723605	1
FBgn0015591	3R	20586252	20590780	-	Ast	protein_coding	20590780	1.35935	-0.0255224	2.65734	-0.00960449	0.992337
FBgn0015600	2L	3068345	3144613	-	toc	protein_coding	3144613	256.614	0.0403879	0.219094	0.18434	0.853746	1
FBgn0015602	2R	10657939	10660135	+	BEAF-32	protein_coding	10657939	573.221	-0.140859	0.144849	-0.972451	0.330826	1
FBgn0015609	2L	17647053	17778340	-	CadN	protein_coding	17778340	162.684	0.152397	0.271506	0.561304	0.57459	1
FBgn0015614	2R	3673517	3676558	+	CanB2	protein_coding	3673517	1452.03	-0.0773551	0.0972647	-0.795305	0.426436	1
FBgn0015615	X	16483035	16487462	-	Cap	protein_coding	16487462	368.304	0.0304417	0.170084	0.178981	0.857953	1
FBgn0015618	3L	9830180	9831791	-	Cdk8	protein_coding	9831791	186.681	-0.0305124	0.234471	-0.130133	0.896461	1
FBgn0015621	2L	819964	821209	+	Clp	protein_coding	819964	359.777	-0.0988641	0.1836	-0.538475	0.590249	1
FBgn0015622	3R	25140965	25145366	-	Cnx99A	protein_coding	25145366	1009.73	0.0119009	0.165696	0.0718234	0.942742	1
FBgn0015623	2L	6338836	6346280	+	Cpr	protein_coding	6338836	683.364	0.0918424	0.176074	0.521613	0.60194	1
FBgn0015625	3R	20694075	20696617	-	CycB3	protein_coding	20696617	105.56	-0.301119	0.291849	-1.03176	0.302184	1
FBgn0015663	2L	3619191	3621573	+	Dot	protein_coding	3619191	47.0535	0.411286	0.4557	0.902537	0.366772	1
FBgn0015664	2L	9964147	9967455	-	Dref	protein_coding	9967455	707.973	0.0782693	0.122698	0.637904	0.523536	1
FBgn0015714	2R	10761459	10763063	+	Cyp6a17	protein_coding	10761459	293.434	-1.26805	0.240318	-5.27655	1.31641e-07	2.88763e-05
FBgn0015721	2R	16989435	17011220	+	king-tubby	protein_coding	16989435	1.74538	1.21269	2.17883	0.556578	0.577816
FBgn0015737	3R	23114493	23117312	+	Hmu	protein_coding	23114493	261.875	-0.120289	0.279233	-0.430782	0.666627	1
FBgn0015754	2R	12066331	12072608	+	Lis-1	protein_coding	12066331	1200.04	0.0752867	0.110831	0.679292	0.496953	1
FBgn0015756	2L	11002833	11004189	-	RpL9	protein_coding	11004189	53370.8	-0.0593071	0.111624	-0.531312	0.595202	1
FBgn0015765	3R	19976138	19978023	-	Mpk2	protein_coding	19978023	238.391	-0.0377496	0.214566	-0.175935	0.860345	1
FBgn0015766	3L	5560019	5570448	-	Msr-110	protein_coding	5570448	552.4	0.338723	0.202664	1.67135	0.0946532	1
FBgn0015772	2L	18957900	18968721	-	Nak	protein_coding	18968721	233.142	0.114826	0.222185	0.516806	0.605292	1
FBgn0015773	X	14498045	14547864	-	NetA	protein_coding	14547864	36.4927	0.576101	0.587485	0.980623	0.326779	1
FBgn0015774	X	14580071	14643409	-	NetB	protein_coding	14643409	70.5341	0.277137	0.414071	0.669298	0.503306	1
FBgn0015776	2L	6778555	6786861	-	nrv1	protein_coding	6786861	1916.89	0.0211509	0.146389	0.144484	0.885118	1
FBgn0015777	2L	6789770	6798862	-	nrv2	protein_coding	6798862	780.889	0.0382803	0.169024	0.226479	0.820829	1
FBgn0015778	3R	9472726	9480285	+	rin	protein_coding	9472726	1019.89	0.0434007	0.171447	0.253144	0.800157	1
FBgn0015781	3R	14854659	14855881	+	P5cr	protein_coding	14854659	433.842	-0.0496641	0.169723	-0.292618	0.769814	1
FBgn0015789	X	20122451	20125717	+	Rab10	protein_coding	20122451	1223.6	-0.0102244	0.100693	-0.101541	0.919121	1
FBgn0015790	3R	16937130	16941868	+	Rab11	protein_coding	16937130	2004.05	-0.0102921	0.112538	-0.0914545	0.927131	1
FBgn0015791	2L	14355147	14358764	+	Rab14	protein_coding	14355147	278.663	0.170823	0.214273	0.797222	0.425322	1
FBgn0015793	3L	8290118	8291606	+	Rab-RP3	protein_coding	8290118	110.127	0.166836	0.495566	0.336658	0.736375	1
FBgn0015794	X	5564860	5565842	-	Rab-RP4	protein_coding	5565842	763.723	-0.128445	0.144402	-0.889496	0.373737	1
FBgn0015795	3R	19818734	19821174	+	Rab7	protein_coding	19818734	901.668	0.0118619	0.114076	0.103982	0.917184	1
FBgn0015797	2L	12107287	12109124	-	Rab6	protein_coding	12109124	652.766	0.0147807	0.130719	0.113072	0.909973	1
FBgn0015799	X	691121	695490	-	Rbf	protein_coding	695490	359.574	-0.0122832	0.197004	-0.0623503	0.950284	1
FBgn0015801	2R	20675531	20680929	-	Reg-5	protein_coding	20680929	206.185	0.182672	0.274575	0.665291	0.505864	1
FBgn0015803	2L	20350436	20365254	+	rtGEF	protein_coding	20350436	310.506	0.253095	0.1814	1.39523	0.162946	1
FBgn0015805	3L	4626734	4629467	+	Rpd3	protein_coding	4626734	1227.03	0.153213	0.16122	0.950337	0.341941	1
FBgn0015806	3L	5790649	5804031	-	S6k	protein_coding	5804031	406.519	0.132947	0.199317	0.667014	0.504764	1
FBgn0015808	2L	18831217	18833630	+	ScpX	protein_coding	18831217	631.124	0.0902405	0.144318	0.625289	0.531781	1
FBgn0015816	2L	2490205	2492666	-	Slh	protein_coding	2492666	465.199	-0.177604	0.15402	-1.15312	0.248861	1
FBgn0015818	X	6149841	6151629	+	Spx	protein_coding	6149841	72.3938	-0.0860464	0.36825	-0.233663	0.815247	1
FBgn0015828	3L	11675138	11676905	+	TfIIEalpha	protein_coding	11675138	617.577	-0.160336	0.170878	-0.938303	0.348089	1
FBgn0015829	3L	4287038	4288349	+	TfIIEbeta	protein_coding	4287038	336.948	0.0798916	0.182754	0.437154	0.661999	1
FBgn0015831	3R	3354586	3355963	-	Rtnl2	protein_coding	3355963	14.783	-0.573116	0.799439	-0.716898	0.473437	1
FBgn0015834	2L	4966367	4967775	-	Trip1	protein_coding	4967775	7428.62	-0.0489362	0.135355	-0.361541	0.717695	1
FBgn0015838	2R	4990749	4994301	+	Vang	protein_coding	4990749	392.169	0.177026	0.19831	0.892674	0.372032	1
FBgn0015872	2R	7298708	7317150	-	Drip	protein_coding	7317150	1127.18	0.644036	0.127874	5.0365	4.74119e-07	8.66671e-05
FBgn0015903	2R	19452377	19487049	+	apt	protein_coding	19452377	871.093	0.419764	0.125709	3.33917	0.00084029	0.0487912
FBgn0015905	2L	1077948	1080803	+	ast	protein_coding	1077948	298.188	-0.169282	0.18534	-0.913363	0.361051	1
FBgn0015907	2R	16475010	16494359	+	bl	protein_coding	16475010	1154.5	0.0498762	0.109787	0.4543	0.649613	1
FBgn0015924	2L	448254	453024	-	crq	protein_coding	453024	774.455	-0.212255	0.143538	-1.47874	0.139209	1
FBgn0015925	2R	12152180	12154464	+	csul	protein_coding	12152180	485.312	-0.0290069	0.148911	-0.194794	0.845554	1
FBgn0015926	X	15222379	15225035	+	dah	protein_coding	15222379	153.227	0.0981115	0.239081	0.410368	0.681536	1
FBgn0015929	2R	3384207	3387394	-	dpa	protein_coding	3387394	980.088	0.0151183	0.117792	0.128347	0.897874	1
FBgn0015949	2R	15551424	15557356	-	hrg	protein_coding	15557356	541.02	0.0606459	0.177885	0.340928	0.733158	1
FBgn0016013	3L	4072032	4073954	-	Faa	protein_coding	4073954	18.1922	0.468551	0.698814	0.670494	0.502543	1
FBgn0016031	3L	5336719	5349023	-	lama	protein_coding	5349023	271.049	-0.0396977	0.203219	-0.195344	0.845123	1
FBgn0016032	2R	2937301	2939470	+	lbm	protein_coding	2937301	230.078	0.256494	0.242681	1.05692	0.290549	1
FBgn0016034	3L	22717333	22719334	+	mael	protein_coding	22717333	610.505	-0.0262555	0.137578	-0.190841	0.84865	1
FBgn0016036	3L	7237488	7238483	+	mei-P22	protein_coding	7237488	19.9915	-0.359132	0.734959	-0.488642	0.625095	1
FBgn0016038	X	515569	517081	+	mod(r)	protein_coding	515569	636.869	-0.0905052	0.208745	-0.433569	0.664602	1
FBgn0016041	X	7630926	7634011	+	Tom40	protein_coding	7630926	1154.59	-0.035567	0.120501	-0.29516	0.767872	1
FBgn0016053	2R	18217658	18220320	+	pgc	protein_coding	18217658	1571.44	-0.248395	0.192941	-1.28741	0.197951	1
FBgn0016054	2L	20643351	20645789	-	phr6-4	protein_coding	20645789	276.691	-0.917768	0.205491	-4.46623	7.96097e-06	0.000994718
FBgn0016059	2R	13560344	13571000	-	Sema-1b	protein_coding	13571000	677.114	0.161468	0.153744	1.05024	0.293608	1
FBgn0016061	3R	23201323	23263204	-	side	protein_coding	23263204	8.86973	-0.559525	1.00971	-0.554144	0.579481	1
[truncated: 9,704 more rows]

## Sheet: HP1a-GKD vs ctrl
id	chr	start	end	strand	gene_name	biotype	TSS	baseMean	log2FoldChange	lfcSE	stat	pvalue	padj
[truncated: 11,171 more rows]

## Sheet: HP1a-GKD vs double-GKD
id	chr	start	end	strand	gene_name	biotype	TSS	baseMean	log2FoldChange	lfcSE	stat	pvalue	padj
[truncated: 11,171 more rows]

[truncated: 1 more sheets: TPMs]
