# Supplementary material for: Complex Genetic Interactions between Piwi and HP1a in the Repression of Transposable Elements and Tissue-Specific Genes in the Ovarian Germline
Source: Int J Mol Sci. 2021 Dec 14;22(24):13430. doi: 10.3390/ijms222413430 (PMC8707237; doi:10.3390/ijms222413430)
Supplement: Supplementary file 1 [file ijms-22-13430-s001.zip › Table S3.xlsx]

## Sheet: Sheet 1
chr	start	strand	family	order	support	comment	frequency	counts
2R	1299381	-	Tc1	TIR	FR	-	1	5.463/5.463
2R	10105877	-	Tc1	TIR	FR	-	0.981	6.311/6.448
2R	53880	-	Tc1	TIR	R	-	0.592	3.021/5.105
2R	965543	+	Tc1	TIR	R	-	1	4.474/4.474
2R	1193656	+	Tc1	TIR	F	-	0.659	3.768/5.716
2R	985616	+	BS3	non-LTR	F	-	1	2.905/2.905
2R	1035444	-	BS3	non-LTR	R	-	1	2.379/2.379
2R	1503902	+	BS3	non-LTR	R	-	1	4.368/4.368
2R	9977284	-	I-element	non-LTR	FR	-	0.746	3.421/4.574
2R	8123614	-	I-element	non-LTR	FR	-	0.615	2.426/4.006
2R	7319205	+	I-element	non-LTR	FR	-	0.609	2.822/4.637
2R	14036265	-	I-element	non-LTR	FR	-	0.426	2.922/7.011
2R	14842292	+	I-element	non-LTR	FR	-	0.475	2.579/5.432
2R	4304003	+	I-element	non-LTR	F	-	1	2.579/2.579
2R	5332253	-	I-element	non-LTR	R	-	0.248	2.442/9.863
2R	15719929	+	I-element	non-LTR	F	-	0.49	2.989/6.105
2R	15741893	+	I-element	non-LTR	F	-	0.704	3.400/4.832
2R	16088492	+	I-element	non-LTR	F	-	0.408	2.368/5.800
2R	17635829	+	I-element	non-LTR	R	-	0.526	3.263/6.200
2R	17637035	-	I-element	non-LTR	F	-	0.532	2.189/4.116
2R	18645044	-	I-element	non-LTR	F	-	0.696	3.968/5.705
2R	19049579	+	I-element	non-LTR	F	-	1	2.558/2.558
2R	603314	+	Tc3	TIR	FR	-	0.752	4.642/6.095
2R	149117	-	ZAM	LTR	FR	-	0.414	3.163/7.627
2R	1672292	+	ZAM	LTR	R	-	1	2.632/2.632
2R	15729407	+	ZAM	LTR	F	-	0.451	2.316/5.137
2R	9423446	+	opus	LTR	FR	-	0.872	6.121/6.774
2R	2775227	-	opus	LTR	FR	-	0.623	2.274/3.642
2R	7306161	+	opus	LTR	R	-	0.546	3.400/6.232
2R	9603362	-	opus	LTR	R	-	0.546	2.389/4.379
2R	19005888	-	opus	LTR	F	-	0.506	2.063/4.074
2R	392570	+	Doc3-element	non-LTR	FR	-	1	3.021/3.021
2R	995089	-	Doc3-element	non-LTR	FR	-	1	11.790/11.790
2R	868617	+	Doc3-element	non-LTR	F	-	0.741	3.074/4.147
2R	2413934	+	jockey2	non-LTR	FR	-	0.649	2.721/4.195
2R	4324558	-	jockey2	non-LTR	FR	-	0.62	2.616/4.206
2R	775449	+	jockey2	non-LTR	F	-	1	3.084/3.084
2R	119682	-	Rt1c	non-LTR	F	-	1	2.000/2.000
2R	688840	-	Rt1c	non-LTR	R	-	1	2.000/2.000
2R	873914	+	Rt1c	non-LTR	R	-	0.581	4.021/6.926
2R	11328033	-	pogo	TIR	FR	-	0.47	2.874/6.153
2R	2535983	-	pogo	TIR	FR	-	0.33	2.495/7.595
2R	5741579	+	pogo	TIR	FR	-	0.913	5.169/5.695
2R	7021828	+	pogo	TIR	FR	-	0.744	2.353/3.195
2R	1059448	-	pogo	TIR	R	-	1	4.000/4.000
2R	3647276	+	pogo	TIR	R	-	0.403	2.358/5.853
2R	4198353	-	pogo	TIR	R	-	0.833	3.463/4.158
2R	7651766	-	pogo	TIR	R	-	0.35	2.032/5.800
2R	7652642	-	pogo	TIR	F	-	0.733	2.747/3.747
2R	8134533	+	pogo	TIR	R	-	0.608	3.032/4.989
2R	8936553	+	pogo	TIR	F	-	0.443	2.632/5.947
2R	8968000	+	pogo	TIR	R	-	0.436	2.389/5.474
2R	11172879	-	pogo	TIR	F	-	0.338	2.000/5.916
2R	13356777	+	pogo	TIR	R	-	0.394	2.600/6.600
2R	13362620	-	pogo	TIR	R	-	1	2.874/2.874
2R	13669967	+	pogo	TIR	F	-	0.602	2.421/4.021
2R	13671579	-	pogo	TIR	F	-	0.432	2.568/5.947
2R	17315448	+	pogo	TIR	F	-	0.768	4.526/5.895
2R	17801627	+	pogo	TIR	R	-	0.328	2.537/7.726
2R	19487227	+	pogo	TIR	F	-	0.293	2.221/7.568
2R	20195551	-	pogo	TIR	R	-	0.345	2.000/5.789
2R	461313	+	Rt1b	non-LTR	FR	-	1	2.500/2.500
2R	366927	-	Rt1b	non-LTR	R	-	0.639	2.221/3.474
2R	522810	-	Rt1b	non-LTR	F	-	1	2.832/2.832
2R	1063275	+	Rt1b	non-LTR	R	-	1	4.032/4.032
2R	1093977	-	Rt1b	non-LTR	F	-	1	2.926/2.926
2R	2148495	-	Rt1b	non-LTR	R	-	0.709	4.863/6.863
2R	5114389	+	Rt1b	non-LTR	R	-	0.423	2.053/4.853
2R	8389295	+	Rt1b	non-LTR	F	-	0.731	4.695/6.421
2R	19298202	-	Rt1b	non-LTR	F	-	0.546	3.316/6.074
2R	19710439	-	Rt1b	non-LTR	R	-	0.48	2.747/5.726
2R	252771	+	Rt1a	non-LTR	FR	-	1	4.469/4.469
2R	565201	.	Rt1a	non-LTR	F	-	1	5.032/5.032
2R	682482	-	Rt1a	non-LTR	F	-	0.812	2.000/2.463
2R	1377430	+	Rt1a	non-LTR	R	-	1	2.611/2.611
2R	1515301	+	Rt1a	non-LTR	F	-	1	3.432/3.432
2R	2343416	+	Rt1a	non-LTR	R	-	1	2.968/2.968
2R	863796	-	Helena	non-LTR	F	-	1	4.653/4.653
2R	709395	+	Tom1	LTR	FR	-	0.874	3.942/4.416
2R	335543	+	Tom1	LTR	F	-	0.926	2.368/2.558
2R	5351145	+	Doc	non-LTR	FR	-	0.724	2.700/3.753
2R	17151447	+	Doc	non-LTR	FR	-	0.798	2.669/3.358
2R	12140436	-	Doc	non-LTR	FR	-	0.529	3.200/6.026
2R	907372	-	Doc	non-LTR	F	-	0.722	3.253/4.505
2R	9562086	-	Doc	non-LTR	R	-	0.776	5.474/7.053
2R	1124160	+	rooA	LTR	FR	-	0.961	4.453/4.706
2R	906543	+	rooA	LTR	FR	-	1	4.885/4.885
2R	1218092	-	rooA	LTR	FR	-	1	3.448/3.448
2R	337456	-	rooA	LTR	F	-	1	5.011/5.011
2R	623736	+	rooA	LTR	R	-	1	5.758/5.758
2R	743360	+	rooA	LTR	F	-	1	8.453/8.453
2R	1124544	+	rooA	LTR	R	-	1	4.000/4.000
2R	2215259	-	rooA	LTR	R	-	1	3.000/3.000
2R	2215663	-	rooA	LTR	F	-	1	6.716/6.716
2R	907668	-	springer	LTR	R	-	1	2.589/2.589
2R	991027	+	springer	LTR	R	-	0.956	3.463/3.621
2R	1486584	+	accord2	LTR	FR	-	1	4.374/4.374
2R	597227	+	accord2	LTR	FR	-	0.699	4.632/6.658
2R	1487822	+	accord2	LTR	R	-	0.69	4.937/7.158
2R	18969323	-	accord2	LTR	R	-	0.276	2.000/7.242
2R	1163873	-	R1-2	non-LTR	FR	-	1	3.669/3.669
2R	1039227	-	R1-2	non-LTR	F	-	1	4.126/4.126
2R	18337912	+	hobo	TIR	FR	-	0.593	3.210/5.406
2R	9507323	-	hobo	TIR	FR	-	0.658	3.032/4.611
2R	18753527	-	hobo	TIR	FR	-	0.587	3.821/6.511
2R	19533530	-	hobo	TIR	FR	-	0.685	2.184/3.311
2R	595246	+	hobo	TIR	F	-	1	2.600/2.600
2R	2175299	-	hobo	TIR	F	-	1	3.632/3.632
2R	4157610	+	hobo	TIR	F	-	0.504	2.147/4.263
2R	4211611	-	hobo	TIR	F	-	0.825	2.042/2.474
2R	5568244	+	hobo	TIR	F	-	0.484	3.684/7.611
2R	9560143	+	hobo	TIR	F	-	0.379	2.000/5.284
2R	9575084	-	hobo	TIR	F	-	0.405	2.000/4.937
2R	12347834	+	hobo	TIR	R	-	0.803	6.653/8.284
2R	14600915	-	hobo	TIR	F	-	0.535	3.758/7.021
2R	16822390	+	hobo	TIR	F	-	0.57	4.063/7.126
2R	18566771	+	hobo	TIR	R	-	0.764	3.989/5.221
2R	19403721	+	hobo	TIR	R	-	0.352	3.221/9.147
2R	2180085	+	NOF	TIR	F	-	1	2.958/2.958
2R	1308783	-	S-element	TIR	FR	-	1	3.132/3.132
2R	2349228	.	S-element	TIR	FR	-	0.712	2.248/3.606
2R	546679	-	S-element	TIR	F	-	1	3.000/3.000
2R	689243	.	S-element	TIR	R	-	0.775	2.863/3.695
2R	805800	-	S-element	TIR	F	-	1	5.442/5.442
2R	1194362	+	S-element	TIR	R	-	0.601	4.337/7.221
2R	1562182	.	S-element	TIR	R	-	0.825	3.116/3.779
2R	1562253	-	S-element	TIR	F	-	0.615	2.000/3.253
2R	2343637	-	S-element	TIR	F	-	0.832	2.505/3.011
2R	2551697	-	S-element	TIR	F	-	0.92	2.411/2.621
2R	2553425	+	S-element	TIR	R	-	1	2.095/2.095
2R	4332780	-	S-element	TIR	F	-	0.772	2.000/2.589
2R	5757585	-	S-element	TIR	F	-	0.961	2.589/2.695
2R	5838299	+	S-element	TIR	F	-	0.934	3.263/3.495
2R	16311049	+	S-element	TIR	R	-	0.517	2.895/5.600
2R	16310962	.	S-element	TIR	F	-	0.883	2.537/2.874
2R	16599658	-	S-element	TIR	F	-	0.397	2.000/5.032
2R	1338070	-	baggins	non-LTR	FR	-	1	6.137/6.137
2R	1103395	+	baggins	non-LTR	FR	-	0.981	4.200/4.263
2R	220970	+	baggins	non-LTR	FR	-	0.958	2.942/3.121
2R	989039	-	baggins	non-LTR	FR	-	0.74	2.195/2.963
2R	285633	+	baggins	non-LTR	F	-	1	6.432/6.432
2R	413895	-	baggins	non-LTR	F	-	1	3.000/3.000
2R	662185	+	baggins	non-LTR	R	-	1	6.000/6.000
2R	721117	+	baggins	non-LTR	F	-	1	4.474/4.474
2R	1465749	-	baggins	non-LTR	R	-	1	4.158/4.158
2R	1565660	-	baggins	non-LTR	R	-	0.354	2.000/5.653
2R	302013	+	gypsy2	LTR	F	-	1	3.611/3.611
2R	720613	+	gtwin	LTR	R	-	0.75	3.000/4.000
2R	1484397	+	gypsy3	LTR	FR	-	0.84	2.911/3.484
2R	75825	+	gypsy4	LTR	F	-	1	4.505/4.505
2R	3546522	-	mdg3	LTR	FR	-	0.32	2.000/6.279
2R	11139498	-	mdg3	LTR	FR	-	0.422	3.027/7.027
2R	6023277	+	mdg3	LTR	FR	-	0.449	2.290/5.121
2R	7459765	+	mdg3	LTR	FR	-	0.505	2.532/5.011
2R	1696744	+	mdg3	LTR	FR	-	0.579	2.869/4.884
2R	4233621	+	mdg3	LTR	FR	-	0.67	4.116/6.595
2R	19618399	-	mdg3	LTR	FR	-	0.58	3.190/5.548
2R	526847	+	mdg3	LTR	F	-	1	2.968/2.968
2R	3830751	-	mdg3	LTR	R	-	0.867	4.516/5.211
2R	4436928	-	mdg3	LTR	R	-	0.38	2.758/7.263
2R	8102914	+	mdg3	LTR	R	-	0.527	3.705/7.032
2R	12251961	+	mdg3	LTR	F	-	0.803	2.400/2.989
2R	13659997	+	mdg3	LTR	F	-	0.311	2.000/6.421
2R	17679929	-	mdg3	LTR	F	-	0.627	2.926/4.663
2R	184947	-	mdg1	LTR	F	-	0.806	2.621/3.253
2R	822054	-	mdg1	LTR	R	-	0.5	2.000/4.000
2R	966464	-	mdg1	LTR	F	-	0.415	2.453/5.916
2R	1682115	-	mdg1	LTR	F	-	0.538	2.074/3.853
2R	1842974	-	mdg1	LTR	F	-	0.301	2.000/6.653
2R	2593775	-	mdg1	LTR	F	-	0.392	2.000/5.105
2R	3801381	-	mdg1	LTR	F	-	0.65	2.421/3.726
2R	6554215	+	mdg1	LTR	R	-	0.442	2.611/5.905
2R	11062395	-	mdg1	LTR	F	-	0.362	2.600/7.179
2R	18570319	+	mdg1	LTR	R	-	0.581	5.400/9.295
2R	19393088	+	mdg1	LTR	R	-	0.521	3.379/6.484
2R	226933	+	G5A	non-LTR	R	-	1	5.558/5.558
2R	1368183	-	G5A	non-LTR	F	-	1	5.611/5.611
2R	82355	-	gypsy7	LTR	FR	-	0.89	3.216/3.621
2R	82002	-	gypsy7	LTR	F	-	0.865	4.400/5.084
2R	761581	+	gypsy8	LTR	FR	-	0.726	4.295/6.326
2R	119119	-	gypsy8	LTR	R	-	1	3.053/3.053
2R	182908	-	gypsy8	LTR	R	-	0.87	4.295/4.937
2R	183665	-	gypsy8	LTR	R	-	1	2.495/2.495
2R	185792	-	gypsy8	LTR	F	-	1	3.074/3.074
2R	199921	-	gypsy8	LTR	F	-	1	2.853/2.853
2R	290001	-	gypsy8	LTR	R	-	0.747	3.474/4.653
2R	474541	+	gypsy8	LTR	R	-	0.51	2.095/4.105
2R	544048	-	gypsy8	LTR	R	-	1	2.000/2.000
2R	854513	-	gypsy9	LTR	FR	-	0.842	5.169/6.169
2R	852088	-	gypsy9	LTR	R	-	1	3.000/3.000
2R	927734	-	gypsy11	LTR	FR	-	1	3.248/3.248
2R	171583	+	gypsy12	LTR	F	-	0.883	7.558/8.558
2R	1152376	+	gypsy12	LTR	R	-	0.75	3.000/4.000
2R	4854975	+	Transpac	LTR	FR	-	0.766	5.727/7.179
2R	4031498	+	Transpac	LTR	R	-	0.436	3.495/8.021
2R	4457626	-	Transpac	LTR	F	-	0.509	2.589/5.084
2R	11083832	+	Transpac	LTR	R	-	0.608	3.411/5.611
2R	11720320	+	Transpac	LTR	R	-	0.452	2.653/5.874
2R	16223600	+	Transpac	LTR	F	-	0.654	4.116/6.295
2R	11802235	-	copia	LTR	FR	-	0.814	3.753/4.716
2R	9819481	+	copia	LTR	FR	-	0.552	3.758/6.605
2R	20353277	+	copia	LTR	FR	-	0.608	2.600/4.263
2R	7932712	-	copia	LTR	R	-	0.738	2.642/3.579
2R	9146334	+	copia	LTR	F	-	0.295	2.168/7.337
2R	21754	-	FB	Foldback	F	-	1	2.758/2.758
2R	1189790	+	FB	Foldback	F	-	0.928	6.916/7.453
2R	1190565	-	FB	Foldback	R	-	0.938	11.779/12.558
2R	2856670	-	FB	Foldback	R	-	0.517	2.074/4.011
2R	2856721	+	FB	Foldback	F	-	0.649	3.211/4.947
2R	3622088	+	FB	Foldback	F	-	0.409	2.284/5.579
2R	3622215	-	FB	Foldback	R	-	0.664	2.453/3.695
2R	4080490	-	FB	Foldback	R	-	0.732	4.737/6.474
2R	4080543	+	FB	Foldback	F	-	0.65	4.863/7.484
2R	5295779	+	FB	Foldback	F	-	0.953	3.211/3.368
2R	5295750	-	FB	Foldback	R	-	0.969	4.874/5.032
2R	10021995	-	FB	Foldback	R	-	0.387	3.032/7.842
2R	10844761	+	FB	Foldback	F	-	0.508	2.084/4.105
2R	12616514	+	FB	Foldback	F	-	0.436	2.158/4.947
2R	12616444	-	FB	Foldback	R	-	0.448	2.505/5.589
2R	14532890	-	FB	Foldback	R	-	0.906	7.000/7.726
2R	14532918	+	FB	Foldback	F	-	0.882	3.947/4.474
2R	4163262	-	rover	LTR	FR	-	0.747	2.506/3.358
2R	201029	-	rover	LTR	F	-	0.745	2.000/2.684
2R	201336	-	rover	LTR	F	-	1	3.000/3.000
2R	208670	-	rover	LTR	R	-	0.791	3.674/4.642
2R	3641458	+	rover	LTR	R	-	0.431	2.811/6.526
2R	17254860	+	rover	LTR	R	-	0.411	2.242/5.453
2R	20968924	+	rover	LTR	R	-	0.441	3.421/7.758
2R	5837620	+	3S18	LTR	FR	-	0.972	3.669/3.800
2R	26846	+	3S18	LTR	F	-	1	4.000/4.000
2R	8140736	-	3S18	LTR	R	-	0.451	2.000/4.432
2R	18765519	-	3S18	LTR	R	-	0.688	2.000/2.905
2R	171444	-	Ivk	non-LTR	R	-	0.856	5.737/6.705
2R	11581410	+	Ivk	non-LTR	F	-	0.418	3.158/7.558
2R	21125388	+	Ivk	non-LTR	F	-	0.571	2.453/4.295
2R	767745	+	Cr1a	non-LTR	FR	-	1	3.079/3.079
2R	958880	-	Cr1a	non-LTR	FR	-	1	2.927/2.927
2R	1157900	-	Cr1a	non-LTR	FR	-	1	4.537/4.537
2R	1317188	-	Cr1a	non-LTR	FR	-	0.995	6.832/6.864
2R	216461	+	Cr1a	non-LTR	R	-	0.726	3.211/4.421
2R	237306	+	Cr1a	non-LTR	R	-	1	5.926/5.926
2R	290266	+	Cr1a	non-LTR	F	-	1	7.326/7.326
2R	291883	+	Cr1a	non-LTR	F	-	1	2.000/2.000
2R	413188	-	Cr1a	non-LTR	R	-	1	2.305/2.305
2R	602451	-	Cr1a	non-LTR	R	-	1	2.821/2.821
2R	630740	-	Cr1a	non-LTR	R	-	1	5.326/5.326
2R	890760	+	Cr1a	non-LTR	F	-	1	4.084/4.084
2R	913964	+	Cr1a	non-LTR	F	-	1	2.568/2.568
2R	949427	+	Cr1a	non-LTR	F	-	0.589	2.063/3.505
2R	1021862	+	Cr1a	non-LTR	F	-	1	3.558/3.558
2R	1039935	+	Cr1a	non-LTR	R	-	0.803	4.000/4.979
2R	1171237	+	Cr1a	non-LTR	F	-	0.836	4.442/5.316
2R	1442778	-	Cr1a	non-LTR	R	-	0.983	3.621/3.684
2R	1469758	+	Cr1a	non-LTR	F	-	0.866	2.853/3.295
2R	1501372	-	Cr1a	non-LTR	R	-	1	2.000/2.000
2R	1520422	+	Cr1a	non-LTR	R	-	1	3.968/3.968
2R	1044231	+	gypsy10	LTR	F	-	0.836	3.958/4.737
2R	15616085	-	S2	TIR	R	-	1	3.284/3.284
2R	48099	+	gypsy	LTR	F	-	0.756	3.095/4.095
2R	808057	-	aurora-element	LTR	FR	-	0.833	2.411/2.911
2R	811013	-	aurora-element	LTR	FR	-	0.971	3.116/3.216
2R	808347	-	aurora-element	LTR	R	-	0.711	2.411/3.389
2R	809284	-	aurora-element	LTR	F	-	1	5.853/5.853
2R	816773	-	aurora-element	LTR	R	-	0.667	2.000/3.000
2R	175407	+	McClintock	LTR	F	-	0.89	4.758/5.347
2R	398796	-	transib1	TIR	R	-	0.586	2.474/4.221
2R	2369073	+	transib1	TIR	F	-	1	2.484/2.484
2R	29527	-	Dm88	LTR	F	-	1	2.674/2.674
2R	844765	-	Dm88	LTR	F	-	1	5.484/5.484
2R	1438516	+	Dm88	LTR	F	-	1	3.242/3.242
2R	727165	-	transib2	TIR	FR	-	1	3.800/3.800
2R	400771	+	transib2	TIR	FR	-	1	3.584/3.584
2R	402160	+	transib2	TIR	R	-	1	3.526/3.526
2R	1374788	+	transib2	TIR	R	-	1	7.032/7.032
2R	1356690	+	transib3	TIR	F	-	0.803	6.274/7.811
2R	396497	-	1360	TIR	FR	-	1	2.837/2.837
2R	564613	+	1360	TIR	FR	-	0.841	3.132/4.063
2R	19812637	-	1360	TIR	FR	-	0.619	2.416/3.879
2R	81596	+	1360	TIR	FR	-	0.861	4.148/5.027
2R	157074	-	1360	TIR	FR	-	1	3.342/3.342
2R	314537	-	1360	TIR	FR	-	1	3.237/3.237
2R	315112	-	1360	TIR	FR	-	0.974	3.663/3.811
2R	450125	-	1360	TIR	FR	-	0.788	2.964/3.769
2R	498020	+	1360	TIR	FR	-	1	4.374/4.374
2R	526530	-	1360	TIR	FR	-	0.725	3.295/4.432
2R	606712	+	1360	TIR	FR	-	0.446	2.000/5.148
2R	1290210	+	1360	TIR	FR	-	0.945	4.969/5.363
2R	1313060	-	1360	TIR	FR	-	0.952	2.574/2.742
2R	1418434	-	1360	TIR	FR	-	1	2.664/2.664
2R	2379369	+	1360	TIR	FR	-	1	4.358/4.358
2R	9325943	+	1360	TIR	FR	-	0.645	2.948/4.690
2R	2350699	-	1360	TIR	FR	-	0.915	3.521/4.021
2R	1525023	+	1360	TIR	FR	-	0.96	3.363/3.569
2R	77548	+	1360	TIR	FR	-	1	3.653/3.653
2R	1067232	-	1360	TIR	FR	-	0.58	3.484/5.921
2R	4454046	+	1360	TIR	FR	-	0.947	3.984/4.268
2R	511049	-	1360	TIR	FR	-	0.816	3.979/4.827
2R	903016	+	1360	TIR	FR	-	0.986	4.553/4.595
2R	5086347	+	1360	TIR	FR	-	0.849	4.179/4.864
2R	11262289	+	1360	TIR	FR	-	0.921	3.964/4.395
2R	470305	+	1360	TIR	FR	-	0.634	2.837/4.600
2R	504701	-	1360	TIR	FR	-	1	2.537/2.537
2R	10477	+	1360	TIR	F	-	1	2.000/2.000
2R	57091	+	1360	TIR	R	-	1	3.642/3.642
2R	57687	+	1360	TIR	R	-	1	9.747/9.747
2R	73583	-	1360	TIR	F	-	1	3.295/3.295
2R	78334	+	1360	TIR	R	-	0.61	2.947/4.832
2R	80921	+	1360	TIR	F	-	0.899	3.547/3.947
2R	87632	+	1360	TIR	F	-	0.865	4.200/4.853
2R	94108	-	1360	TIR	R	-	1	4.000/4.000
2R	101776	-	1360	TIR	R	-	0.575	2.474/4.305
2R	150158	+	1360	TIR	F	-	1	6.979/6.979
2R	210774	+	1360	TIR	F	-	1	6.063/6.063
2R	227319	+	1360	TIR	F	-	1	2.926/2.926
2R	479980	-	1360	TIR	F	-	1	2.663/2.663
2R	498771	+	1360	TIR	R	-	0.818	4.358/5.326
2R	527427	-	1360	TIR	R	-	1	3.526/3.526
2R	537946	+	1360	TIR	F	-	1	5.853/5.853
2R	564223	+	1360	TIR	F	-	0.888	4.916/5.537
2R	585206	+	1360	TIR	R	-	0.663	2.526/3.811
2R	596750	-	1360	TIR	R	-	1	2.000/2.000
2R	717914	+	1360	TIR	F	-	1	3.737/3.737
2R	914561	+	1360	TIR	R	-	1	3.000/3.000
2R	1013303	-	1360	TIR	F	-	1	3.232/3.232
2R	1149720	-	1360	TIR	R	-	1	6.474/6.474
2R	1198536	+	1360	TIR	R	-	0.817	6.400/7.832
2R	1198971	+	1360	TIR	R	-	0.881	6.137/6.968
2R	1314014	-	1360	TIR	R	-	1	6.568/6.568
2R	1524537	+	1360	TIR	R	-	1	3.674/3.674
2R	1553788	+	1360	TIR	F	-	0.584	3.705/6.347
2R	2229069	-	1360	TIR	R	-	0.721	3.474/4.821
2R	2376172	+	1360	TIR	F	-	0.544	3.621/6.653
2R	3359066	+	1360	TIR	F	-	0.493	3.442/6.979
2R	11260780	-	1360	TIR	R	-	0.924	3.463/3.747
2R	16638398	+	1360	TIR	R	-	0.326	2.000/6.126
2R	21091349	-	1360	TIR	F	-	0.892	4.547/5.095
2R	1349648	-	transib4	TIR	FR	-	0.98	5.342/5.411
2R	436200	-	transib4	TIR	FR	-	0.838	4.300/5.190
2R	1032005	+	transib4	TIR	R	-	1	3.579/3.579
2R	1185766	-	G3	non-LTR	FR	-	0.914	3.490/3.800
2R	3662280	+	diver	LTR	FR	-	0.782	4.311/5.495
2R	956821	+	INE-1	TIR	FR	-	0.924	2.784/3.016
2R	976094	-	INE-1	TIR	FR	-	1	2.600/2.600
2R	1251493	-	INE-1	TIR	FR	-	0.368	2.132/5.947
2R	1428413	+	INE-1	TIR	FR	-	0.373	2.421/6.516
2R	1658785	-	INE-1	TIR	FR	-	0.833	2.000/2.500
2R	6827661	+	INE-1	TIR	FR	-	0.678	5.127/7.564
2R	589283	-	INE-1	TIR	FR	-	0.446	2.173/5.011
2R	1609871	-	INE-1	TIR	FR	-	0.822	2.979/3.527
2R	1000944	+	INE-1	TIR	FR	-	0.623	3.006/4.958
2R	1682424	+	INE-1	TIR	FR	-	0.541	2.558/4.748
2R	21347	-	INE-1	TIR	F	-	0.643	3.000/4.663
2R	265439	+	INE-1	TIR	R	-	0.582	2.800/4.811
2R	266836	-	INE-1	TIR	R	-	0.632	2.979/4.716
2R	275534	+	INE-1	TIR	R	-	1	2.674/2.674
2R	297739	-	INE-1	TIR	R	-	1	2.989/2.989
2R	439646	+	INE-1	TIR	F	-	1	2.211/2.211
2R	449533	+	INE-1	TIR	F	-	1	6.400/6.400
2R	484579	+	INE-1	TIR	F	-	0.697	3.653/5.242
2R	521158	+	INE-1	TIR	F	-	0.5	2.000/4.000
2R	558274	-	INE-1	TIR	F	-	0.988	5.000/5.063
2R	581467	-	INE-1	TIR	R	-	0.478	2.621/5.484
2R	592985	-	INE-1	TIR	R	-	0.584	2.842/4.863
2R	606407	-	INE-1	TIR	R	-	0.88	2.000/2.274
2R	607929	-	INE-1	TIR	R	-	0.751	2.000/2.663
2R	707552	-	INE-1	TIR	F	-	0.924	3.832/4.147
2R	713720	+	INE-1	TIR	F	-	0.5	2.000/4.000
2R	804260	-	INE-1	TIR	R	-	0.676	2.000/2.958
2R	1007018	-	INE-1	TIR	R	-	0.382	2.137/5.600
2R	1011616	+	INE-1	TIR	F	-	1	2.200/2.200
2R	1042118	+	INE-1	TIR	R	-	0.522	2.158/4.137
2R	1085666	-	INE-1	TIR	F	-	0.97	2.053/2.116
2R	1129946	+	INE-1	TIR	R	-	0.421	2.768/6.579
2R	1192729	-	INE-1	TIR	R	-	1	3.200/3.200
2R	1204405	-	INE-1	TIR	F	-	1	2.737/2.737
2R	1208597	+	INE-1	TIR	R	-	0.654	3.547/5.421
2R	1211944	-	INE-1	TIR	F	-	0.601	3.000/4.989
2R	1312513	+	INE-1	TIR	R	-	0.338	2.958/8.758
2R	1366172	+	INE-1	TIR	F	-	0.466	2.189/4.695
2R	1385394	+	INE-1	TIR	F	-	0.757	2.000/2.642
2R	1396149	+	INE-1	TIR	F	-	0.667	2.000/3.000
2R	1532599	-	INE-1	TIR	F	-	0.49	2.611/5.326
2R	1554656	-	INE-1	TIR	F	-	0.354	2.000/5.653
2R	1580522	-	INE-1	TIR	R	-	0.565	2.589/4.579
2R	1621033	+	INE-1	TIR	F	-	0.75	3.000/4.000
2R	1628589	+	INE-1	TIR	F	-	0.364	2.347/6.453
2R	1630798	-	INE-1	TIR	F	-	0.288	2.000/6.937
2R	1634802	+	INE-1	TIR	R	-	1	3.368/3.368
2R	1656047	-	INE-1	TIR	F	-	0.805	2.253/2.800
2R	1667387	+	INE-1	TIR	R	-	0.306	3.842/12.558
2R	1668841	-	INE-1	TIR	R	-	0.41	2.600/6.347
2R	1673486	-	INE-1	TIR	F	-	0.564	3.274/5.800
2R	1819205	+	INE-1	TIR	F	-	0.759	3.158/4.158
2R	1853467	+	INE-1	TIR	F	-	0.725	2.221/3.063
2R	2050557	+	INE-1	TIR	R	-	0.701	3.116/4.442
2R	2497086	-	INE-1	TIR	R	-	1	2.000/2.000
2R	2834658	-	INE-1	TIR	F	-	0.699	3.905/5.589
2R	2836006	-	INE-1	TIR	F	-	1	4.137/4.137
2R	11580653	+	INE-1	TIR	F	-	0.444	3.832/8.621
2R	12040052	+	INE-1	TIR	R	-	1	3.884/3.884
2R	16248880	+	INE-1	TIR	R	-	0.674	2.000/2.968
2R	21091981	+	INE-1	TIR	R	-	0.667	2.000/3.000
2R	21105577	+	INE-1	TIR	R	-	0.972	4.337/4.463
2R	1425528	-	G4	non-LTR	FR	-	0.907	3.079/3.395
2R	665399	+	G4	non-LTR	FR	-	1	4.490/4.490
2R	791900	+	G4	non-LTR	R	-	0.878	6.832/7.779
2R	1756884	+	flea	LTR	F	-	0.501	2.853/5.695
2R	2689224	+	flea	LTR	F	-	1	2.000/2.000
2R	4300601	-	flea	LTR	R	-	0.996	2.337/2.347
2R	5555617	-	jockey	non-LTR	FR	-	0.655	3.411/5.205
2R	10466968	+	jockey	non-LTR	FR	-	0.444	2.642/5.974
2R	15448050	+	jockey	non-LTR	FR	-	0.877	3.827/4.479
2R	9541694	-	jockey	non-LTR	FR	-	0.812	4.031/4.958
2R	8009930	-	jockey	non-LTR	FR	-	0.593	2.600/4.385
2R	18662759	-	jockey	non-LTR	FR	-	0.762	2.958/3.932
2R	3776969	+	jockey	non-LTR	F	-	0.492	3.905/7.937
2R	6912555	-	jockey	non-LTR	R	-	0.501	2.411/4.811
2R	9193875	+	jockey	non-LTR	F	-	0.773	3.411/4.411
2R	9468300	-	jockey	non-LTR	R	-	0.699	4.000/5.726
2R	9920875	+	jockey	non-LTR	F	-	0.782	5.800/7.421
2R	10217013	-	jockey	non-LTR	R	-	0.816	4.663/5.716
2R	15520577	+	jockey	non-LTR	R	-	0.348	2.032/5.832
2R	17302814	+	jockey	non-LTR	F	-	0.493	3.147/6.389
2R	20438087	-	jockey	non-LTR	R	-	0.452	2.168/4.800
2R	10737796	+	G5	non-LTR	F	-	0.438	2.000/4.568
2R	2378343	+	G6	non-LTR	R	-	0.861	4.968/5.768
2R	6436060	+	297	LTR	FR	-	0.549	2.415/4.379
2R	298611	+	297	LTR	FR	-	0.842	2.590/3.095
2R	182025	+	297	LTR	R	-	0.849	4.442/5.232
2R	301722	+	297	LTR	R	-	0.667	2.000/3.000
2R	447749	-	297	LTR	R	-	1	4.000/4.000
2R	672801	-	297	LTR	R	-	0.424	2.000/4.716
2R	676343	-	297	LTR	F	-	0.654	3.589/5.484
2R	1582596	+	297	LTR	F	-	0.693	2.189/3.158
2R	1840169	-	297	LTR	R	-	0.35	2.853/8.158
2R	3450352	-	297	LTR	F	-	0.792	3.811/4.811
2R	19765353	+	297	LTR	F	-	1	4.905/4.905
2R	841699	-	G7	non-LTR	FR	-	1	4.990/4.990
2R	818838	+	G7	non-LTR	FR	-	1	3.632/3.632
2R	3614696	+	BS	non-LTR	FR	-	0.906	4.011/4.447
2R	2687126	+	BS	non-LTR	FR	-	0.718	2.795/3.874
2R	7095606	-	BS	non-LTR	R	-	0.633	2.737/4.326
2R	12848113	+	HMS-Beagle	LTR	FR	-	0.748	2.753/3.706
2R	7947003	-	HMS-Beagle	LTR	F	-	0.546	2.432/4.453
2R	11383221	-	roo	LTR	FR	-	0.647	2.800/4.284
2R	12989030	-	roo	LTR	FR	-	0.589	2.300/3.900
2R	3122912	+	roo	LTR	FR	-	0.553	3.537/6.442
2R	10293090	-	roo	LTR	FR	-	0.637	3.763/5.742
2R	6080742	+	roo	LTR	FR	-	0.744	2.673/3.574
2R	9276545	+	roo	LTR	FR	-	0.468	3.226/6.895
2R	14471826	-	roo	LTR	FR	-	1	3.142/3.142
2R	17385949	+	roo	LTR	FR	-	0.75	4.768/6.258
2R	13571409	-	roo	LTR	FR	-	0.373	2.427/6.474
2R	438699	-	roo	LTR	FR	-	1	3.879/3.879
2R	15212025	-	roo	LTR	FR	-	0.443	3.237/7.300
2R	11968323	-	roo	LTR	FR	-	0.391	2.158/5.522
2R	11255099	-	roo	LTR	FR	-	0.681	3.521/5.000
2R	18632913	+	roo	LTR	FR	-	0.618	3.421/5.453
2R	5758811	-	roo	LTR	FR	-	0.946	4.531/4.742
2R	15586084	-	roo	LTR	FR	-	0.964	5.832/6.111
2R	5755561	+	roo	LTR	FR	-	0.795	4.958/6.243
2R	4729858	+	roo	LTR	R	-	0.67	3.032/4.526
2R	5756793	+	roo	LTR	R	-	0.757	3.316/4.379
2R	6121515	-	roo	LTR	F	-	0.291	2.663/9.158
2R	6897335	-	roo	LTR	F	-	0.718	3.274/4.558
2R	7425982	+	roo	LTR	F	-	0.482	2.695/5.589
2R	7497602	+	roo	LTR	R	-	0.66	2.842/4.305
2R	7828069	-	roo	LTR	F	-	0.64	3.779/5.905
2R	8074898	+	roo	LTR	F	-	0.724	3.232/4.463
2R	8078801	-	roo	LTR	R	-	0.605	3.389/5.600
2R	8865221	-	roo	LTR	F	-	0.376	2.000/5.326
2R	9451043	+	roo	LTR	R	-	0.567	2.053/3.621
2R	11524339	+	roo	LTR	F	-	0.375	2.295/6.116
2R	12136008	-	roo	LTR	R	-	0.452	3.663/8.105
2R	12940584	-	roo	LTR	R	-	0.446	2.632/5.895
2R	13446729	+	roo	LTR	R	-	0.781	4.105/5.253
2R	15400006	-	roo	LTR	R	-	0.688	2.000/2.905
2R	16078505	-	roo	LTR	R	-	0.831	3.621/4.358
2R	16189450	+	roo	LTR	R	-	0.541	2.726/5.042
2R	17696977	+	roo	LTR	F	-	0.427	2.547/5.958
2R	19325273	+	roo	LTR	F	-	0.442	2.568/5.811
2R	20550596	+	roo	LTR	R	-	0.516	2.000/3.874
2R	691168	+	Bari2	TIR	F	-	1	5.716/5.716
2R	14745800	-	Bari1	TIR	F	-	1	4.674/4.674
2R	256104	-	Doc4-element	non-LTR	R	-	1	2.379/2.379
2R	1172172	-	Doc4-element	non-LTR	F	-	0.916	7.105/7.758
2R	1173305	-	Doc4-element	non-LTR	F	-	1	2.432/2.432
2R	1419955	+	Doc4-element	non-LTR	F	-	1	7.400/7.400
2R	9577527	-	412	LTR	FR	-	0.88	5.748/6.553
2R	8566597	+	412	LTR	FR	-	0.792	4.242/5.327
2R	15760593	+	412	LTR	FR	-	0.959	5.169/5.395
2R	10218242	-	412	LTR	F	-	0.469	2.663/5.674
2R	13243860	+	412	LTR	R	-	0.403	2.726/6.758
2R	14890415	-	412	LTR	R	-	0.559	3.800/6.800
2R	16122706	+	412	LTR	F	-	0.682	3.663/5.368
2R	18324417	+	412	LTR	F	-	0.348	2.000/5.747
2R	899311	-	Porto1	non-LTR	FR	-	1	5.395/5.395
2R	158498	+	Porto1	non-LTR	FR	-	0.759	5.716/7.027
2R	257165	-	diver2	LTR	F	-	1	2.663/2.663
2R	944411	+	diver2	LTR	R	-	1	2.726/2.726
2R	946388	+	diver2	LTR	R	-	1	2.000/2.000
2R	947456	+	diver2	LTR	F	-	1	2.147/2.147
2R	624810	+	Max-element	LTR	F	-	1	2.137/2.137
2R	625942	-	Max-element	LTR	R	-	1	6.789/6.789
2R	860009	+	Max-element	LTR	R	-	1	2.158/2.158
2R	895192	+	Max-element	LTR	F	-	1	5.000/5.000
2R	1063610	+	Max-element	LTR	F	-	1	3.895/3.895
2R	1240725	-	Max-element	LTR	R	-	1	3.989/3.989
2R	14147218	-	Max-element	LTR	R	-	0.469	2.358/5.032
2R	20772189	+	Max-element	LTR	R	-	0.368	2.789/7.579
2R	239828	-	looper1	TIR	F	-	0.266	3.716/13.979
2R	14618278	-	F-element	non-LTR	FR	-	0.553	4.048/7.321
2R	6676254	-	F-element	non-LTR	FR	-	0.44	3.195/6.995
2R	878738	-	F-element	non-LTR	FR	-	0.976	3.032/3.116
2R	5101623	-	F-element	non-LTR	FR	-	0.993	4.227/4.263
2R	453348	+	F-element	non-LTR	F	-	1	3.368/3.368
2R	685083	+	F-element	non-LTR	F	-	0.549	2.179/3.968
2R	2336288	-	F-element	non-LTR	F	-	0.633	4.684/7.400
2R	3084172	-	F-element	non-LTR	F	-	0.543	2.063/3.800
2R	6803430	+	F-element	non-LTR	F	-	0.845	2.116/2.505
2R	9486419	-	F-element	non-LTR	F	-	0.575	2.347/4.084
2R	9822491	+	F-element	non-LTR	R	-	0.489	2.453/5.021
2R	12395957	+	F-element	non-LTR	F	-	0.708	2.558/3.611
2R	13010233	-	F-element	non-LTR	R	-	0.319	2.000/6.263
2R	16233861	-	F-element	non-LTR	R	-	0.86	2.463/2.863
2R	16701333	-	F-element	non-LTR	R	-	0.333	2.011/6.042
2R	18845025	-	F-element	non-LTR	R	-	0.988	3.547/3.589
2R	4530443	-	Doc2-element	non-LTR	FR	-	0.664	3.500/5.127
2R	1234276	-	Doc2-element	non-LTR	FR	-	1	4.648/4.648
2R	442498	+	Doc2-element	non-LTR	FR	-	0.678	3.200/4.716
2R	620394	+	Doc2-element	non-LTR	F	-	1	3.000/3.000
2R	1128136	-	Doc2-element	non-LTR	F	-	1	4.263/4.263
2R	987157	-	Fw2	non-LTR	FR	-	0.928	3.332/3.516
2R	994070	-	Fw2	non-LTR	F	-	0.634	2.516/3.968
2R	3281885	+	mariner2	TIR	FR	-	1	5.111/5.111
2R	3282504	+	mariner2	TIR	FR	-	0.979	3.795/3.858
2R	1069631	-	mariner2	TIR	FR	-	0.798	3.685/4.616
2R	312917	+	mariner2	TIR	R	-	0.642	3.168/4.937
2R	690336	+	mariner2	TIR	R	-	1	4.000/4.000
2R	1070411	-	mariner2	TIR	R	-	1	2.000/2.000
2R	16228480	+	Quasimodo	LTR	FR	-	0.442	2.642/6.000
2R	431491	+	Quasimodo	LTR	R	-	0.819	4.232/5.168
2R	515977	+	Quasimodo	LTR	F	-	1	4.621/4.621
2R	561098	-	Quasimodo	LTR	F	-	0.933	2.484/2.663
2R	11250847	-	Quasimodo	LTR	F	-	0.737	2.568/3.484
2R	13672486	-	Quasimodo	LTR	F	-	0.41	2.358/5.758
2R	8881487	+	Burdock	LTR	FR	-	0.539	2.664/5.011
2R	4385556	-	Burdock	LTR	FR	-	0.514	2.694/5.405
2R	1305578	-	Burdock	LTR	F	-	0.452	2.284/5.053
2R	6322178	+	Burdock	LTR	F	-	0.416	2.000/4.811
2R	8613268	-	Burdock	LTR	R	-	0.803	2.537/3.158
2R	17350768	+	Burdock	LTR	F	-	0.284	2.158/7.589
2R	2330665	+	GATE	LTR	FR	-	1	5.142/5.142
2R	187347	+	GATE	LTR	F	-	0.831	3.989/4.800
2R	1260128	-	GATE	LTR	R	-	1	6.284/6.284
2R	2326639	-	GATE	LTR	R	-	1	3.000/3.000
2R	8206181	+	Tc1-2	TIR	FR	-	1	6.252/6.252
2R	2051394	-	Tc1-2	TIR	FR	-	0.895	3.516/3.905
2R	597494	+	Tc1-2	TIR	F	-	1	3.937/3.937
2R	1148416	+	Tc1-2	TIR	F	-	0.734	2.000/2.726
2R	11439388	-	blood	LTR	FR	-	0.384	2.811/7.284
2R	16395195	+	blood	LTR	R	-	0.649	2.684/4.137
2R	2307314	+	Circe	LTR	R	-	0.771	4.526/5.874
2R	2370847	+	Circe	LTR	F	-	1	4.095/4.095
2R	12033327	+	Circe	LTR	F	-	0.296	2.000/6.758
2R	231891	+	invader3	LTR	F	-	0.655	3.600/5.495
2R	38126	+	invader4	LTR	R	-	1	2.000/2.000
2R	21146756	+	invader4	LTR	F	-	0.97	62.411/64.326
2R	771055	+	X-element	non-LTR	FR	-	1	4.306/4.306
2R	427840	-	X-element	non-LTR	R	-	1	2.000/2.000
2R	1502582	+	X-element	non-LTR	R	-	0.749	2.979/3.979
2R	8714326	+	X-element	non-LTR	F	-	0.653	2.263/3.463
2R	2667295	-	17.6	LTR	FR	-	0.661	3.722/5.632
2R	3887371	+	17.6	LTR	R	-	0.909	4.295/4.726
2R	6843152	+	17.6	LTR	R	-	0.451	2.126/4.716
2R	8245047	-	17.6	LTR	F	-	0.431	2.421/5.611
2R	2509925	+	invader1	LTR	FR	-	0.829	4.147/4.969
2R	1432694	+	invader1	LTR	FR	-	0.794	2.800/3.537
2R	52609	+	invader1	LTR	F	-	1	5.000/5.000
2R	172274	+	invader1	LTR	F	-	0.841	2.000/2.379
2R	932100	+	invader1	LTR	R	-	1	2.905/2.905
2R	758518	-	R1A1-element	non-LTR	FR	-	1	5.579/5.579
2R	1408859	+	HB	TIR	FR	-	0.979	3.579/3.626
2R	2877449	+	HB	TIR	FR	-	1	6.648/6.648
2R	20977910	+	HB	TIR	FR	-	1	4.553/4.553
2R	1538634	+	HB	TIR	R	-	1	4.674/4.674
2R	1627458	+	HB	TIR	R	-	1	2.705/2.705
2R	21066166	-	HB	TIR	R	-	1	7.000/7.000
2R	728914	+	HMS-Beagle2	LTR	F	-	1	4.000/4.000
2R	800309	+	invader2	LTR	R	-	1	4.789/4.789
2R	1023659	-	invader2	LTR	F	-	1	3.000/3.000
2R	10402096	+	Juan	non-LTR	FR	-	0.595	3.679/6.227
2R	6563950	-	Juan	non-LTR	R	-	0.467	3.989/8.547
2R	1127208	+	hopper	TIR	FR	-	1	2.579/2.579
2R	1196666	-	hopper	TIR	F	-	1	8.221/8.221
2R	9966191	-	hopper	TIR	F	-	0.389	2.000/5.137
2R	13048525	+	hopper	TIR	F	-	0.583	2.000/3.432
2R	19398138	-	hopper	TIR	F	-	0.571	2.021/3.537
Uextra	51254	-	I-element	non-LTR	F	-	0.455	2.000/4.400
Uextra	5375077	+	I-element	non-LTR	F	-	0.779	3.000/3.853
Uextra	289148	+	Tc1	TIR	R	-	0.81	4.274/5.274
Uextra	4033885	-	Idefix	LTR	F	-	0.871	3.895/4.474
Uextra	84883	-	Doc3-element	non-LTR	F	-	1	11.916/11.916
Uextra	196096	+	Doc3-element	non-LTR	F	-	0.769	6.611/8.600
Uextra	4629242	-	Doc3-element	non-LTR	F	-	1	2.432/2.432
Uextra	12161232	-	jockey2	non-LTR	F	-	1	7.853/7.853
Uextra	18094484	+	jockey2	non-LTR	F	-	0.958	22.474/23.463
Uextra	23437524	-	jockey2	non-LTR	R	-	0.759	2.821/3.716
Uextra	3501993	-	1731	LTR	F	-	1	2.874/2.874
Uextra	6124233	+	pogo	TIR	F	-	1	4.000/4.000
Uextra	9926860	+	Rt1c	non-LTR	FR	-	1	2.500/2.500
Uextra	226681	-	Rt1b	non-LTR	FR	-	1	2.000/2.000
Uextra	290490	+	Rt1b	non-LTR	R	-	1	2.811/2.811
Uextra	3053834	-	Rt1b	non-LTR	F	-	0.833	4.989/5.989
Uextra	11242366	+	Rt1b	non-LTR	F	-	1	4.000/4.000
Uextra	11912017	+	Rt1b	non-LTR	F	-	1	22.895/22.895
Uextra	275387	+	R2-element	non-LTR	R	-	1	8.105/8.105
Uextra	4760218	-	R2-element	non-LTR	R	-	1	2.000/2.000
Uextra	6027166	+	R2-element	non-LTR	F	-	1	4.000/4.000
Uextra	19909867	-	R2-element	non-LTR	F	-	1	3.000/3.000
Uextra	276935	-	Rt1a	non-LTR	F	-	0.358	2.600/7.253
Uextra	20695287	-	Helena	non-LTR	R	-	1	2.000/2.000
Uextra	4752085	-	Tom1	LTR	F	-	1	3.126/3.126
Uextra	1647288	-	Doc	non-LTR	R	-	1	2.958/2.958
Uextra	24043290	+	Doc	non-LTR	F	-	0.801	3.979/4.968
Uextra	69178	-	rooA	LTR	R	-	1	4.442/4.442
Uextra	88794	+	rooA	LTR	F	-	0.84	10.474/12.463
Uextra	193670	-	rooA	LTR	F	-	1	2.463/2.463
Uextra	7190418	-	accord2	LTR	F	-	1	2.789/2.789
Uextra	22212128	-	accord2	LTR	F	-	1	9.453/9.453
Uextra	574492	-	hobo	TIR	R	-	1	2.768/2.768
Uextra	13682811	+	hobo	TIR	R	-	1	16.884/16.884
Uextra	11980306	.	S-element	TIR	R	-	0.599	2.958/4.937
Uextra	12736692	-	S-element	TIR	F	-	1	3.000/3.000
Uextra	13591835	+	S-element	TIR	R	-	0.857	6.000/7.000
Uextra	17873288	-	S-element	TIR	F	-	1	5.000/5.000
Uextra	31215	-	baggins	non-LTR	FR	-	1	3.895/3.895
Uextra	2637293	+	baggins	non-LTR	F	-	1	4.989/4.989
Uextra	5482417	-	baggins	non-LTR	F	-	0.588	2.747/4.674
Uextra	10560178	-	baggins	non-LTR	F	-	0.956	21.642/22.642
Uextra	11643291	+	baggins	non-LTR	R	-	1	7.989/7.989
Uextra	18232275	+	gypsy2	LTR	R	-	1	19.179/19.179
Uextra	18329176	-	gtwin	LTR	F	-	1	3.000/3.000
Uextra	26483536	+	gtwin	LTR	F	-	0.714	5.000/7.000
Uextra	20683806	+	gypsy3	LTR	F	-	1	2.000/2.000
Uextra	743526	+	gypsy4	LTR	R	-	1	3.326/3.326
Uextra	99622	-	mdg1	LTR	R	-	1	2.211/2.211
Uextra	122316	+	mdg1	LTR	R	-	0.81	3.000/3.705
Uextra	889066	+	mdg1	LTR	R	-	0.914	10.000/10.937
Uextra	6324964	-	mdg1	LTR	F	-	1	9.916/9.916
Uextra	20274020	-	mdg1	LTR	F	-	1	4.000/4.000
Uextra	558497	+	gypsy6	LTR	F	-	1	6.000/6.000
Uextra	3313235	+	G5A	non-LTR	F	-	1	11.737/11.737
Uextra	5117785	-	G5A	non-LTR	F	-	0.887	15.758/17.758
Uextra	11339215	-	G5A	non-LTR	F	-	0.828	8.537/10.316
Uextra	509308	-	gypsy7	LTR	FR	-	1	7.184/7.184
Uextra	626661	+	gypsy8	LTR	R	-	0.758	4.579/6.042
Uextra	10743541	+	gypsy8	LTR	R	-	0.5	2.000/4.000
Uextra	24318494	+	gypsy8	LTR	R	-	0.909	10.000/11.000
Uextra	582886	+	gypsy9	LTR	R	-	1	3.000/3.000
Uextra	988774	+	gypsy9	LTR	R	-	1	2.968/2.968
Uextra	1089210	+	gypsy9	LTR	F	-	1	2.158/2.158
Uextra	12392910	+	gypsy9	LTR	F	-	1	2.000/2.000
Uextra	281968	-	Stalker4	LTR	F	-	0.429	3.000/6.989
Uextra	4751886	+	Stalker4	LTR	R	-	0.509	2.000/3.926
Uextra	8674619	+	Stalker4	LTR	R	-	1	2.884/2.884
Uextra	16021554	+	Stalker4	LTR	R	-	0.715	5.000/6.989
Uextra	22623372	-	Stalker4	LTR	R	-	1	3.000/3.000
Uextra	3368200	+	Stalker2	LTR	F	-	0.667	2.000/3.000
Uextra	7321585	+	Stalker2	LTR	F	-	0.922	11.832/12.832
Uextra	1530962	+	gypsy12	LTR	R	-	1	2.937/2.937
Uextra	4954067	+	gypsy12	LTR	R	-	0.713	4.947/6.937
Uextra	10143244	-	gypsy12	LTR	F	-	0.9	8.989/9.989
Uextra	3624185	-	FB	Foldback	F	-	0.697	2.200/3.158
Uextra	9563973	-	rover	LTR	FR	-	0.985	29.822/30.322
Uextra	13058793	-	rover	LTR	FR	-	0.968	14.216/14.716
Uextra	6488670	+	rover	LTR	F	-	0.952	19.674/20.674
Uextra	13152548	-	rover	LTR	F	-	0.5	2.000/4.000
Uextra	16021681	-	rover	LTR	F	-	1	9.000/9.000
Uextra	23313994	+	rover	LTR	F	-	0.501	2.000/3.989
Uextra	26672	+	Cr1a	non-LTR	R	-	1	4.905/4.905
Uextra	33528	+	Cr1a	non-LTR	F	-	1	2.484/2.484
Uextra	131281	+	Cr1a	non-LTR	F	-	1	4.179/4.179
Uextra	227301	-	Cr1a	non-LTR	F	-	1	2.000/2.000
Uextra	261673	-	Cr1a	non-LTR	R	-	1	4.495/4.495
Uextra	333157	-	Cr1a	non-LTR	F	-	0.786	3.316/4.221
Uextra	478071	-	Cr1a	non-LTR	F	-	1	3.053/3.053
Uextra	1295339	-	Cr1a	non-LTR	R	-	0.789	3.505/4.442
Uextra	1599255	-	Cr1a	non-LTR	R	-	1	3.000/3.000
Uextra	3556131	+	Cr1a	non-LTR	R	-	1	9.000/9.000
Uextra	9035942	+	Cr1a	non-LTR	F	-	1	4.000/4.000
Uextra	11001033	+	Cr1a	non-LTR	R	-	1	3.000/3.000
Uextra	15269713	+	Cr1a	non-LTR	R	-	0.667	2.000/3.000
Uextra	19231392	+	Cr1a	non-LTR	R	-	0.667	2.000/3.000
Uextra	25496422	+	Cr1a	non-LTR	F	-	1	9.926/9.926
Uextra	4072688	+	gypsy10	LTR	FR	-	0.833	2.000/2.500
Uextra	1480455	-	gypsy10	LTR	F	-	0.937	14.937/15.937
Uextra	5334798	+	S2	TIR	R	-	0.858	11.000/12.821
Uextra	17556885	-	aurora-element	LTR	F	-	1	2.989/2.989
Uextra	27093812	+	aurora-element	LTR	R	-	0.915	31.316/34.211
Uextra	4555461	-	transib2	TIR	R	-	1	5.000/5.000
Uextra	5905303	-	transib2	TIR	R	-	0.811	7.642/9.421
Uextra	21921919	-	Dm88	LTR	R	-	1	10.989/10.989
Uextra	14458773	+	transib3	TIR	R	-	1	2.895/2.895
Uextra	28150	-	1360	TIR	FR	-	0.936	5.190/5.574
Uextra	416331	+	1360	TIR	R	-	0.918	9.737/10.611
Uextra	1121830	-	1360	TIR	F	-	0.698	2.895/4.147
Uextra	1288429	-	1360	TIR	R	-	1	2.779/2.779
Uextra	1318849	+	1360	TIR	F	-	1	12.811/12.811
Uextra	1492026	-	1360	TIR	R	-	1	6.389/6.389
Uextra	1687873	+	1360	TIR	F	-	0.943	32.989/34.989
Uextra	2347563	+	1360	TIR	R	-	0.475	2.158/4.547
Uextra	3294043	+	1360	TIR	F	-	1	4.000/4.000
Uextra	5374099	-	1360	TIR	R	-	1	8.653/8.653
Uextra	6840297	-	1360	TIR	F	-	1	7.937/7.937
Uextra	9978093	+	1360	TIR	F	-	0.692	3.547/5.126
Uextra	12022103	+	1360	TIR	F	-	0.991	3.316/3.347
Uextra	14061682	-	1360	TIR	F	-	0.909	9.484/10.432
Uextra	15921986	-	1360	TIR	R	-	0.795	3.747/4.716
Uextra	18095113	-	1360	TIR	F	-	0.88	6.842/7.779
Uextra	20554196	-	1360	TIR	R	-	1	3.821/3.821
Uextra	21330991	-	1360	TIR	R	-	1	8.979/8.979
Uextra	21670642	-	1360	TIR	R	-	0.778	7.000/9.000
Uextra	24906170	+	1360	TIR	R	-	1	2.874/2.874
Uextra	26676143	+	1360	TIR	R	-	1	5.947/5.947
Uextra	26864231	-	1360	TIR	F	-	0.714	4.989/6.989
Uextra	27248380	+	1360	TIR	F	-	1	2.000/2.000
Uextra	921377	+	G2	non-LTR	R	-	0.9	2.274/2.526
Uextra	9196883	-	G2	non-LTR	F	-	0.919	10.916/11.874
Uextra	21548401	+	G2	non-LTR	R	-	1	2.000/2.000
Uextra	26123342	-	G2	non-LTR	F	-	1	4.958/4.958
Uextra	1647421	+	diver	LTR	F	-	0.667	2.000/3.000
Uextra	2593335	+	Stalker	LTR	F	-	0.857	17.853/20.821
Uextra	17614346	+	Stalker	LTR	R	-	0.599	2.989/4.989
Uextra	26200497	-	Stalker	LTR	R	-	1	2.000/2.000
Uextra	96423	-	jockey	non-LTR	F	-	0.769	2.000/2.600
Uextra	11179346	-	G4	non-LTR	F	-	1	4.611/4.611
Uextra	22815675	-	G6	non-LTR	F	-	1	2.000/2.000
Uextra	364512	+	TAHRE	non-LTR	R	-	0.718	4.968/6.916
Uextra	17360419	+	TAHRE	non-LTR	F	-	0.877	6.979/7.958
Uextra	23455054	+	TAHRE	non-LTR	R	-	0.667	4.000/6.000
Uextra	25249579	+	TAHRE	non-LTR	R	-	0.743	4.811/6.474
Uextra	2312885	-	297	LTR	F	-	0.671	3.947/5.884
Uextra	12295619	-	297	LTR	F	-	1	2.000/2.000
Uextra	15298107	-	297	LTR	F	-	0.965	27.274/28.253
Uextra	18369580	-	297	LTR	R	-	0.899	8.853/9.853
Uextra	4478496	+	HMS-Beagle	LTR	F	-	0.6	3.000/5.000
Uextra	993609	+	roo	LTR	F	-	1	3.000/3.000
Uextra	25517530	-	roo	LTR	R	-	1	4.705/4.705
Uextra	27043388	+	roo	LTR	F	-	1	2.000/2.000
Uextra	72612	+	Doc4-element	non-LTR	R	-	0.967	7.968/8.242
Uextra	7321451	+	412	LTR	R	-	1	10.000/10.000
Uextra	308735	+	Porto1	non-LTR	FR	-	1	3.374/3.374
Uextra	79519	+	Porto1	non-LTR	R	-	1	2.979/2.979
Uextra	80808	+	Porto1	non-LTR	R	-	1	2.000/2.000
Uextra	173840	+	Porto1	non-LTR	F	-	1	3.400/3.400
Uextra	19830362	+	Porto1	non-LTR	F	-	1	5.958/5.958
Uextra	56383	-	diver2	LTR	R	-	1	3.316/3.316
Uextra	56650	-	diver2	LTR	F	-	1	2.305/2.305
Uextra	64119	-	diver2	LTR	F	-	1	5.295/5.295
Uextra	19856691	-	Max-element	LTR	FR	-	0.963	22.453/23.453
Uextra	285988	+	Max-element	LTR	F	-	0.93	2.779/2.989
Uextra	3075392	+	Max-element	LTR	R	-	0.739	2.737/3.705
Uextra	16263252	+	Max-element	LTR	F	-	1	16.000/16.000
Uextra	18467202	-	Max-element	LTR	F	-	0.833	4.937/5.926
Uextra	4833	+	F-element	non-LTR	F	-	0.755	2.916/3.863
Uextra	2907359	-	F-element	non-LTR	R	-	0.588	2.526/4.295
Uextra	8252397	+	F-element	non-LTR	R	-	0.649	2.000/3.084
Uextra	12331566	+	F-element	non-LTR	R	-	1	2.000/2.000
Uextra	20273890	-	F-element	non-LTR	R	-	0.669	2.000/2.989
Uextra	11876517	-	Doc2-element	non-LTR	FR	-	1	2.479/2.479
Uextra	11042180	+	Doc2-element	non-LTR	F	-	0.832	7.547/9.074
Uextra	48943	-	Fw2	non-LTR	FR	-	0.826	3.484/4.442
Uextra	12736566	-	Quasimodo	LTR	R	-	1	3.000/3.000
Uextra	15095132	-	Quasimodo	LTR	F	-	1	3.000/3.000
Uextra	24009002	-	Quasimodo	LTR	R	-	1	2.937/2.937
Uextra	25984194	+	Quasimodo	LTR	R	-	0.888	7.916/8.916
Uextra	152632	+	Tc1-2	TIR	FR	-	0.856	3.200/3.858
Uextra	10995991	-	GATE	LTR	FR	-	0.98	48.174/49.158
Uextra	10064612	-	GATE	LTR	FR	-	0.957	31.842/33.332
Uextra	536839	+	GATE	LTR	R	-	1	2.000/2.000
Uextra	3354779	+	GATE	LTR	F	-	1	6.979/6.979
Uextra	5089867	-	GATE	LTR	R	-	1	2.000/2.000
Uextra	7991397	-	GATE	LTR	R	-	0.945	16.958/17.947
Uextra	11005399	-	GATE	LTR	R	-	1	21.000/21.000
Uextra	11005539	+	GATE	LTR	F	-	0.909	20.000/22.000
Uextra	14374064	-	GATE	LTR	R	-	1	2.000/2.000
Uextra	14374206	+	GATE	LTR	F	-	1	4.000/4.000
Uextra	16649195	+	GATE	LTR	R	-	1	17.789/17.789
Uextra	16649340	-	GATE	LTR	F	-	0.937	14.937/15.937
Uextra	689132	+	HeT-A	non-LTR	FR	-	0.899	9.247/9.747
Uextra	781630	+	HeT-A	non-LTR	F	-	0.75	3.000/4.000
Uextra	3627751	-	HeT-A	non-LTR	F	-	0.934	21.189/22.684
Uextra	5958075	-	HeT-A	non-LTR	R	-	0.777	6.979/8.979
Uextra	8721967	-	HeT-A	non-LTR	F	-	0.6	3.000/5.000
Uextra	10670728	-	HeT-A	non-LTR	R	-	1	7.000/7.000
Uextra	13587013	-	HeT-A	non-LTR	F	-	0.961	24.884/25.884
Uextra	13594457	-	HeT-A	non-LTR	F	-	1	7.926/7.926
Uextra	16466453	+	HeT-A	non-LTR	F	-	0.714	5.000/7.000
Uextra	16779283	-	HeT-A	non-LTR	R	-	1	3.979/3.979
Uextra	25249748	+	HeT-A	non-LTR	F	-	1	8.863/8.863
Uextra	9049031	-	Circe	LTR	R	-	1	6.853/6.853
Uextra	4180753	-	invader3	LTR	R	-	0.913	10.463/11.463
Uextra	6726140	-	invader3	LTR	R	-	0.814	2.632/3.232
Uextra	10067999	+	invader3	LTR	F	-	1	8.000/8.000
Uextra	9057552	+	X-element	non-LTR	F	-	0.852	5.747/6.747
Uextra	25494244	-	X-element	non-LTR	F	-	1	4.000/4.000
Uextra	10492322	+	invader4	LTR	R	-	1	16.000/16.000
Uextra	16528299	+	17.6	LTR	R	-	0.603	2.716/4.505
Uextra	26332946	+	17.6	LTR	F	-	0.9	8.726/9.695
Uextra	27410597	-	R1A1-element	non-LTR	FR	-	0.713	4.495/6.469
Uextra	2322952	-	R1A1-element	non-LTR	FR	-	0.946	17.426/18.395
Uextra	7790903	-	R1A1-element	non-LTR	FR	-	0.917	4.495/4.995
Uextra	8335898	-	R1A1-element	non-LTR	FR	-	0.978	15.958/16.458
Uextra	19989588	+	R1A1-element	non-LTR	FR	-	1	3.500/3.500
Uextra	4760345	-	R1A1-element	non-LTR	F	-	0.8	4.000/5.000
Uextra	6011996	+	R1A1-element	non-LTR	F	-	1	10.800/10.800
Uextra	16637131	-	R1A1-element	non-LTR	F	-	1	2.000/2.000
Uextra	21085120	-	R1A1-element	non-LTR	F	-	1	7.000/7.000
Uextra	23686710	+	invader1	LTR	R	-	1	5.000/5.000
Uextra	937	+	invader2	LTR	R	-	0.876	2.389/2.726
Uextra	301671	-	invader2	LTR	R	-	1	4.000/4.000
Uextra	6324796	+	invader2	LTR	R	-	0.787	3.695/4.695
Uextra	1247644	+	Juan	non-LTR	R	-	0.744	2.232/3.000
Uextra	1420670	-	HMS-Beagle2	LTR	R	-	0.669	2.000/2.989
Uextra	3008521	-	HMS-Beagle2	LTR	R	-	0.6	3.000/5.000
3LHet	1078842	+	I-element	non-LTR	F	-	1	2.442/2.442
3LHet	2481160	+	Tc3	TIR	FR	-	1	2.221/2.221
3LHet	1642207	+	ZAM	LTR	R	-	0.567	2.042/3.600
3LHet	22042	+	Idefix	LTR	R	-	1	5.000/5.000
3LHet	1805863	-	Idefix	LTR	F	-	1	3.000/3.000
3LHet	2538418	-	Idefix	LTR	F	-	1	3.158/3.158
3LHet	322726	-	opus	LTR	F	-	0.94	3.316/3.526
3LHet	1875921	-	Doc3-element	non-LTR	FR	-	1	2.700/2.700
3LHet	591685	-	Doc3-element	non-LTR	R	-	1	3.253/3.253
3LHet	632097	-	Doc3-element	non-LTR	F	-	0.393	2.832/7.200
3LHet	796002	+	Doc3-element	non-LTR	F	-	1	2.747/2.747
3LHet	1311953	+	Doc3-element	non-LTR	R	-	1	7.884/7.884
3LHet	455986	-	jockey2	non-LTR	FR	-	1	3.869/3.869
3LHet	457064	-	jockey2	non-LTR	F	-	0.733	4.326/5.905
3LHet	484873	-	jockey2	non-LTR	R	-	1	3.000/3.000
3LHet	485746	-	jockey2	non-LTR	R	-	0.459	2.000/4.358
3LHet	854177	+	1731	LTR	F	-	1	4.000/4.000
3LHet	1415073	+	Rt1c	non-LTR	R	-	1	5.474/5.474
3LHet	1423075	+	Rt1c	non-LTR	R	-	1	3.000/3.000
3LHet	401620	-	Rt1b	non-LTR	FR	-	0.868	3.194/3.621
3LHet	1349700	+	Rt1b	non-LTR	FR	-	1	4.179/4.179
3LHet	436482	+	Rt1b	non-LTR	F	-	1	3.674/3.674
3LHet	1020758	-	Rt1b	non-LTR	F	-	1	2.547/2.547
3LHet	1363377	+	Rt1b	non-LTR	R	-	1	2.695/2.695
3LHet	639454	-	Rt1a	non-LTR	F	-	1	2.979/2.979
3LHet	1000407	-	Rt1a	non-LTR	R	-	1	2.979/2.979
3LHet	421707	-	Helena	non-LTR	FR	-	1	3.127/3.127
3LHet	1368077	-	Helena	non-LTR	FR	-	0.682	3.194/4.716
3LHet	1896992	-	Helena	non-LTR	F	-	0.669	2.000/2.989
3LHet	601965	-	Doc	non-LTR	F	-	1	2.368/2.368
3LHet	1617340	-	Doc	non-LTR	F	-	0.975	2.411/2.474
3LHet	1629549	-	Doc	non-LTR	R	-	1	5.747/5.747
3LHet	1635238	-	Doc	non-LTR	R	-	0.679	2.000/2.947
3LHet	283015	-	springer	LTR	FR	-	0.883	2.958/3.406
3LHet	1181027	+	Osvaldo	LTR	R	-	1	3.053/3.053
3LHet	1184951	+	Osvaldo	LTR	F	-	1	4.137/4.137
3LHet	1207427	-	Tirant	LTR	F	-	0.842	4.811/5.716
3LHet	1286677	-	frogger	LTR	R	-	0.727	6.716/9.232
3LHet	1286927	-	frogger	LTR	F	-	0.831	2.747/3.305
3LHet	391802	+	accord2	LTR	F	-	1	6.284/6.284
3LHet	402398	+	accord2	LTR	F	-	1	2.000/2.000
3LHet	1132747	-	accord2	LTR	R	-	1	3.000/3.000
3LHet	487477	-	R1-2	non-LTR	FR	-	1	4.490/4.490
3LHet	488918	-	R1-2	non-LTR	R	-	1	3.463/3.463
3LHet	492170	+	R1-2	non-LTR	F	-	1	2.000/2.000
3LHet	2476075	-	R1-2	non-LTR	R	-	1	2.800/2.800
3LHet	480205	-	S-element	TIR	F	-	0.983	4.884/4.968
3LHet	2410529	-	S-element	TIR	F	-	1	2.442/2.442
3LHet	2411688	+	S-element	TIR	R	-	1	2.000/2.000
3LHet	1824884	-	baggins	non-LTR	FR	-	1	2.837/2.837
3LHet	2223444	-	baggins	non-LTR	FR	-	0.962	2.690/2.806
3LHet	193115	+	baggins	non-LTR	R	-	1	2.000/2.000
3LHet	808914	-	baggins	non-LTR	F	-	0.512	3.232/6.316
3LHet	836230	+	baggins	non-LTR	R	-	1	3.000/3.000
3LHet	1078005	-	baggins	non-LTR	R	-	1	3.000/3.000
3LHet	1208753	+	baggins	non-LTR	F	-	1	4.516/4.516
3LHet	1336234	-	gypsy2	LTR	FR	-	1	3.468/3.468
3LHet	463897	-	gypsy2	LTR	R	-	0.773	3.684/4.768
3LHet	478724	-	gypsy2	LTR	F	-	1	2.916/2.916
3LHet	1998784	+	gypsy2	LTR	R	-	0.622	3.947/6.347
3LHet	1996622	+	gypsy3	LTR	F	-	0.993	3.200/3.221
3LHet	1660211	-	mdg3	LTR	FR	-	1	3.584/3.584
3LHet	2011739	+	gypsy4	LTR	F	-	0.605	2.832/4.684
3LHet	464083	-	gypsy5	LTR	F	-	1	2.884/2.884
3LHet	610907	+	gypsy6	LTR	R	-	0.791	3.305/4.179
3LHet	1074703	-	mdg1	LTR	FR	-	0.845	2.542/2.990
3LHet	1075083	-	mdg1	LTR	R	-	0.9	2.000/2.221
3LHet	2238042	+	mdg1	LTR	F	-	0.588	2.853/4.853
3LHet	1260061	-	G5A	non-LTR	R	-	1	4.568/4.568
3LHet	1497549	-	G5A	non-LTR	R	-	0.772	2.568/3.326
3LHet	2267271	+	G5A	non-LTR	R	-	1	3.863/3.863
3LHet	1953905	-	gypsy7	LTR	FR	-	1	4.643/4.643
3LHet	1408707	-	gypsy8	LTR	FR	-	1	3.058/3.058
3LHet	2200935	-	gypsy8	LTR	FR	-	0.963	5.063/5.221
3LHet	2201704	-	gypsy8	LTR	FR	-	0.792	2.474/3.106
3LHet	719302	+	gypsy8	LTR	FR	-	0.912	2.785/3.027
3LHet	1177053	+	gypsy8	LTR	FR	-	0.705	2.742/4.553
3LHet	1179853	+	gypsy8	LTR	R	-	1	4.116/4.116
3LHet	1409321	-	gypsy8	LTR	R	-	1	7.000/7.000
3LHet	1412887	-	gypsy8	LTR	F	-	0.562	2.705/4.811
3LHet	771823	+	Stalker4	LTR	F	-	0.667	2.000/3.000
3LHet	2027925	+	Stalker4	LTR	F	-	1	2.000/2.000
3LHet	2535287	-	Stalker4	LTR	R	-	0.35	2.768/7.905
3LHet	328189	+	gypsy12	LTR	R	-	0.872	3.000/3.442
3LHet	917904	-	gypsy12	LTR	F	-	0.594	2.000/3.368
3LHet	1992174	+	Transpac	LTR	R	-	0.731	2.000/2.737
3LHet	456874	-	FB	Foldback	R	-	0.708	5.000/7.063
3LHet	2244721	+	FB	Foldback	F	-	1	2.558/2.558
3LHet	728842	-	rover	LTR	R	-	0.896	2.274/2.537
3LHet	1190731	+	Cr1a	non-LTR	FR	-	1	2.500/2.500
3LHet	694626	-	Cr1a	non-LTR	FR	-	1	6.558/6.558
3LHet	2451515	-	Cr1a	non-LTR	FR	-	1	4.453/4.453
3LHet	1709253	-	Cr1a	non-LTR	FR	-	1	4.227/4.227
3LHet	2406820	+	Cr1a	non-LTR	FR	-	1	4.695/4.695
3LHet	751704	+	Cr1a	non-LTR	FR	-	1	5.242/5.242
3LHet	299090	-	Cr1a	non-LTR	FR	-	1	2.500/2.500
3LHet	378900	+	Cr1a	non-LTR	FR	-	0.751	3.100/4.058
3LHet	681452	-	Cr1a	non-LTR	FR	-	0.994	3.363/3.384
3LHet	272286	+	Cr1a	non-LTR	R	-	0.52	2.368/4.558
3LHet	325969	-	Cr1a	non-LTR	F	-	1	2.000/2.000
3LHet	377737	+	Cr1a	non-LTR	F	-	0.869	4.874/5.611
3LHet	420642	-	Cr1a	non-LTR	R	-	1	3.789/3.789
3LHet	482648	-	Cr1a	non-LTR	F	-	1	3.989/3.989
3LHet	544967	+	Cr1a	non-LTR	F	-	0.932	6.484/6.958
3LHet	553670	+	Cr1a	non-LTR	F	-	0.842	4.895/5.811
3LHet	580060	-	Cr1a	non-LTR	R	-	1	2.895/2.895
3LHet	604396	+	Cr1a	non-LTR	F	-	0.658	3.442/5.232
3LHet	825591	+	Cr1a	non-LTR	R	-	1	2.884/2.884
3LHet	841334	+	Cr1a	non-LTR	F	-	1	4.526/4.526
3LHet	909210	+	Cr1a	non-LTR	R	-	0.929	8.432/9.074
3LHet	1054270	-	Cr1a	non-LTR	F	-	1	4.000/4.000
3LHet	1110015	+	Cr1a	non-LTR	F	-	1	2.905/2.905
3LHet	1190326	+	Cr1a	non-LTR	F	-	1	4.611/4.611
3LHet	1268055	-	Cr1a	non-LTR	R	-	0.879	5.716/6.505
3LHet	1313680	+	Cr1a	non-LTR	R	-	1	6.747/6.747
3LHet	1329497	+	Cr1a	non-LTR	R	-	1	4.316/4.316
3LHet	1342701	+	Cr1a	non-LTR	R	-	0.808	5.105/6.316
3LHet	1383948	+	Cr1a	non-LTR	R	-	1	3.905/3.905
3LHet	1440663	+	Cr1a	non-LTR	F	-	0.755	2.011/2.663
3LHet	1753106	-	Cr1a	non-LTR	F	-	1	5.116/5.116
3LHet	2027005	+	Cr1a	non-LTR	F	-	1	2.326/2.326
3LHet	2196957	+	Cr1a	non-LTR	F	-	0.752	4.874/6.484
3LHet	2198296	-	Cr1a	non-LTR	R	-	1	4.526/4.526
3LHet	2199131	+	Cr1a	non-LTR	F	-	1	2.242/2.242
3LHet	2213250	-	Cr1a	non-LTR	F	-	0.876	7.063/8.063
3LHet	2224083	-	Cr1a	non-LTR	F	-	0.594	3.189/5.368
3LHet	2231273	-	Cr1a	non-LTR	R	-	1	3.000/3.000
3LHet	1692136	-	3S18	LTR	R	-	1	2.000/2.000
3LHet	2103065	+	gypsy10	LTR	F	-	1	3.989/3.989
3LHet	2473780	-	gypsy10	LTR	R	-	1	3.158/3.158
3LHet	2387857	-	Ivk	non-LTR	FR	-	1	4.921/4.921
3LHet	2115459	-	Ivk	non-LTR	R	-	1	3.000/3.000
3LHet	2116492	-	Ivk	non-LTR	R	-	1	2.147/2.147
3LHet	1598500	+	gypsy	LTR	R	-	1	3.200/3.200
3LHet	1084753	+	aurora-element	LTR	R	-	0.758	2.347/3.095
3LHet	1981293	-	aurora-element	LTR	R	-	1	2.695/2.695
3LHet	1981792	-	aurora-element	LTR	R	-	1	2.000/2.000
3LHet	1982117	-	aurora-element	LTR	R	-	1	3.200/3.200
3LHet	221891	+	transib1	TIR	FR	-	0.864	2.363/2.737
3LHet	436078	+	transib2	TIR	FR	-	0.833	2.000/2.500
3LHet	2428140	+	transib2	TIR	FR	-	1	4.469/4.469
3LHet	436267	+	transib2	TIR	R	-	0.991	3.726/3.758
3LHet	1726146	+	transib2	TIR	F	-	1	4.726/4.726
3LHet	2512856	+	1360	TIR	FR	-	0.882	3.342/3.758
3LHet	756902	-	1360	TIR	FR	-	0.835	4.132/4.953
3LHet	1359462	+	1360	TIR	FR	-	0.608	3.637/5.927
3LHet	1501076	-	1360	TIR	FR	-	0.571	2.790/4.879
3LHet	2194047	-	1360	TIR	FR	-	1	3.516/3.516
3LHet	2416810	-	1360	TIR	FR	-	0.799	3.185/3.984
3LHet	887606	+	1360	TIR	FR	-	0.982	4.706/4.800
3LHet	1308768	+	1360	TIR	FR	-	0.988	3.395/3.448
3LHet	1182282	+	1360	TIR	FR	-	1	2.653/2.653
3LHet	2479746	-	1360	TIR	FR	-	0.7	2.516/4.011
3LHet	1016773	-	1360	TIR	FR	-	1	2.995/2.995
3LHet	1719937	+	1360	TIR	FR	-	1	4.216/4.216
3LHet	2512752	+	1360	TIR	FR	-	0.933	6.447/6.726
3LHet	1609719	-	1360	TIR	FR	-	1	4.127/4.127
3LHet	2239052	-	1360	TIR	FR	-	1	5.179/5.179
3LHet	676163	+	1360	TIR	FR	-	1	3.526/3.526
3LHet	243724	-	1360	TIR	FR	-	1	3.295/3.295
3LHet	248207	+	1360	TIR	F	-	1	3.495/3.495
3LHet	257635	+	1360	TIR	F	-	1	2.884/2.884
3LHet	412041	-	1360	TIR	R	-	0.835	4.642/5.558
3LHet	455149	+	1360	TIR	R	-	1	6.695/6.695
3LHet	477996	-	1360	TIR	R	-	1	2.000/2.000
3LHet	561901	+	1360	TIR	R	-	1	4.284/4.284
3LHet	563807	-	1360	TIR	R	-	1	2.705/2.705
3LHet	565453	+	1360	TIR	R	-	0.714	2.105/2.947
3LHet	758117	+	1360	TIR	F	-	0.516	2.084/4.042
3LHet	790379	+	1360	TIR	F	-	1	2.779/2.779
3LHet	1017294	-	1360	TIR	R	-	1	3.084/3.084
3LHet	1185850	-	1360	TIR	F	-	1	2.947/2.947
3LHet	1224649	-	1360	TIR	F	-	0.771	2.695/3.495
3LHet	1308029	+	1360	TIR	R	-	1	4.547/4.547
3LHet	1363619	+	1360	TIR	F	-	1	2.032/2.032
3LHet	1425288	-	1360	TIR	R	-	1	2.116/2.116
3LHet	1426149	-	1360	TIR	R	-	0.986	2.263/2.295
3LHet	1556997	+	1360	TIR	R	-	0.803	4.389/5.463
3LHet	1557380	+	1360	TIR	F	-	0.671	3.368/5.021
3LHet	1845444	+	1360	TIR	R	-	0.805	3.568/4.432
3LHet	1848413	+	1360	TIR	R	-	0.936	2.474/2.642
3LHet	1895293	-	1360	TIR	R	-	0.485	2.611/5.389
3LHet	2099713	+	1360	TIR	R	-	1	3.937/3.937
3LHet	2194733	-	1360	TIR	R	-	0.865	2.842/3.284
3LHet	2236335	-	1360	TIR	R	-	1	5.242/5.242
3LHet	2237322	-	1360	TIR	R	-	1	3.305/3.305
3LHet	2249265	-	1360	TIR	F	-	1	3.000/3.000
3LHet	2252956	-	1360	TIR	R	-	1	2.863/2.863
3LHet	2261060	-	1360	TIR	R	-	1	3.874/3.874
3LHet	2261427	-	1360	TIR	F	-	1	3.000/3.000
3LHet	2263313	-	1360	TIR	R	-	0.798	3.116/3.905
3LHet	2417730	-	1360	TIR	R	-	1	5.632/5.632
3LHet	2424608	-	1360	TIR	F	-	1	2.000/2.000
3LHet	373082	-	G3	non-LTR	R	-	0.986	2.211/2.242
3LHet	1370885	-	G3	non-LTR	F	-	0.588	3.979/6.768
3LHet	1402813	+	G3	non-LTR	R	-	0.734	3.989/5.432
3LHet	1427024	+	G3	non-LTR	F	-	0.964	3.611/3.747
3LHet	2482857	-	G3	non-LTR	F	-	0.668	4.000/5.989
3LHet	983708	-	Stalker	LTR	F	-	0.842	3.537/4.200
3LHet	2535165	-	Stalker	LTR	R	-	0.552	2.474/4.484
3LHet	599270	+	INE-1	TIR	FR	-	0.787	2.706/3.448
3LHet	14749	-	INE-1	TIR	F	-	1	3.000/3.000
3LHet	205862	+	INE-1	TIR	R	-	0.806	3.105/3.853
3LHet	209046	+	INE-1	TIR	R	-	0.75	3.000/4.000
3LHet	227662	+	INE-1	TIR	R	-	1	2.000/2.000
3LHet	410355	-	INE-1	TIR	R	-	0.562	2.000/3.558
3LHet	489490	+	INE-1	TIR	R	-	0.547	2.137/3.905
3LHet	591913	-	INE-1	TIR	F	-	0.35	2.000/5.716
3LHet	592814	+	INE-1	TIR	R	-	0.598	2.737/4.579
3LHet	729540	-	INE-1	TIR	F	-	1	4.000/4.000
3LHet	741376	+	INE-1	TIR	R	-	0.702	3.453/4.916
3LHet	826075	+	INE-1	TIR	F	-	1	2.905/2.905
3LHet	836662	+	INE-1	TIR	F	-	1	2.000/2.000
3LHet	911330	-	INE-1	TIR	R	-	1	2.453/2.453
3LHet	929225	-	INE-1	TIR	F	-	0.461	3.168/6.874
3LHet	1059909	-	INE-1	TIR	R	-	1	2.863/2.863
3LHet	1385819	+	INE-1	TIR	F	-	1	5.221/5.221
3LHet	1392336	-	INE-1	TIR	F	-	0.578	2.232/3.863
3LHet	2018457	+	INE-1	TIR	R	-	0.667	2.000/3.000
3LHet	2158204	-	INE-1	TIR	F	-	0.87	2.537/2.916
3LHet	2487376	-	INE-1	TIR	R	-	0.696	2.558/3.674
3LHet	1641289	+	G4	non-LTR	FR	-	1	4.964/4.964
3LHet	1695976	+	G4	non-LTR	FR	-	1	5.695/5.695
3LHet	1336968	+	G4	non-LTR	F	-	1	4.505/4.505
3LHet	993799	-	G5	non-LTR	R	-	1	3.000/3.000
3LHet	774806	-	G6	non-LTR	FR	-	1	3.106/3.106
3LHet	559566	+	297	LTR	F	-	0.81	3.000/3.705
3LHet	723440	-	297	LTR	F	-	1	5.095/5.095
3LHet	730783	-	297	LTR	R	-	1	3.768/3.768
3LHet	1057588	+	297	LTR	R	-	0.667	2.000/3.000
3LHet	1085012	-	297	LTR	F	-	1	2.116/2.116
3LHet	1086298	-	297	LTR	F	-	1	5.811/5.811
3LHet	2414443	-	297	LTR	R	-	0.81	4.253/5.253
3LHet	514082	-	roo	LTR	F	-	0.667	2.000/3.000
3LHet	565907	+	roo	LTR	F	-	1	2.695/2.695
3LHet	1297551	-	roo	LTR	F	-	1	2.558/2.558
3LHet	1672453	-	roo	LTR	F	-	1	3.000/3.000
3LHet	2383716	+	roo	LTR	R	-	1	6.632/6.632
3LHet	1176100	-	Doc4-element	non-LTR	R	-	0.341	2.074/6.074
3LHet	1334618	-	Doc4-element	non-LTR	R	-	0.959	4.737/4.937
3LHet	1410186	+	Doc4-element	non-LTR	F	-	1	5.905/5.905
3LHet	2287392	+	Doc4-element	non-LTR	R	-	1	6.095/6.095
3LHet	1674295	-	Porto1	non-LTR	FR	-	1	3.000/3.000
3LHet	828017	-	Porto1	non-LTR	FR	-	1	2.821/2.821
3LHet	363709	+	Porto1	non-LTR	R	-	1	2.674/2.674
3LHet	395905	-	Porto1	non-LTR	F	-	1	3.126/3.126
3LHet	430159	+	Porto1	non-LTR	R	-	1	2.011/2.011
3LHet	1156399	-	Porto1	non-LTR	R	-	1	5.821/5.821
3LHet	345293	-	diver2	LTR	FR	-	1	4.069/4.069
3LHet	1534183	-	diver2	LTR	FR	-	1	4.211/4.211
3LHet	290949	-	diver2	LTR	FR	-	0.98	3.105/3.173
3LHet	286593	-	diver2	LTR	F	-	1	5.526/5.526
3LHet	544206	-	Max-element	LTR	R	-	1	2.989/2.989
3LHet	648816	+	Max-element	LTR	F	-	1	2.611/2.611
3LHet	661870	+	Max-element	LTR	F	-	0.752	2.674/3.558
3LHet	2291590	+	F-element	non-LTR	FR	-	1	5.574/5.574
3LHet	1013668	+	F-element	non-LTR	FR	-	1	3.727/3.727
3LHet	816484	-	F-element	non-LTR	R	-	1	4.642/4.642
3LHet	1088340	-	F-element	non-LTR	R	-	1	2.695/2.695
3LHet	1526737	-	F-element	non-LTR	R	-	1	2.000/2.000
3LHet	1293723	+	looper1	TIR	FR	-	1	3.405/3.405
3LHet	1292763	+	looper1	TIR	R	-	1	3.000/3.000
3LHet	1294736	+	looper1	TIR	F	-	0.923	2.526/2.737
3LHet	1979644	+	looper1	TIR	R	-	1	2.000/2.000
3LHet	1221470	-	Fw2	non-LTR	R	-	1	3.558/3.558
3LHet	2118036	-	Fw2	non-LTR	R	-	1	3.000/3.000
3LHet	1228460	+	mariner2	TIR	FR	-	0.954	4.000/4.200
3LHet	407952	.	Fw3	non-LTR	R	-	1	5.211/5.211
3LHet	1649092	+	Fw3	non-LTR	R	-	1	3.000/3.000
3LHet	745125	+	Burdock	LTR	FR	-	0.91	3.053/3.506
3LHet	1114281	-	Quasimodo	LTR	F	-	1	3.263/3.263
3LHet	607019	-	Tc1-2	TIR	FR	-	1	3.847/3.847
3LHet	1994136	+	Tc1-2	TIR	FR	-	0.821	2.627/3.190
3LHet	1180040	-	Circe	LTR	F	-	0.633	2.779/4.389
3LHet	1403270	+	Circe	LTR	F	-	1	6.747/6.747
3LHet	236214	-	invader3	LTR	F	-	1	4.600/4.600
3LHet	1943202	+	invader3	LTR	F	-	1	2.695/2.695
3LHet	2478175	-	invader3	LTR	R	-	1	3.232/3.232
3LHet	629224	+	X-element	non-LTR	F	-	0.966	9.116/9.432
3LHet	639001	-	17.6	LTR	R	-	1	3.105/3.105
3LHet	1672104	+	17.6	LTR	R	-	1	6.221/6.221
3LHet	661557	+	invader4	LTR	R	-	1	5.642/5.642
3LHet	1401770	-	invader4	LTR	R	-	0.586	2.000/3.411
3LHet	2515461	-	invader4	LTR	F	-	1	6.116/6.116
3LHet	924419	-	invader1	LTR	F	-	1	3.000/3.000
3LHet	1800084	-	invader1	LTR	R	-	1	3.316/3.316
3LHet	1577554	+	HB	TIR	R	-	0.779	2.074/2.663
3LHet	2256429	+	HB	TIR	F	-	0.75	3.000/4.000
3LHet	2424290	+	HB	TIR	R	-	0.916	3.000/3.274
3LHet	493918	+	invader2	LTR	FR	-	1	3.884/3.884
3LHet	982393	-	invader2	LTR	R	-	0.862	3.011/3.495
3LHet	1871826	-	invader2	LTR	F	-	1	2.000/2.000
3LHet	611890	+	HMS-Beagle2	LTR	F	-	1	2.516/2.516
3LHet	1050164	+	HMS-Beagle2	LTR	F	-	1	2.863/2.863
3LHet	2469935	-	HMS-Beagle2	LTR	R	-	1	4.147/4.147
3LHet	1058578	+	micropia	LTR	R	-	1	2.000/2.000
3LHet	1925762	+	micropia	LTR	R	-	1	3.000/3.000
3LHet	1928967	+	micropia	LTR	F	-	1	2.000/2.000
3LHet	2450086	+	hopper	TIR	FR	-	0.967	4.637/4.821
3LHet	1745527	-	invader6	LTR	F	-	1	2.084/2.084
3RHet	37783	-	BS3	non-LTR	R	-	1	25.305/25.305
3RHet	2486454	+	I-element	non-LTR	FR	-	1	4.421/4.421
3RHet	838688	-	I-element	non-LTR	R	-	1	3.800/3.800
3RHet	1040703	-	I-element	non-LTR	R	-	1	3.400/3.400
3RHet	2292741	-	I-element	non-LTR	R	-	1	2.284/2.284
3RHet	2434480	-	I-element	non-LTR	R	-	1	5.674/5.674
3RHet	1697807	+	Idefix	LTR	FR	-	0.905	4.495/4.916
3RHet	210006	-	Idefix	LTR	R	-	0.308	2.000/6.495
3RHet	2502941	-	Idefix	LTR	R	-	1	7.000/7.000
3RHet	555357	-	Doc3-element	non-LTR	R	-	1	2.589/2.589
3RHet	728363	+	Doc3-element	non-LTR	R	-	1	2.337/2.337
3RHet	748112	-	Doc3-element	non-LTR	R	-	1	2.832/2.832
3RHet	903115	-	Doc3-element	non-LTR	F	-	1	5.274/5.274
3RHet	1358036	-	Doc3-element	non-LTR	R	-	1	3.379/3.379
3RHet	1410575	-	Doc3-element	non-LTR	R	-	1	4.000/4.000
3RHet	1566006	-	Doc3-element	non-LTR	F	-	1	3.811/3.811
3RHet	1923314	-	Doc3-element	non-LTR	R	-	0.94	3.663/3.895
3RHet	1950169	+	Doc3-element	non-LTR	R	-	1	4.874/4.874
3RHet	303141	+	Rt1c	non-LTR	R	-	0.667	2.000/3.000
3RHet	411130	+	Rt1c	non-LTR	F	-	1	2.937/2.937
3RHet	433742	+	Rt1c	non-LTR	F	-	1	2.000/2.000
3RHet	908199	-	Rt1c	non-LTR	F	-	0.667	2.000/3.000
3RHet	1028538	-	Rt1c	non-LTR	F	-	1	5.642/5.642
3RHet	1516548	-	Rt1c	non-LTR	F	-	1	2.968/2.968
3RHet	1695116	-	Rt1c	non-LTR	R	-	1	2.347/2.347
3RHet	2349853	+	Rt1c	non-LTR	F	-	1	2.211/2.211
3RHet	2351261	+	Rt1c	non-LTR	F	-	0.531	2.000/3.768
3RHet	628506	-	Rt1b	non-LTR	R	-	1	4.358/4.358
3RHet	859152	+	Rt1a	non-LTR	R	-	0.703	2.168/3.084
3RHet	1411740	-	Rt1a	non-LTR	R	-	1	4.232/4.232
3RHet	2085645	+	Rt1a	non-LTR	F	-	0.711	2.274/3.200
3RHet	2341867	+	Rt1a	non-LTR	R	-	1	2.000/2.000
3RHet	1290404	+	Helena	non-LTR	R	-	1	4.716/4.716
3RHet	213229	-	Tom1	LTR	R	-	0.825	2.326/2.821
3RHet	819732	-	Tom1	LTR	R	-	1	2.242/2.242
3RHet	1850146	-	Doc	non-LTR	FR	-	1	5.895/5.895
3RHet	426939	-	Doc	non-LTR	FR	-	0.952	3.385/3.537
3RHet	72306	+	Doc	non-LTR	F	-	1	3.189/3.189
3RHet	2145066	-	Doc	non-LTR	F	-	0.75	3.000/4.000
3RHet	2266668	+	Doc	non-LTR	F	-	0.664	3.989/6.011
3RHet	1903349	-	rooA	LTR	FR	-	0.935	5.384/5.758
3RHet	1907844	-	rooA	LTR	FR	-	0.887	4.411/4.885
3RHet	1389617	-	rooA	LTR	F	-	1	2.042/2.042
3RHet	1902861	-	rooA	LTR	F	-	1	4.947/4.947
3RHet	819977	+	springer	LTR	FR	-	0.73	2.142/2.948
3RHet	88477	+	frogger	LTR	FR	-	1	3.179/3.179
3RHet	77211	+	frogger	LTR	F	-	1	2.000/2.000
3RHet	79501	+	frogger	LTR	F	-	0.643	2.505/3.895
3RHet	556020	-	R1-2	non-LTR	FR	-	1	3.295/3.295
3RHet	1214344	+	hobo	TIR	R	-	0.392	2.905/7.411
3RHet	89856	-	S-element	TIR	FR	-	1	3.148/3.148
3RHet	653019	.	S-element	TIR	R	-	1	2.137/2.137
3RHet	1809587	.	S-element	TIR	R	-	1	2.000/2.000
3RHet	1045725	-	baggins	non-LTR	R	-	1	2.789/2.789
3RHet	1217707	-	baggins	non-LTR	F	-	1	4.000/4.000
3RHet	1233404	-	baggins	non-LTR	R	-	1	3.000/3.000
3RHet	1233731	-	baggins	non-LTR	R	-	0.667	2.000/3.000
3RHet	1266087	+	baggins	non-LTR	R	-	1	4.000/4.000
3RHet	1547591	+	baggins	non-LTR	R	-	1	4.179/4.179
3RHet	1826424	+	baggins	non-LTR	R	-	1	4.737/4.737
3RHet	1836080	-	baggins	non-LTR	R	-	0.745	2.989/4.011
3RHet	799463	+	gypsy2	LTR	R	-	1	2.295/2.295
3RHet	914355	+	gypsy3	LTR	F	-	1	2.884/2.884
3RHet	138620	+	mdg1	LTR	F	-	0.656	2.611/3.979
3RHet	293894	+	mdg1	LTR	R	-	1	2.000/2.000
3RHet	1399178	+	G5A	non-LTR	FR	-	1	3.195/3.195
3RHet	1443768	-	G5A	non-LTR	F	-	0.627	2.937/4.684
3RHet	1831932	+	gypsy6	LTR	R	-	1	2.158/2.158
3RHet	1460947	-	gypsy8	LTR	FR	-	1	2.785/2.785
3RHet	1952193	+	gypsy8	LTR	F	-	0.792	5.747/7.253
3RHet	2095544	+	gypsy8	LTR	F	-	1	5.863/5.863
3RHet	2099265	+	gypsy8	LTR	R	-	1	2.063/2.063
3RHet	276422	-	gypsy9	LTR	R	-	1	2.516/2.516
3RHet	281529	-	gypsy9	LTR	F	-	1	2.737/2.737
3RHet	1184083	-	gypsy9	LTR	R	-	0.932	10.505/11.274
3RHet	1879177	-	Stalker4	LTR	F	-	1	4.000/4.000
3RHet	1879724	-	Stalker4	LTR	F	-	0.505	2.000/3.958
3RHet	2351707	+	Stalker4	LTR	R	-	0.541	2.000/3.695
3RHet	864995	+	gypsy11	LTR	F	-	0.74	2.305/3.116
3RHet	2125177	+	gypsy11	LTR	R	-	1	3.568/3.568
3RHet	2162853	-	gypsy11	LTR	F	-	0.667	2.000/3.000
3RHet	1258328	+	gypsy12	LTR	R	-	1	2.368/2.368
3RHet	1877750	+	gypsy12	LTR	R	-	0.749	4.084/5.453
3RHet	2184149	-	gypsy12	LTR	R	-	1	2.200/2.200
3RHet	1016793	+	rover	LTR	R	-	0.861	2.747/3.189
3RHet	2117707	+	rover	LTR	R	-	0.897	2.937/3.274
3RHet	1807649	-	FB	Foldback	R	-	0.544	2.411/4.432
3RHet	6842	-	gypsy10	LTR	FR	-	0.976	2.374/2.442
3RHet	1312482	+	Cr1a	non-LTR	FR	-	1	2.500/2.500
3RHet	2028808	+	Cr1a	non-LTR	FR	-	1	6.484/6.484
3RHet	2484224	-	Cr1a	non-LTR	FR	-	1	5.290/5.290
3RHet	29070	+	Cr1a	non-LTR	FR	-	1	5.600/5.600
3RHet	240247	+	Cr1a	non-LTR	FR	-	1	2.890/2.890
3RHet	32880	+	Cr1a	non-LTR	F	-	0.72	2.168/3.011
3RHet	207749	-	Cr1a	non-LTR	F	-	1	2.516/2.516
3RHet	237575	+	Cr1a	non-LTR	R	-	1	3.253/3.253
3RHet	629260	-	Cr1a	non-LTR	R	-	0.707	4.358/6.168
3RHet	826114	+	Cr1a	non-LTR	R	-	1	3.000/3.000
3RHet	919573	+	Cr1a	non-LTR	F	-	1	2.568/2.568
3RHet	1098839	-	Cr1a	non-LTR	F	-	0.981	2.695/2.747
3RHet	1186773	+	Cr1a	non-LTR	R	-	1	2.358/2.358
3RHet	1465074	+	Cr1a	non-LTR	F	-	1	4.158/4.158
3RHet	1602871	-	Cr1a	non-LTR	R	-	1	2.000/2.000
3RHet	1629759	-	Cr1a	non-LTR	R	-	1	4.442/4.442
3RHet	1689625	+	Cr1a	non-LTR	R	-	1	3.495/3.495
3RHet	1888075	+	Cr1a	non-LTR	R	-	1	2.000/2.000
3RHet	1888216	-	Cr1a	non-LTR	F	-	1	5.000/5.000
3RHet	2037417	+	Cr1a	non-LTR	R	-	1	8.968/8.968
3RHet	2137636	+	Cr1a	non-LTR	F	-	1	3.547/3.547
3RHet	2286959	-	Cr1a	non-LTR	F	-	1	2.000/2.000
3RHet	2456460	-	Cr1a	non-LTR	R	-	1	4.000/4.000
3RHet	219895	+	S2	TIR	F	-	1	2.358/2.358
3RHet	378157	-	S2	TIR	R	-	1	2.516/2.516
3RHet	2187912	-	S2	TIR	R	-	0.606	3.063/5.053
3RHet	1223344	-	Ivk	non-LTR	R	-	1	5.905/5.905
3RHet	2488538	+	Ivk	non-LTR	F	-	1	5.358/5.358
3RHet	1973349	-	gypsy	LTR	R	-	0.832	4.937/5.937
3RHet	543737	-	aurora-element	LTR	R	-	0.582	2.274/3.905
3RHet	546046	-	aurora-element	LTR	R	-	1	2.968/2.968
3RHet	1669103	-	aurora-element	LTR	R	-	0.589	3.779/6.421
3RHet	2470382	+	McClintock	LTR	R	-	1	2.726/2.726
3RHet	861311	-	transib2	TIR	FR	-	1	4.079/4.079
3RHet	2321829	+	Dm88	LTR	R	-	1	4.505/4.505
3RHet	119319	+	transib3	TIR	F	-	0.68	2.800/4.116
3RHet	2199994	-	transib3	TIR	F	-	1	2.621/2.621
3RHet	560395	-	1360	TIR	FR	-	1	2.490/2.490
3RHet	1224999	-	1360	TIR	FR	-	1	3.458/3.458
3RHet	1592149	+	1360	TIR	FR	-	1	3.369/3.369
3RHet	1894317	+	1360	TIR	FR	-	0.924	3.663/4.000
3RHet	1894885	+	1360	TIR	FR	-	1	3.406/3.406
3RHet	2034283	-	1360	TIR	FR	-	0.7	2.979/4.479
3RHet	2349205	+	1360	TIR	FR	-	0.656	2.600/3.942
3RHet	1902477	+	1360	TIR	FR	-	0.928	4.079/4.374
3RHet	1811373	-	1360	TIR	FR	-	0.986	3.416/3.474
3RHet	2370102	+	1360	TIR	FR	-	1	5.142/5.142
3RHet	1670355	-	1360	TIR	FR	-	0.996	3.143/3.153
3RHet	1710254	+	1360	TIR	FR	-	0.946	4.810/5.095
3RHet	16887	+	1360	TIR	F	-	1	2.442/2.442
3RHet	187253	+	1360	TIR	R	-	1	3.000/3.000
3RHet	295417	+	1360	TIR	F	-	1	2.000/2.000
3RHet	560995	-	1360	TIR	R	-	0.783	2.663/3.400
3RHet	706163	-	1360	TIR	R	-	0.754	3.526/4.674
3RHet	706516	-	1360	TIR	F	-	1	3.000/3.000
3RHet	911598	-	1360	TIR	F	-	0.961	7.358/7.653
3RHet	1018319	-	1360	TIR	F	-	1	2.421/2.421
3RHet	1205764	+	1360	TIR	F	-	1	3.747/3.747
3RHet	1389381	+	1360	TIR	R	-	0.796	3.663/4.600
3RHet	1469691	+	1360	TIR	F	-	1	2.000/2.000
3RHet	1539250	-	1360	TIR	F	-	1	2.000/2.000
3RHet	1853351	-	1360	TIR	F	-	1	2.000/2.000
3RHet	1901670	+	1360	TIR	F	-	0.945	4.568/4.832
3RHet	1932460	-	1360	TIR	F	-	0.832	7.895/9.484
3RHet	2007101	-	1360	TIR	R	-	1	2.989/2.989
3RHet	2161073	+	1360	TIR	F	-	1	3.853/3.853
3RHet	2185703	+	1360	TIR	R	-	1	4.495/4.495
3RHet	2317820	-	1360	TIR	R	-	1	2.621/2.621
3RHet	1445573	+	transib4	TIR	R	-	1	2.242/2.242
3RHet	2517504	-	transib4	TIR	F	-	0.935	2.126/2.274
3RHet	1186966	+	INE-1	TIR	F	-	0.762	3.000/3.937
3RHet	1820643	-	INE-1	TIR	R	-	0.827	4.768/5.768
3RHet	1897430	-	INE-1	TIR	F	-	0.673	3.600/5.347
3RHet	1963208	+	INE-1	TIR	F	-	1	2.811/2.811
3RHet	2372372	+	INE-1	TIR	F	-	0.769	3.958/5.147
3RHet	2475959	-	INE-1	TIR	R	-	0.801	2.421/3.021
3RHet	2504189	+	INE-1	TIR	F	-	0.664	2.747/4.137
3RHet	2512388	+	INE-1	TIR	R	-	1	2.000/2.000
3RHet	1551443	+	G4	non-LTR	F	-	1	5.337/5.337
3RHet	1854212	+	G4	non-LTR	F	-	1	2.989/2.989
3RHet	1997232	+	G5	non-LTR	FR	-	0.852	3.221/4.016
3RHet	975439	+	G5	non-LTR	FR	-	1	2.000/2.000
3RHet	606886	+	G5	non-LTR	FR	-	0.898	3.742/4.174
3RHet	26117	+	G5	non-LTR	FR	-	0.943	4.337/4.484
3RHet	703580	+	G5	non-LTR	R	-	1	3.042/3.042
3RHet	1563743	+	G5	non-LTR	R	-	1	2.642/2.642
3RHet	1117312	-	G6	non-LTR	R	-	1	5.253/5.253
3RHet	656597	-	297	LTR	FR	-	1	3.474/3.474
3RHet	15006	-	297	LTR	R	-	1	3.558/3.558
3RHet	1744840	+	HMS-Beagle	LTR	R	-	1	4.579/4.579
3RHet	419278	-	Bari2	TIR	R	-	0.874	6.000/6.863
3RHet	1612278	+	roo	LTR	F	-	1	2.558/2.558
3RHet	271723	-	Doc4-element	non-LTR	FR	-	0.733	2.995/3.995
3RHet	273451	+	Doc4-element	non-LTR	R	-	1	2.000/2.000
3RHet	416238	+	Doc4-element	non-LTR	R	-	1	4.084/4.084
3RHet	1108221	+	Doc4-element	non-LTR	F	-	1	3.684/3.684
3RHet	1109094	+	Doc4-element	non-LTR	F	-	1	2.000/2.000
3RHet	2286551	-	Doc4-element	non-LTR	R	-	1	2.000/2.000
3RHet	2308730	-	412	LTR	F	-	0.955	2.000/2.095
3RHet	2322049	-	Porto1	non-LTR	F	-	1	2.895/2.895
3RHet	2347950	-	Porto1	non-LTR	R	-	1	2.000/2.000
3RHet	1103000	+	diver2	LTR	FR	-	1	5.369/5.369
3RHet	1107010	+	diver2	LTR	FR	-	1	4.000/4.000
3RHet	1270615	+	diver2	LTR	FR	-	1	3.079/3.079
3RHet	126490	+	diver2	LTR	FR	-	1	5.364/5.364
3RHet	144616	+	diver2	LTR	F	-	1	3.800/3.800
3RHet	1105039	+	diver2	LTR	R	-	0.744	2.232/3.000
3RHet	1267998	+	diver2	LTR	F	-	1	3.000/3.000
3RHet	212515	+	Max-element	LTR	R	-	1	3.968/3.968
3RHet	1142260	+	Max-element	LTR	F	-	1	2.600/2.600
3RHet	1153385	+	Max-element	LTR	F	-	1	2.000/2.000
3RHet	1210451	-	Max-element	LTR	F	-	0.94	2.979/3.168
3RHet	1515407	+	Max-element	LTR	R	-	0.816	3.968/4.863
3RHet	2285516	-	Max-element	LTR	F	-	1	2.811/2.811
3RHet	1783839	+	F-element	non-LTR	R	-	1	4.421/4.421
3RHet	1955605	-	F-element	non-LTR	R	-	1	19.432/19.432
3RHet	2304995	-	F-element	non-LTR	R	-	1	3.579/3.579
3RHet	615923	+	Doc2-element	non-LTR	F	-	1	2.000/2.000
3RHet	2018043	+	mariner2	TIR	FR	-	0.911	4.479/4.863
3RHet	2200423	+	mariner2	TIR	FR	-	1	4.527/4.527
3RHet	1255712	-	mariner2	TIR	R	-	1	3.368/3.368
3RHet	1109674	+	Fw3	non-LTR	F	-	0.813	8.411/10.347
3RHet	780536	-	Quasimodo	LTR	F	-	1	2.379/2.379
3RHet	840089	+	Quasimodo	LTR	F	-	1	6.821/6.821
3RHet	2030045	+	Quasimodo	LTR	F	-	1	4.905/4.905
3RHet	2493395	-	Quasimodo	LTR	R	-	0.941	5.179/5.505
3RHet	876178	-	GATE	LTR	R	-	1	2.968/2.968
3RHet	1430759	-	GATE	LTR	F	-	1	3.674/3.674
3RHet	1822941	+	Tc1-2	TIR	FR	-	0.781	4.490/5.748
3RHet	1938595	+	Tc1-2	TIR	FR	-	1	3.595/3.595
3RHet	1130139	-	Tc1-2	TIR	R	-	1	3.358/3.358
3RHet	1979576	+	Tc1-2	TIR	R	-	1	4.758/4.758
3RHet	1481934	-	Circe	LTR	F	-	1	5.716/5.716
3RHet	1882165	+	Circe	LTR	F	-	1	2.947/2.947
3RHet	2215123	-	Circe	LTR	F	-	1	5.853/5.853
3RHet	885198	-	invader3	LTR	FR	-	1	3.511/3.511
3RHet	161096	-	17.6	LTR	R	-	1	2.000/2.000
3RHet	799123	-	17.6	LTR	F	-	1	3.000/3.000
3RHet	165188	+	X-element	non-LTR	R	-	0.877	3.000/3.421
3RHet	1443561	+	X-element	non-LTR	R	-	0.868	4.358/5.021
3RHet	1550753	-	X-element	non-LTR	R	-	0.995	2.263/2.274
3RHet	1777365	-	invader1	LTR	R	-	1	4.000/4.000
3RHet	2284954	-	invader1	LTR	R	-	1	2.000/2.000
3RHet	1993064	+	invader2	LTR	FR	-	0.787	3.242/4.047
3RHet	1796168	+	invader2	LTR	FR	-	0.812	3.989/4.905
3RHet	1187351	-	invader2	LTR	F	-	1	4.842/4.842
3RHet	2293002	+	HMS-Beagle2	LTR	F	-	1	4.674/4.674
3RHet	141629	-	hopper	TIR	R	-	0.941	2.000/2.126
3RHet	161296	+	hopper	TIR	F	-	0.814	3.042/3.737
2RHet	403267	-	BS4	non-LTR	F	-	1	2.000/2.000
2RHet	118171	+	I-element	non-LTR	FR	-	1	5.774/5.774
2RHet	3063979	-	I-element	non-LTR	FR	-	0.965	3.537/3.690
2RHet	753279	+	I-element	non-LTR	FR	-	0.914	2.248/2.506
2RHet	12407	-	I-element	non-LTR	F	-	1	2.000/2.000
2RHet	472172	+	I-element	non-LTR	F	-	1	2.000/2.000
2RHet	889703	+	I-element	non-LTR	F	-	1	12.021/12.021
2RHet	989609	+	I-element	non-LTR	R	-	0.609	3.000/4.926
2RHet	1689297	-	I-element	non-LTR	F	-	1	4.000/4.000
2RHet	1946283	+	I-element	non-LTR	R	-	1	3.621/3.621
2RHet	204993	-	Tc1	TIR	FR	-	0.794	3.069/3.779
2RHet	818235	-	BS3	non-LTR	F	-	1	2.547/2.547
2RHet	1989540	-	BS3	non-LTR	F	-	1	4.537/4.537
2RHet	3005290	+	G-element	non-LTR	FR	-	0.979	4.111/4.237
2RHet	791554	-	Tc3	TIR	F	-	0.726	2.179/3.000
2RHet	3060651	-	ZAM	LTR	R	-	0.916	9.832/10.737
2RHet	2071409	+	Idefix	LTR	FR	-	1	2.869/2.869
2RHet	1573834	+	Idefix	LTR	FR	-	1	4.063/4.063
2RHet	730105	+	Idefix	LTR	F	-	1	4.653/4.653
2RHet	1111750	+	Idefix	LTR	F	-	1	2.832/2.832
2RHet	1959195	+	Idefix	LTR	F	-	1	3.726/3.726
2RHet	3167664	+	Idefix	LTR	R	-	1	2.000/2.000
2RHet	134060	+	opus	LTR	F	-	0.667	2.000/3.000
2RHet	163824	+	opus	LTR	F	-	1	2.000/2.000
2RHet	825953	-	Doc3-element	non-LTR	FR	-	1	2.569/2.569
2RHet	138989	+	Doc3-element	non-LTR	F	-	1	2.989/2.989
2RHet	150252	+	Doc3-element	non-LTR	F	-	1	2.000/2.000
2RHet	339421	+	Doc3-element	non-LTR	F	-	0.914	3.568/3.905
2RHet	411017	-	Doc3-element	non-LTR	F	-	1	2.389/2.389
2RHet	821580	+	Doc3-element	non-LTR	F	-	1	5.000/5.000
2RHet	835771	-	Doc3-element	non-LTR	R	-	1	2.305/2.305
2RHet	888131	-	Doc3-element	non-LTR	F	-	1	2.368/2.368
2RHet	965610	-	Doc3-element	non-LTR	R	-	1	3.663/3.663
2RHet	3115287	+	Doc3-element	non-LTR	F	-	0.935	5.747/6.147
2RHet	1900371	+	jockey2	non-LTR	FR	-	0.865	2.948/3.448
2RHet	2779160	-	jockey2	non-LTR	FR	-	0.906	4.010/4.294
2RHet	1901303	+	jockey2	non-LTR	R	-	1	2.526/2.526
2RHet	2777130	-	jockey2	non-LTR	R	-	0.882	5.768/6.537
2RHet	1325637	+	Rt1c	non-LTR	FR	-	1	3.595/3.595
2RHet	1305883	+	Rt1c	non-LTR	FR	-	1	4.306/4.306
2RHet	2200614	+	Rt1b	non-LTR	F	-	1	3.568/3.568
2RHet	407094	-	Rt1a	non-LTR	FR	-	0.85	5.426/6.310
2RHet	1689167	-	Rt1a	non-LTR	R	-	1	6.000/6.000
2RHet	3194846	+	Helena	non-LTR	FR	-	1	3.921/3.921
2RHet	3264283	-	Helena	non-LTR	F	-	1	2.789/2.789
2RHet	2390449	-	Tom1	LTR	FR	-	1	2.700/2.700
2RHet	111726	-	Doc	non-LTR	FR	-	1	3.663/3.663
2RHet	3235781	-	Doc	non-LTR	FR	-	0.866	2.968/3.385
2RHet	319835	+	Doc	non-LTR	F	-	1	2.000/2.000
2RHet	845269	-	Doc	non-LTR	R	-	1	3.000/3.000
2RHet	1558046	+	Doc	non-LTR	F	-	0.994	3.263/3.284
2RHet	2794650	-	Doc	non-LTR	R	-	0.758	2.832/3.737
2RHet	2807647	-	Doc	non-LTR	R	-	1	6.916/6.916
2RHet	2852418	-	rooA	LTR	FR	-	1	2.784/2.784
2RHet	760387	-	rooA	LTR	FR	-	0.491	2.790/5.574
2RHet	2588559	+	rooA	LTR	FR	-	1	4.374/4.374
2RHet	3173887	+	rooA	LTR	FR	-	0.875	3.579/4.079
2RHet	1461492	+	rooA	LTR	FR	-	0.856	3.963/4.884
2RHet	3217240	-	rooA	LTR	F	-	1	5.968/5.968
2RHet	1084819	-	springer	LTR	F	-	0.857	6.000/7.000
2RHet	1983387	+	frogger	LTR	R	-	0.719	5.105/7.105
2RHet	607216	+	accord2	LTR	FR	-	0.806	3.169/4.274
2RHet	140558	+	accord2	LTR	F	-	1	2.000/2.000
2RHet	148237	+	accord2	LTR	F	-	1	5.632/5.632
2RHet	149345	+	accord2	LTR	F	-	1	3.800/3.800
2RHet	387111	+	accord2	LTR	F	-	1	2.000/2.000
2RHet	951768	-	accord2	LTR	R	-	1	2.000/2.000
2RHet	1681529	+	accord2	LTR	F	-	0.923	2.274/2.463
2RHet	1266376	+	hobo	TIR	F	-	1	4.947/4.947
2RHet	1264281	-	S-element	TIR	R	-	1	3.000/3.000
2RHet	373594	+	baggins	non-LTR	FR	-	0.959	5.237/5.474
2RHet	195961	-	baggins	non-LTR	R	-	1	3.968/3.968
2RHet	601763	+	baggins	non-LTR	R	-	1	3.663/3.663
2RHet	1907520	-	baggins	non-LTR	F	-	1	2.947/2.947
2RHet	2134211	+	baggins	non-LTR	F	-	0.947	2.621/2.768
2RHet	2145372	-	baggins	non-LTR	F	-	1	2.063/2.063
2RHet	2244702	-	baggins	non-LTR	R	-	1	2.000/2.000
2RHet	19549	+	gypsy2	LTR	FR	-	1	4.406/4.406
2RHet	19238	+	gypsy2	LTR	F	-	0.992	6.326/6.379
2RHet	2139873	-	gypsy2	LTR	F	-	1	5.211/5.211
2RHet	2362670	+	gypsy2	LTR	F	-	1	5.516/5.516
2RHet	3216914	-	gypsy2	LTR	F	-	0.371	2.358/6.358
2RHet	522529	+	gtwin	LTR	F	-	0.551	3.053/5.537
2RHet	377179	+	gypsy4	LTR	FR	-	0.835	3.763/4.752
2RHet	390557	+	gypsy4	LTR	R	-	1	4.000/4.000
2RHet	2893553	-	gypsy4	LTR	R	-	1	8.716/8.716
2RHet	2262879	-	mdg3	LTR	F	-	0.75	3.947/5.263
2RHet	1437077	-	mdg1	LTR	FR	-	1	4.274/4.274
2RHet	1436193	-	mdg1	LTR	R	-	1	4.063/4.063
2RHet	3157875	+	G5A	non-LTR	FR	-	0.741	2.521/3.405
2RHet	1724805	-	G5A	non-LTR	FR	-	0.81	3.005/3.632
2RHet	1986639	+	gypsy7	LTR	F	-	0.82	13.000/15.863
2RHet	153981	-	gypsy8	LTR	FR	-	1	5.784/5.784
2RHet	359727	+	gypsy8	LTR	FR	-	0.784	2.000/2.574
2RHet	319679	-	Stalker4	LTR	R	-	0.667	2.000/3.000
2RHet	346899	-	Stalker4	LTR	R	-	0.426	2.000/4.695
2RHet	624391	-	Stalker4	LTR	R	-	0.757	8.305/10.968
2RHet	845417	+	Stalker4	LTR	F	-	1	2.000/2.000
2RHet	1476071	-	Stalker4	LTR	F	-	1	2.000/2.000
2RHet	1476764	-	Stalker4	LTR	F	-	0.514	2.558/4.979
2RHet	1763030	+	Stalker4	LTR	R	-	1	5.926/5.926
2RHet	1548700	-	gypsy11	LTR	R	-	1	2.000/2.000
2RHet	1004405	+	gypsy12	LTR	R	-	0.727	2.663/3.663
2RHet	1388256	-	gypsy12	LTR	F	-	1	3.684/3.684
2RHet	1360596	-	Transpac	LTR	R	-	1	2.000/2.000
2RHet	201952	+	FB	Foldback	F	-	1	6.211/6.211
2RHet	203132	-	FB	Foldback	R	-	1	4.747/4.747
2RHet	469650	+	FB	Foldback	F	-	1	3.000/3.000
2RHet	470011	.	FB	Foldback	R	-	1	2.189/2.189
2RHet	2388735	-	FB	Foldback	F	-	1	2.421/2.421
2RHet	2800898	+	FB	Foldback	F	-	1	3.400/3.400
2RHet	2318431	-	Cr1a	non-LTR	FR	-	0.808	2.332/2.911
2RHet	3190001	-	Cr1a	non-LTR	FR	-	0.679	2.658/3.900
2RHet	479732	-	Cr1a	non-LTR	FR	-	1	3.147/3.147
2RHet	3171623	+	Cr1a	non-LTR	FR	-	1	5.227/5.227
2RHet	757513	-	Cr1a	non-LTR	FR	-	0.975	2.295/2.363
2RHet	96240	-	Cr1a	non-LTR	F	-	1	5.179/5.179
2RHet	238769	-	Cr1a	non-LTR	R	-	0.549	2.105/3.832
2RHet	240757	+	Cr1a	non-LTR	F	-	1	3.000/3.000
2RHet	346114	+	Cr1a	non-LTR	R	-	0.891	7.558/8.484
2RHet	410773	-	Cr1a	non-LTR	R	-	0.502	3.000/5.979
2RHet	434385	+	Cr1a	non-LTR	F	-	1	2.000/2.000
2RHet	460035	-	Cr1a	non-LTR	R	-	1	2.947/2.947
2RHet	480161	-	Cr1a	non-LTR	F	-	1	3.684/3.684
2RHet	551674	-	Cr1a	non-LTR	R	-	1	6.358/6.358
2RHet	590866	-	Cr1a	non-LTR	F	-	1	2.000/2.000
2RHet	601448	+	Cr1a	non-LTR	R	-	1	3.642/3.642
2RHet	612109	-	Cr1a	non-LTR	F	-	1	4.505/4.505
2RHet	617671	+	Cr1a	non-LTR	R	-	1	2.695/2.695
2RHet	692308	+	Cr1a	non-LTR	R	-	0.779	4.179/5.368
2RHet	985844	+	Cr1a	non-LTR	R	-	1	3.000/3.000
2RHet	1291258	+	Cr1a	non-LTR	F	-	1	2.705/2.705
2RHet	1337134	+	Cr1a	non-LTR	R	-	0.854	3.768/4.411
2RHet	1413470	+	Cr1a	non-LTR	F	-	1	4.800/4.800
2RHet	1459651	+	Cr1a	non-LTR	R	-	0.73	4.979/6.821
2RHet	1678049	-	Cr1a	non-LTR	R	-	1	5.821/5.821
2RHet	2314030	+	Cr1a	non-LTR	R	-	1	2.337/2.337
2RHet	2315979	+	Cr1a	non-LTR	R	-	0.679	4.316/6.358
2RHet	2589737	-	Cr1a	non-LTR	F	-	0.983	6.032/6.137
2RHet	2794808	-	Cr1a	non-LTR	F	-	1	2.000/2.000
2RHet	2821346	-	Cr1a	non-LTR	F	-	1	2.305/2.305
2RHet	2884968	+	Cr1a	non-LTR	R	-	1	3.253/3.253
2RHet	3116745	+	Cr1a	non-LTR	F	-	1	4.968/4.968
2RHet	3173367	+	Cr1a	non-LTR	F	-	0.346	2.347/6.779
2RHet	3191200	+	Cr1a	non-LTR	F	-	1	5.768/5.768
2RHet	3263307	-	Cr1a	non-LTR	R	-	0.801	3.095/3.863
2RHet	3161443	+	gypsy10	LTR	FR	-	0.878	2.495/2.853
2RHet	1943048	-	gypsy10	LTR	FR	-	1	2.027/2.027
2RHet	1931924	+	gypsy10	LTR	FR	-	1	2.063/2.063
2RHet	696527	+	gypsy10	LTR	F	-	1	2.000/2.000
2RHet	697255	+	gypsy10	LTR	F	-	0.447	2.000/4.474
2RHet	1646986	-	gypsy10	LTR	R	-	1	2.200/2.200
2RHet	1935107	+	gypsy10	LTR	R	-	1	2.000/2.000
2RHet	3158086	+	gypsy10	LTR	F	-	1	5.895/5.895
2RHet	1736067	+	S2	TIR	FR	-	0.956	4.768/4.995
2RHet	797690	+	S2	TIR	F	-	0.74	2.821/3.811
2RHet	3009102	-	3S18	LTR	FR	-	1	2.900/2.900
2RHet	1295685	-	3S18	LTR	R	-	0.7	2.411/3.442
2RHet	2159777	-	Ivk	non-LTR	FR	-	1	6.316/6.316
2RHet	1658225	+	Ivk	non-LTR	FR	-	0.889	2.716/3.000
2RHet	3068287	-	Ivk	non-LTR	FR	-	1	5.263/5.263
2RHet	2249478	-	Ivk	non-LTR	R	-	1	4.358/4.358
2RHet	371823	+	gypsy	LTR	R	-	1	2.737/2.737
2RHet	3186758	-	gypsy	LTR	F	-	1	2.000/2.000
2RHet	1892656	-	aurora-element	LTR	FR	-	1	3.000/3.000
2RHet	1893996	-	aurora-element	LTR	R	-	1	2.263/2.263
2RHet	1894376	-	aurora-element	LTR	F	-	1	3.000/3.000
2RHet	3196148	+	transib2	TIR	FR	-	1	3.500/3.500
2RHet	587664	-	transib2	TIR	FR	-	0.737	2.868/3.927
2RHet	619247	+	transib2	TIR	F	-	1	2.000/2.000
2RHet	1557822	+	transib2	TIR	R	-	0.615	2.368/3.853
2RHet	1731333	+	Dm88	LTR	FR	-	0.882	3.000/3.342
2RHet	1288303	+	transib3	TIR	F	-	1	6.537/6.537
2RHet	2798637	-	1360	TIR	FR	-	1	2.448/2.448
2RHet	523711	+	1360	TIR	FR	-	0.884	2.406/2.832
2RHet	215843	-	1360	TIR	FR	-	0.955	3.163/3.263
2RHet	75706	+	1360	TIR	FR	-	0.951	2.684/2.837
2RHet	1606264	-	1360	TIR	FR	-	1	2.848/2.848
2RHet	1726945	-	1360	TIR	FR	-	0.611	2.879/4.632
2RHet	1081685	-	1360	TIR	FR	-	0.846	3.074/3.853
2RHet	26166	-	1360	TIR	F	-	1	3.000/3.000
2RHet	27668	+	1360	TIR	R	-	0.889	4.537/5.105
2RHet	73846	+	1360	TIR	F	-	1	2.874/2.874
2RHet	105392	+	1360	TIR	F	-	1	2.474/2.474
2RHet	200321	+	1360	TIR	F	-	0.441	2.505/5.674
2RHet	215223	-	1360	TIR	R	-	1	5.484/5.484
2RHet	232878	+	1360	TIR	F	-	1	5.095/5.095
2RHet	393258	-	1360	TIR	F	-	1	5.137/5.137
2RHet	395119	-	1360	TIR	R	-	1	2.663/2.663
2RHet	404933	+	1360	TIR	F	-	0.29	2.379/8.211
2RHet	463593	+	1360	TIR	R	-	1	2.758/2.758
2RHet	464072	+	1360	TIR	R	-	0.943	2.253/2.389
2RHet	522982	+	1360	TIR	F	-	0.651	2.684/4.126
2RHet	534672	-	1360	TIR	R	-	1	2.905/2.905
2RHet	537387	-	1360	TIR	R	-	1	11.695/11.695
2RHet	550165	+	1360	TIR	F	-	0.834	2.284/2.737
2RHet	623438	+	1360	TIR	R	-	1	4.116/4.116
2RHet	634115	-	1360	TIR	R	-	1	3.021/3.021
2RHet	665130	-	1360	TIR	R	-	0.667	2.000/3.000
2RHet	984885	-	1360	TIR	F	-	0.813	4.347/5.347
2RHet	1258572	+	1360	TIR	R	-	0.808	6.021/7.453
2RHet	1269014	-	1360	TIR	R	-	1	3.495/3.495
2RHet	1559059	+	1360	TIR	R	-	0.754	2.895/3.842
2RHet	1607269	-	1360	TIR	R	-	1	3.979/3.979
2RHet	1618098	.	1360	TIR	R	-	1	2.147/2.147
2RHet	1661045	-	1360	TIR	R	-	0.643	2.842/4.421
2RHet	1720253	-	1360	TIR	F	-	1	2.589/2.589
2RHet	1755435	+	1360	TIR	R	-	0.862	3.168/3.674
2RHet	1954213	+	1360	TIR	F	-	1	2.600/2.600
2RHet	2072382	+	1360	TIR	R	-	0.708	2.347/3.316
2RHet	2252385	+	1360	TIR	F	-	0.785	2.684/3.421
2RHet	2272528	-	1360	TIR	F	-	1	2.968/2.968
2RHet	2276576	+	1360	TIR	F	-	1	11.084/11.084
2RHet	2785606	+	1360	TIR	F	-	1	3.000/3.000
2RHet	2801794	-	1360	TIR	R	-	1	3.316/3.316
2RHet	3018821	-	1360	TIR	F	-	0.512	2.000/3.905
2RHet	3115008	+	1360	TIR	R	-	1	3.000/3.000
2RHet	3135326	-	1360	TIR	R	-	1	3.000/3.000
2RHet	3138747	+	1360	TIR	R	-	1	3.000/3.000
2RHet	3155864	-	1360	TIR	F	-	1	2.547/2.547
2RHet	3156350	.	1360	TIR	R	-	1	2.547/2.547
2RHet	3176310	+	1360	TIR	F	-	1	5.958/5.958
2RHet	3232408	+	1360	TIR	R	-	0.871	3.537/4.063
2RHet	132096	-	Stalker	LTR	F	-	1	2.000/2.000
2RHet	1472768	-	Stalker	LTR	F	-	0.745	2.000/2.684
2RHet	2619825	-	Stalker	LTR	F	-	0.6	3.000/5.000
2RHet	924158	+	diver	LTR	FR	-	1	4.000/4.000
2RHet	2263844	+	G3	non-LTR	F	-	1	2.168/2.168
2RHet	2916533	+	INE-1	TIR	FR	-	0.854	3.500/4.121
2RHet	549227	+	INE-1	TIR	FR	-	0.473	3.211/6.747
2RHet	1006437	-	INE-1	TIR	FR	-	0.833	2.206/2.706
2RHet	1888516	-	INE-1	TIR	FR	-	0.69	2.506/3.790
2RHet	2777627	+	INE-1	TIR	FR	-	0.677	2.237/4.069
2RHet	729048	+	INE-1	TIR	FR	-	0.818	3.642/4.637
2RHet	52414	+	INE-1	TIR	F	-	0.45	2.000/4.442
2RHet	587368	-	INE-1	TIR	R	-	0.449	2.000/4.453
2RHet	634966	+	INE-1	TIR	R	-	1	4.579/4.579
2RHet	792853	-	INE-1	TIR	R	-	0.949	3.305/3.484
2RHet	862450	-	INE-1	TIR	F	-	0.625	2.495/3.989
2RHet	1090158	+	INE-1	TIR	F	-	1	2.000/2.000
2RHet	1552287	+	INE-1	TIR	F	-	0.412	2.095/5.084
2RHet	1618679	-	INE-1	TIR	F	-	0.597	2.958/4.958
2RHet	1740539	-	INE-1	TIR	F	-	1	3.032/3.032
2RHet	1850794	+	INE-1	TIR	R	-	1	4.895/4.895
2RHet	1853185	-	INE-1	TIR	R	-	0.41	2.000/4.884
2RHet	1855559	-	INE-1	TIR	F	-	0.667	2.000/3.000
2RHet	1969900	+	INE-1	TIR	R	-	0.569	2.937/5.158
2RHet	2248347	-	INE-1	TIR	R	-	0.95	2.000/2.105
2RHet	2899864	-	INE-1	TIR	R	-	1	3.263/3.263
2RHet	2900536	-	INE-1	TIR	R	-	1	3.063/3.063
2RHet	3050521	+	INE-1	TIR	R	-	0.746	2.684/3.600
2RHet	3061741	+	INE-1	TIR	R	-	0.785	2.926/3.726
2RHet	3154149	+	INE-1	TIR	R	-	1	2.853/2.853
2RHet	3176030	+	INE-1	TIR	R	-	0.502	2.853/5.684
2RHet	3142340	+	flea	LTR	FR	-	0.809	4.268/5.274
2RHet	3151740	-	G4	non-LTR	F	-	1	5.442/5.442
2RHet	825509	+	G5	non-LTR	R	-	0.667	2.000/3.000
2RHet	1078794	-	G5	non-LTR	F	-	1	2.558/2.558
2RHet	1861415	+	G5	non-LTR	R	-	1	3.484/3.484
2RHet	1411002	+	297	LTR	FR	-	1	2.421/2.421
2RHet	3143113	-	297	LTR	FR	-	0.875	2.521/3.021
2RHet	1649418	+	297	LTR	FR	-	1	5.537/5.537
2RHet	693058	-	297	LTR	F	-	0.969	3.368/3.474
2RHet	870243	+	297	LTR	R	-	0.888	2.000/2.253
2RHet	1895009	-	297	LTR	R	-	1	2.000/2.000
2RHet	1898816	-	297	LTR	R	-	0.913	2.979/3.263
2RHet	1906938	-	297	LTR	F	-	0.544	2.758/5.074
2RHet	2322991	-	297	LTR	R	-	1	5.000/5.000
2RHet	2357439	-	297	LTR	R	-	0.621	2.000/3.221
2RHet	3143994	-	297	LTR	F	-	1	3.000/3.000
2RHet	2251965	+	G7	non-LTR	F	-	0.748	2.968/3.968
2RHet	1454869	-	HMS-Beagle	LTR	FR	-	1	2.948/2.948
2RHet	2826109	+	HMS-Beagle	LTR	R	-	1	3.000/3.000
2RHet	2846104	+	HMS-Beagle	LTR	F	-	0.86	4.274/4.968
2RHet	1297438	-	roo	LTR	FR	-	0.91	6.953/7.663
2RHet	1278817	+	roo	LTR	R	-	0.39	2.463/6.316
2RHet	223672	+	Doc4-element	non-LTR	F	-	1	6.158/6.158
2RHet	800344	+	412	LTR	F	-	0.797	3.916/4.916
2RHet	2576064	-	412	LTR	F	-	1	2.968/2.968
2RHet	2276143	+	Tabor	LTR	FR	-	0.303	3.669/12.116
2RHet	541784	+	Porto1	non-LTR	FR	-	0.806	3.653/4.700
2RHet	442	-	Porto1	non-LTR	F	-	1	6.284/6.284
2RHet	106118	-	Porto1	non-LTR	R	-	1	4.842/4.842
2RHet	108151	-	Porto1	non-LTR	R	-	0.868	3.884/4.474
2RHet	3053206	-	Porto1	non-LTR	F	-	0.948	3.821/4.032
2RHet	602138	-	diver2	LTR	FR	-	0.904	3.427/3.848
2RHet	448293	-	diver2	LTR	FR	-	0.826	4.490/5.974
2RHet	444192	-	diver2	LTR	R	-	0.661	2.642/4.000
2RHet	1945309	-	diver2	LTR	F	-	0.856	5.126/5.989
2RHet	1093399	-	Max-element	LTR	FR	-	0.965	2.827/2.932
2RHet	372003	-	Max-element	LTR	F	-	1	2.884/2.884
2RHet	475721	+	Max-element	LTR	F	-	0.688	4.000/5.811
2RHet	933547	+	Max-element	LTR	F	-	0.795	2.116/2.663
2RHet	1096356	-	Max-element	LTR	R	-	1	2.000/2.000
2RHet	1386954	-	Max-element	LTR	R	-	1	2.000/2.000
2RHet	3107496	+	Max-element	LTR	F	-	1	2.084/2.084
2RHet	650346	+	F-element	non-LTR	F	-	1	5.316/5.316
2RHet	986692	-	looper1	TIR	R	-	1	5.600/5.600
2RHet	3206167	-	Doc2-element	non-LTR	FR	-	1	2.532/2.532
2RHet	1281007	+	Doc2-element	non-LTR	F	-	1	7.053/7.053
2RHet	2408082	+	Doc2-element	non-LTR	F	-	1	5.716/5.716
2RHet	3073877	-	Doc2-element	non-LTR	F	-	0.647	2.726/4.211
2RHet	3079890	+	Doc2-element	non-LTR	F	-	0.831	3.768/4.537
2RHet	138073	+	Fw2	non-LTR	FR	-	0.989	2.948/2.990
2RHet	153401	+	Fw2	non-LTR	R	-	1	2.758/2.758
2RHet	2904099	-	mariner2	TIR	FR	-	1	3.000/3.000
2RHet	851713	+	mariner2	TIR	FR	-	1	2.468/2.468
2RHet	1449059	-	mariner2	TIR	FR	-	1	4.195/4.195
2RHet	3168321	+	mariner2	TIR	FR	-	0.95	3.579/3.790
2RHet	2904229	-	mariner2	TIR	FR	-	0.94	3.043/3.279
2RHet	851393	+	mariner2	TIR	F	-	1	2.000/2.000
2RHet	1445429	+	mariner2	TIR	R	-	0.453	2.347/5.179
2RHet	1568606	-	mariner2	TIR	R	-	1	2.000/2.000
2RHet	1723300	+	mariner2	TIR	F	-	1	3.979/3.979
2RHet	1364967	-	Fw3	non-LTR	F	-	1	2.000/2.000
2RHet	2809042	-	Fw3	non-LTR	F	-	0.514	2.263/4.400
2RHet	1472505	-	Quasimodo	LTR	R	-	0.997	3.011/3.021
2RHet	1591657	+	Quasimodo	LTR	F	-	1	4.284/4.284
2RHet	1848298	-	Quasimodo	LTR	R	-	0.663	3.000/4.526
2RHet	2896077	-	Quasimodo	LTR	R	-	1	4.126/4.126
2RHet	2284584	-	GATE	LTR	FR	-	1	2.416/2.416
2RHet	336805	+	GATE	LTR	F	-	1	2.947/2.947
2RHet	2248480	+	GATE	LTR	F	-	1	2.168/2.168
2RHet	2285844	-	GATE	LTR	R	-	0.798	3.958/4.958
2RHet	1620577	-	Tc1-2	TIR	FR	-	0.947	4.437/4.711
2RHet	1952803	-	Tc1-2	TIR	R	-	1	3.895/3.895
2RHet	2918133	-	Circe	LTR	F	-	0.62	2.526/4.074
2RHet	2924462	-	Circe	LTR	F	-	1	3.989/3.989
2RHet	1409341	-	invader3	LTR	F	-	1	3.558/3.558
2RHet	46295	-	X-element	non-LTR	R	-	1	3.989/3.989
2RHet	820224	-	X-element	non-LTR	R	-	0.614	3.000/4.884
2RHet	1416241	+	X-element	non-LTR	F	-	0.685	3.000/4.379
2RHet	2060249	-	X-element	non-LTR	R	-	1	2.347/2.347
2RHet	2360315	-	17.6	LTR	FR	-	1	4.521/4.521
2RHet	237593	-	17.6	LTR	R	-	1	2.000/2.000
2RHet	861102	+	17.6	LTR	R	-	0.618	2.200/3.558
2RHet	1464372	-	17.6	LTR	F	-	1	2.000/2.000
2RHet	2588001	+	17.6	LTR	R	-	0.8	3.832/4.789
2RHet	2347641	+	invader4	LTR	R	-	1	2.926/2.926
2RHet	557471	+	R1A1-element	non-LTR	F	-	1	2.989/2.989
2RHet	3156526	-	R1A1-element	non-LTR	F	-	0.419	2.811/6.705
2RHet	1693751	+	HB	TIR	F	-	1	3.558/3.558
2RHet	2910970	+	HB	TIR	F	-	1	4.347/4.347
2RHet	2774300	-	invader1	LTR	R	-	1	2.789/2.789
2RHet	3277154	+	invader1	LTR	R	-	0.685	2.958/4.316
2RHet	379565	-	HMS-Beagle2	LTR	F	-	1	3.853/3.853
2RHet	1416025	+	HMS-Beagle2	LTR	R	-	0.793	4.000/5.042
2RHet	1420293	+	HMS-Beagle2	LTR	R	-	1	4.495/4.495
2RHet	2917747	-	invader2	LTR	FR	-	0.832	4.774/5.621
2RHet	534819	+	invader2	LTR	F	-	1	4.537/4.537
2RHet	1311619	-	invader2	LTR	F	-	1	4.095/4.095
2RHet	2628896	-	micropia	LTR	FR	-	1	2.500/2.500
2RHet	44742	+	micropia	LTR	F	-	1	2.937/2.937
2RHet	590267	+	hopper	TIR	FR	-	1	4.684/4.684
2RHet	1083945	+	hopper	TIR	R	-	1	3.000/3.000
2RHet	741759	+	invader5	LTR	F	-	0.837	2.600/3.105
2RHet	752067	+	invader5	LTR	R	-	0.798	3.579/4.484
2RHet	1854695	-	invader5	LTR	R	-	1	2.000/2.000
2RHet	1854901	-	invader5	LTR	R	-	1	2.000/2.000
4	146710	-	Tc1	TIR	FR	-	1	5.247/5.247
4	1046192	+	Tc1	TIR	FR	-	1	5.185/5.185
4	794157	+	Tc1	TIR	FR	-	1	5.795/5.795
4	805437	-	Tc1	TIR	FR	-	1	6.047/6.047
4	704451	-	Tc1	TIR	R	-	1	7.274/7.274
4	971786	-	Tc1	TIR	R	-	1	2.968/2.968
4	1184191	-	Tc1	TIR	R	-	1	2.884/2.884
4	1185239	-	Tc1	TIR	R	-	1	4.389/4.389
4	165925	+	I-element	non-LTR	R	-	1	3.253/3.253
4	168510	+	I-element	non-LTR	R	-	1	3.947/3.947
4	374173	-	BS3	non-LTR	FR	-	0.762	2.995/3.879
4	927244	-	transib3	TIR	FR	-	1	4.121/4.121
4	318773	+	transib3	TIR	FR	-	1	4.684/4.684
4	160456	+	1360	TIR	FR	-	1	2.000/2.000
4	74399	-	1360	TIR	FR	-	0.892	2.990/3.427
4	62336	+	1360	TIR	FR	-	1	4.042/4.042
4	981090	+	1360	TIR	FR	-	0.719	3.990/5.232
4	315817	-	1360	TIR	FR	-	0.935	5.163/5.558
4	1188964	+	1360	TIR	FR	-	0.986	6.753/6.853
4	327809	+	1360	TIR	FR	-	0.991	4.806/4.842
4	633549	-	1360	TIR	FR	-	0.951	6.510/7.006
4	323798	+	1360	TIR	FR	-	0.983	4.190/4.263
4	929145	+	1360	TIR	FR	-	0.926	4.079/4.442
4	67192	-	1360	TIR	F	-	0.949	4.316/4.547
4	204426	-	1360	TIR	R	-	1	6.789/6.789
4	223517	-	1360	TIR	R	-	0.714	3.284/4.600
4	229552	-	1360	TIR	R	-	0.993	3.147/3.168
4	332138	-	1360	TIR	R	-	1	4.000/4.000
4	395336	-	1360	TIR	R	-	1	4.684/4.684
4	452478	-	1360	TIR	F	-	1	3.937/3.937
4	474664	+	1360	TIR	F	-	1	4.147/4.147
4	532060	+	1360	TIR	F	-	0.306	3.337/10.916
4	702185	+	1360	TIR	F	-	1	5.674/5.674
4	770454	-	1360	TIR	F	-	0.5	2.000/4.000
4	809593	-	1360	TIR	F	-	1	5.989/5.989
4	956206	+	1360	TIR	R	-	1	5.379/5.379
4	975812	+	1360	TIR	F	-	1	3.684/3.684
4	981967	+	1360	TIR	R	-	1	3.116/3.116
4	1214898	-	1360	TIR	F	-	0.998	5.926/5.937
4	1261578	+	1360	TIR	F	-	1	5.768/5.768
4	75702	-	INE-1	TIR	FR	-	1	2.679/2.679
4	271268	-	INE-1	TIR	FR	-	0.542	2.864/5.327
4	471474	+	INE-1	TIR	FR	-	0.764	2.479/3.232
4	849703	+	INE-1	TIR	FR	-	0.597	2.511/4.163
4	1016161	+	INE-1	TIR	FR	-	0.639	2.995/4.648
4	1148459	+	INE-1	TIR	FR	-	0.674	2.306/3.416
4	688677	-	INE-1	TIR	FR	-	0.986	2.284/2.321
4	109863	+	INE-1	TIR	R	-	1	2.653/2.653
4	121225	+	INE-1	TIR	R	-	1	2.747/2.747
4	151070	-	INE-1	TIR	F	-	0.51	2.232/4.379
4	164269	+	INE-1	TIR	R	-	0.848	5.000/5.895
4	207996	+	INE-1	TIR	R	-	0.609	2.916/4.789
4	222506	-	INE-1	TIR	F	-	0.545	2.095/3.842
4	254468	+	INE-1	TIR	R	-	0.909	4.642/5.105
4	352894	-	INE-1	TIR	F	-	0.804	3.284/4.084
4	378366	-	INE-1	TIR	R	-	0.829	3.358/4.053
4	423873	-	INE-1	TIR	R	-	1	4.000/4.000
4	430161	+	INE-1	TIR	F	-	0.724	2.621/3.621
4	483603	-	INE-1	TIR	R	-	0.61	3.063/5.021
4	532371	+	INE-1	TIR	F	-	0.496	6.000/12.095
4	564270	-	INE-1	TIR	R	-	0.56	2.547/4.547
4	597276	-	INE-1	TIR	F	-	0.453	2.000/4.411
4	622830	-	INE-1	TIR	F	-	0.755	2.895/3.832
4	637507	+	INE-1	TIR	R	-	0.625	2.105/3.368
4	649490	-	INE-1	TIR	R	-	0.589	3.095/5.253
4	829955	-	INE-1	TIR	R	-	0.673	4.116/6.116
4	849895	+	INE-1	TIR	R	-	0.503	2.284/4.537
4	890686	-	INE-1	TIR	F	-	0.845	2.063/2.442
4	906856	-	INE-1	TIR	F	-	0.819	2.716/3.316
4	935435	-	INE-1	TIR	R	-	0.841	4.568/5.432
4	942449	-	INE-1	TIR	R	-	1	3.684/3.684
4	970397	-	INE-1	TIR	F	-	0.586	2.189/3.737
4	977015	-	INE-1	TIR	R	-	0.751	2.032/2.705
4	984002	+	INE-1	TIR	R	-	1	2.000/2.000
4	994899	-	INE-1	TIR	R	-	0.911	4.200/4.611
4	1001301	+	INE-1	TIR	R	-	0.638	3.389/5.316
4	1022006	+	INE-1	TIR	R	-	1	2.074/2.074
4	1031870	-	INE-1	TIR	F	-	1	2.000/2.000
4	1045659	+	INE-1	TIR	R	-	1	3.211/3.211
4	1110336	+	INE-1	TIR	F	-	1	3.053/3.053
4	1123597	-	INE-1	TIR	R	-	0.681	2.158/3.168
4	1205906	-	INE-1	TIR	R	-	0.9	2.632/2.926
4	1215960	+	INE-1	TIR	R	-	0.403	2.000/4.958
4	1238039	+	INE-1	TIR	R	-	0.746	3.000/4.021
4	1251889	+	INE-1	TIR	R	-	0.676	2.347/3.474
4	1254094	+	INE-1	TIR	R	-	0.509	2.326/4.568
4	227138	-	G4	non-LTR	F	-	0.742	2.063/2.779
4	135932	-	G5	non-LTR	FR	-	0.999	5.948/5.953
4	1175101	-	Doc3-element	non-LTR	FR	-	0.983	3.853/3.953
4	1203989	-	297	LTR	R	-	0.661	2.232/3.379
4	1277815	-	TAHRE	non-LTR	R	-	1	2.000/2.000
4	1278184	-	TAHRE	non-LTR	F	-	0.715	2.084/2.916
4	1305456	-	TAHRE	non-LTR	R	-	0.732	3.400/4.642
4	647679	-	jockey2	non-LTR	FR	-	1	4.553/4.553
4	1196055	-	jockey2	non-LTR	F	-	1	4.032/4.032
4	915298	-	Bari2	TIR	F	-	0.996	4.947/4.968
4	1059073	-	pogo	TIR	R	-	0.882	3.000/3.400
4	557061	-	412	LTR	R	-	0.733	2.537/3.463
4	365935	+	rooA	LTR	FR	-	1	3.305/3.305
4	310108	-	rooA	LTR	R	-	1	4.653/4.653
4	310501	-	rooA	LTR	R	-	0.538	2.000/3.716
4	216463	-	F-element	non-LTR	FR	-	0.867	2.210/2.648
4	122329	-	F-element	non-LTR	R	-	1	3.968/3.968
4	1264505	+	F-element	non-LTR	R	-	1	4.442/4.442
4	664271	+	mariner2	TIR	FR	-	0.869	5.784/6.658
4	1104421	+	mariner2	TIR	FR	-	1	6.095/6.095
4	668544	+	mariner2	TIR	FR	-	1	4.621/4.621
4	247276	-	S-element	TIR	FR	-	1	5.406/5.406
4	1075215	-	S-element	TIR	F	-	1	3.747/3.747
4	1084277	-	S-element	TIR	F	-	1	2.000/2.000
4	1258412	-	Quasimodo	LTR	R	-	0.982	2.253/2.295
4	4933	+	GATE	LTR	F	-	1	3.937/3.937
4	298966	-	GATE	LTR	R	-	0.407	2.000/4.916
4	242596	+	Tc1-2	TIR	FR	-	1	3.032/3.032
4	990069	+	Tc1-2	TIR	FR	-	0.9	4.637/5.300
4	368375	-	Tc1-2	TIR	R	-	1	6.642/6.642
4	825896	+	Tc1-2	TIR	R	-	1	3.811/3.811
4	1059600	+	blood	LTR	FR	-	0.692	3.706/5.284
4	1305605	-	HeT-A	non-LTR	F	-	0.829	11.032/13.305
4	1318008	-	HeT-A	non-LTR	F	-	1	2.000/2.000
4	934070	-	invader4	LTR	R	-	0.961	10.474/10.895
4	1097284	-	HB	TIR	FR	-	1	4.758/4.758
4	144692	+	HB	TIR	F	-	1	3.642/3.642
4	531855	-	HB	TIR	R	-	0.792	5.442/6.874
4	533187	-	HB	TIR	F	-	0.667	2.000/3.000
4	860673	-	HB	TIR	F	-	1	2.000/2.000
4	614497	+	R1A1-element	non-LTR	FR	-	1	4.543/4.543
4	930632	-	invader1	LTR	F	-	1	5.789/5.789
4	581560	+	FB	Foldback	F	-	1	3.989/3.989
4	583498	-	FB	Foldback	R	-	1	3.284/3.284
4	806782	-	FB	Foldback	R	-	1	2.189/2.189
4	972313	+	invader5	LTR	F	-	0.609	2.000/3.284
4	148657	-	S2	TIR	F	-	0.613	2.789/4.547
4	230194	-	Cr1a	non-LTR	FR	-	1	3.364/3.364
4	268808	-	Cr1a	non-LTR	FR	-	1	4.011/4.011
4	879381	+	Cr1a	non-LTR	FR	-	0.848	2.595/3.248
4	287912	+	Cr1a	non-LTR	R	-	1	2.758/2.758
4	311397	-	Cr1a	non-LTR	R	-	1	3.516/3.516
4	477150	-	Cr1a	non-LTR	F	-	1	4.000/4.000
4	921697	+	Cr1a	non-LTR	R	-	0.72	2.000/2.779
4	1171469	-	Cr1a	non-LTR	R	-	1	2.674/2.674
4	1191771	-	Cr1a	non-LTR	F	-	1	7.263/7.263
U	221411	-	I-element	non-LTR	FR	-	0.937	4.953/5.453
U	626243	-	I-element	non-LTR	FR	-	1	2.558/2.558
U	94172	-	I-element	non-LTR	FR	-	1	3.316/3.316
U	1233709	+	I-element	non-LTR	F	-	1	2.158/2.158
U	2203683	+	I-element	non-LTR	F	-	1	3.000/3.000
U	6540948	-	I-element	non-LTR	F	-	1	2.937/2.937
U	366862	-	BS3	non-LTR	R	-	1	3.000/3.000
U	2151283	-	G-element	non-LTR	FR	-	0.899	3.169/3.579
U	2160107	+	G-element	non-LTR	F	-	0.781	2.547/3.263
U	2676480	-	G-element	non-LTR	F	-	0.764	2.726/3.568
U	2689703	+	G-element	non-LTR	F	-	1	3.000/3.000
U	1565410	-	ZAM	LTR	R	-	1	2.000/2.000
U	229168	-	Idefix	LTR	R	-	1	3.568/3.568
U	237779	-	Idefix	LTR	F	-	1	2.747/2.747
U	1009832	+	Idefix	LTR	R	-	1	4.274/4.274
U	1085019	-	Idefix	LTR	R	-	1	5.421/5.421
U	2956251	-	Idefix	LTR	F	-	1	3.905/3.905
U	5345935	+	Idefix	LTR	F	-	1	2.789/2.789
U	8507145	-	Idefix	LTR	R	-	0.936	38.179/40.800
U	447344	-	Doc3-element	non-LTR	FR	-	1	4.053/4.053
U	1452549	-	Doc3-element	non-LTR	FR	-	0.801	2.516/3.190
U	2335269	+	Doc3-element	non-LTR	FR	-	0.934	2.632/2.785
U	605298	-	Doc3-element	non-LTR	F	-	1	2.979/2.979
U	2302325	+	Doc3-element	non-LTR	F	-	1	2.000/2.000
U	2658914	-	Doc3-element	non-LTR	F	-	1	3.084/3.084
U	6002702	-	Doc3-element	non-LTR	R	-	1	3.979/3.979
U	1349584	-	jockey2	non-LTR	FR	-	1	3.348/3.348
U	1351470	-	jockey2	non-LTR	F	-	1	3.211/3.211
U	8744984	+	jockey2	non-LTR	R	-	0.5	2.000/4.000
U	1397391	-	Rt1c	non-LTR	R	-	1	3.158/3.158
U	3565136	-	1731	LTR	F	-	1	3.000/3.000
U	5547275	-	pogo	TIR	F	-	1	2.389/2.389
U	43662	+	Rt1b	non-LTR	FR	-	0.994	2.426/2.442
U	46635	+	Rt1b	non-LTR	R	-	1	3.642/3.642
U	1044088	+	Rt1b	non-LTR	R	-	1	4.926/4.926
U	2174245	-	Rt1b	non-LTR	R	-	1	2.758/2.758
U	2312803	-	Rt1b	non-LTR	F	-	0.751	2.600/3.463
U	3991225	-	Rt1b	non-LTR	F	-	0.667	2.000/3.000
U	6258187	+	Rt1b	non-LTR	R	-	1	2.000/2.000
U	7308114	-	Rt1b	non-LTR	R	-	1	2.000/2.000
U	3151437	+	R2-element	non-LTR	R	-	0.766	2.000/2.611
U	4085742	-	R2-element	non-LTR	R	-	0.659	4.316/6.547
U	8596702	+	R2-element	non-LTR	F	-	1	2.737/2.737
U	86728	-	Rt1a	non-LTR	F	-	1	2.895/2.895
U	597597	-	Rt1a	non-LTR	F	-	0.997	3.095/3.105
U	598718	-	Rt1a	non-LTR	F	-	0.706	2.400/3.400
U	599156	-	Rt1a	non-LTR	F	-	1	3.284/3.284
U	3575530	-	Rt1a	non-LTR	F	-	1	3.000/3.000
U	3891428	+	Rt1a	non-LTR	F	-	1	2.895/2.895
U	501995	+	Tom1	LTR	FR	-	1	2.942/2.942
U	622450	+	Tom1	LTR	R	-	1	3.168/3.168
U	1918523	-	Tom1	LTR	R	-	1	8.863/8.863
U	3409295	-	Tom1	LTR	F	-	1	3.579/3.579
U	1277041	-	Doc	non-LTR	FR	-	1	3.306/3.306
U	3999278	-	Doc	non-LTR	R	-	1	5.126/5.126
U	7408340	+	Doc	non-LTR	F	-	1	2.758/2.758
U	1366959	-	rooA	LTR	FR	-	1	5.369/5.369
U	2645434	+	rooA	LTR	R	-	1	2.895/2.895
U	5007752	-	springer	LTR	R	-	0.521	2.000/3.842
U	915310	+	accord2	LTR	R	-	0.713	4.958/6.958
U	921998	+	accord2	LTR	F	-	1	2.000/2.000
U	2209253	+	accord2	LTR	R	-	1	2.021/2.021
U	182167	-	S-element	TIR	F	-	1	2.442/2.442
U	188323	+	S-element	TIR	R	-	0.968	4.116/4.253
U	1178489	.	S-element	TIR	R	-	0.859	2.832/3.295
U	2658751	-	S-element	TIR	R	-	1	2.000/2.000
U	3406201	-	S-element	TIR	R	-	1	2.516/2.516
U	476675	+	baggins	non-LTR	FR	-	1	3.126/3.126
U	318963	-	baggins	non-LTR	F	-	1	2.747/2.747
U	1168221	-	baggins	non-LTR	F	-	0.937	2.200/2.347
U	1325619	+	baggins	non-LTR	R	-	1	5.611/5.611
U	2434335	+	baggins	non-LTR	F	-	1	2.663/2.663
U	3077952	+	baggins	non-LTR	R	-	1	3.821/3.821
U	4193953	+	baggins	non-LTR	R	-	1	4.495/4.495
U	7934077	-	baggins	non-LTR	R	-	1	2.000/2.000
U	288039	+	gypsy2	LTR	R	-	1	2.800/2.800
U	497659	+	gypsy2	LTR	R	-	0.843	4.000/4.747
U	2406053	-	gypsy2	LTR	R	-	1	3.000/3.000
U	5944617	+	gypsy2	LTR	F	-	1	3.000/3.000
U	7384649	-	gypsy2	LTR	F	-	0.807	5.947/7.368
U	9331169	+	gypsy2	LTR	F	-	1	2.884/2.884
U	3551522	-	gtwin	LTR	FR	-	1	11.927/11.927
U	1011586	+	gtwin	LTR	F	-	1	2.000/2.000
U	3383778	-	mdg3	LTR	R	-	0.667	2.000/3.000
U	3234302	-	gypsy5	LTR	F	-	1	2.000/2.000
U	7217552	+	gypsy5	LTR	F	-	1	3.832/3.832
U	411279	-	G5A	non-LTR	FR	-	0.833	2.421/2.921
U	4921157	-	G5A	non-LTR	R	-	1	4.989/4.989
U	1061757	-	gypsy6	LTR	R	-	0.91	3.611/3.968
U	2304814	+	gypsy6	LTR	F	-	1	2.000/2.000
U	5563396	+	gypsy6	LTR	F	-	1	6.000/6.000
U	3954644	+	mdg1	LTR	F	-	1	5.947/5.947
U	9454498	-	mdg1	LTR	R	-	1	62.189/62.189
U	230071	-	gypsy7	LTR	F	-	1	2.000/2.000
U	230529	-	gypsy7	LTR	F	-	0.872	6.800/7.800
U	3615598	-	gypsy7	LTR	R	-	1	2.453/2.453
U	1974977	+	gypsy8	LTR	R	-	1	5.000/5.000
U	9250283	-	gypsy9	LTR	F	-	1	6.968/6.968
U	3564687	+	Stalker4	LTR	R	-	0.8	4.000/5.000
U	7907789	+	Stalker4	LTR	R	-	0.885	3.084/3.484
U	9670217	+	Stalker4	LTR	R	-	0.774	3.000/3.874
U	912640	+	gypsy12	LTR	R	-	1	2.926/2.926
U	1210309	-	gypsy12	LTR	F	-	0.492	2.863/5.821
U	2615732	-	gypsy12	LTR	R	-	0.669	2.000/2.989
U	3617203	-	Stalker3	LTR	F	-	1	3.000/3.000
U	157583	+	rover	LTR	F	-	0.834	4.758/5.705
U	941838	+	rover	LTR	R	-	0.667	2.000/3.000
U	2839241	+	rover	LTR	R	-	1	2.000/2.000
U	4051489	-	rover	LTR	R	-	1	2.968/2.968
U	7424594	-	rover	LTR	R	-	1	4.000/4.000
U	508532	-	FB	Foldback	FR	-	1	2.937/2.937
U	508100	+	FB	Foldback	R	-	1	3.642/3.642
U	596562	-	Cr1a	non-LTR	FR	-	1	3.431/3.431
U	28851	-	Cr1a	non-LTR	F	-	1	5.779/5.779
U	206690	-	Cr1a	non-LTR	F	-	1	2.000/2.000
U	365837	-	Cr1a	non-LTR	F	-	0.853	4.389/5.147
U	380135	-	Cr1a	non-LTR	R	-	0.973	2.663/2.737
U	382311	-	Cr1a	non-LTR	R	-	0.89	2.221/2.495
U	383756	-	Cr1a	non-LTR	F	-	1	2.768/2.768
U	391596	-	Cr1a	non-LTR	F	-	1	3.347/3.347
U	451193	+	Cr1a	non-LTR	R	-	1	3.337/3.337
U	491388	-	Cr1a	non-LTR	F	-	1	3.632/3.632
U	513259	+	Cr1a	non-LTR	F	-	0.793	3.821/4.821
U	1048001	+	Cr1a	non-LTR	F	-	1	2.000/2.000
U	1185256	+	Cr1a	non-LTR	R	-	0.746	3.895/5.221
U	1188693	-	Cr1a	non-LTR	R	-	1	2.558/2.558
U	1248190	-	Cr1a	non-LTR	R	-	0.781	3.189/4.084
U	1454029	-	Cr1a	non-LTR	F	-	0.94	2.137/2.274
U	1629987	-	Cr1a	non-LTR	F	-	1	2.821/2.821
U	2216148	+	Cr1a	non-LTR	R	-	1	2.863/2.863
U	2351310	+	Cr1a	non-LTR	F	-	1	3.326/3.326
U	2455269	+	Cr1a	non-LTR	F	-	0.528	2.000/3.789
U	5699697	+	Cr1a	non-LTR	R	-	0.597	3.000/5.021
U	5954877	-	Cr1a	non-LTR	F	-	1	4.158/4.158
U	6193934	+	Cr1a	non-LTR	F	-	1	2.000/2.000
[truncated: 2,085 more rows]
