# Supplementary material for: Complex Genetic Interactions between Piwi and HP1a in the Repression of Transposable Elements and Tissue-Specific Genes in the Ovarian Germline
Source: Int J Mol Sci. 2021 Dec 14;22(24):13430. doi: 10.3390/ijms222413430 (PMC8707237; doi:10.3390/ijms222413430)
Supplement: Supplementary file 1 [file ijms-22-13430-s001.zip › Table S4.xlsx]

## Sheet: Sheet 1
name	double-GKD	Piwi-GKD	HP1a-GKD	Ctrl
INE-1	27.9679	19.7601	33.9508	20.4907
transib2	32.842	26.8797	43.0467	19.7817
Tirant	8.50978	17.387	13.1734	18.9316
gtwin	24.6465	13.5886	26.714	14.8984
Stalker2	16.7431	12.3529	22.8416	10.0937
TART-C	20.6585	34.0014	11.7457	9.23937
TART-B	29.2939	32.0772	11.1848	8.30603
TART-A	6.43275	7.61667	9.54462	7.88998
gypsy12	46.3675	22.9915	7.95143	6.46557
Tc3	6.67478	4.97093	7.861	5.55274
Q-element	5.52921	7.33636	4.85079	5.43577
mariner2	4.90313	5.04483	4.68511	5.29905
gypsy5	9.47795	5.31111	12.6204	5.28915
Stalker4	7.59605	5.79883	8.90017	5.22361
Stalker	7.20531	5.50641	7.40612	5.19269
gypsy	2.40686	1.67003	5.62127	4.9289
1731	21.1853	7.4721	15.7207	4.76911
3S18	11.9535	74.8637	8.55341	4.75208
transib4	3.5191	3.46858	4.31694	4.73744
Tom1	6.1344	4.70908	6.02244	4.70618
copia	25.2629	34.0195	32.5188	4.1853
Porto1	5.83049	5.07102	7.47138	4.17667
looper1	1.91303	3.14241	1.65316	3.99332
G3	4.19185	4.01167	5.04714	3.96395
gypsy10	6.06704	3.83165	6.09135	3.95775
gypsy8	3.69941	3.29665	2.58278	3.95384
HB	3.58527	3.27951	4.63874	3.91092
Rt1c	1.88711	3.07149	1.51102	3.80773
jockey2	4.58311	3.79748	3.78305	3.6361
ZAM	3.42045	3.94011	3.77126	3.44867
BS3	1.15691	3.41509	1.02874	3.44282
P-element	8.5178	3.35625	7.82646	3.41139
blood	7.9394	9.594	6.49979	3.23512
Osvaldo	2.55947	2.96367	2.63891	3.17227
invader6	3.96423	1.35362	3.54589	3.02525
Tabor	6.8119	3.51049	7.30532	2.9838
mdg1	4.68175	3.45052	5.78809	2.95545
Tc1-2	2.83143	3.62646	3.03433	2.95241
springer	4.12639	3.15315	3.62268	2.8637
rooA	2.14647	2.13908	2.34652	2.75638
gypsy11	2.81711	3.09063	3.17275	2.73833
accord2	3.42376	2.53769	2.97047	2.64678
R1-2	2.7234	1.92889	1.83525	2.55129
flea	5.29623	6.83513	4.16564	2.55082
S2	1.98725	1.9536	1.93757	2.51442
412	8.38058	3.10341	7.02807	2.49473
G5A	2.11623	2.03704	1.97702	2.36957
17.6	4.06041	3.39143	4.92181	2.33955
invader4	3.22686	4.9938	2.91767	2.25539
Helena	2.01443	1.91016	1.85845	2.21827
transib3	3.25323	4.22972	3.4307	2.18955
HMS-Beagle2	2.78797	2.03154	3.30948	2.13341
pogo	1.82501	2.35314	2.95355	2.01891
Doc4	1.2726	1.34283	1.45546	1.98753
Tc1	1.95715	1.90944	2.30685	1.92782
gypsy3	2.32615	1.84708	2.42616	1.86262
transib1	2.14269	1.26109	2.32086	1.73255
Max-element	2.40236	2.9968	1.7571	1.71837
297	2.83506	1.4744	5.42642	1.71507
Bari2	1.6639	1.88614	1.89796	1.65741
frogger	10.0495	0.92142	3.27966	1.60108
gypsy2	2.7953	1.91299	2.73483	1.58863
invader3	8.84374	3.47231	2.32309	1.56126
diver	6.87011	28.4445	4.49941	1.55782
diver2	1.28758	1.55653	0.953995	1.49874
BS4	1.23875	0.545382	1.47893	1.43076
BS	0.610358	0.948316	0.895357	1.34813
S-element	1.92477	1.76843	1.871	1.31055
1360	1.76251	1.4857	1.66686	1.28754
G4	1.19392	1.25005	1.18826	1.28664
X-element	0.804	1.45946	0.516254	1.23782
gypsy9	2.00526	1.14053	1.83557	1.22017
HeT-A	2.07669	4.10521	2.01395	1.19072
gypsy7	4.93994	1.09214	2.17377	1.18647
G6	2.39836	2.01773	1.37572	1.15432
Doc3	1.03345	1.13849	0.932243	1.13987
baggins	1.23726	1.82029	1.04845	1.12537
invader1	3.4394	2.53037	2.24911	1.08467
rover	1.45658	1.00843	1.88722	1.05697
Rt1a	0.800872	0.945224	0.730592	1.05664
gypsy6	1.25133	1.06491	1.26647	1.01869
Burdock	2.36947	27.1104	1.04514	1.01794
invader5	0.907504	0.90522	0.745305	1.01697
G7	1.11644	0.537867	0.520171	1.0115
HMS-Beagle	3.44946	9.29918	2.21525	1.01049
Fw3	0.901621	0.721239	1.05226	1.00736
aurora-element	3.68918	1.7392	1.15283	0.969776
opus	1.46268	0.981479	1.43941	0.957093
hopper	1.13711	1.06967	1.16079	0.948023
Xanthias	3.09107	3.7679	1.58038	0.947306
GATE	2.14834	2.29683	0.772722	0.939053
TAHRE	0.862266	1.81829	0.855819	0.918792
Rt1b	0.857591	0.968899	0.973289	0.892534
NOF	1.129	0.924363	1.21603	0.867236
hopper2	1.53176	1.79974	1.08702	0.833796
hobo	0.665207	0.691224	0.975302	0.828075
Cr1a	0.79387	0.94061	0.632875	0.81143
Transpac	4.12331	35.1006	2.41844	0.808711
gypsy4	1.04089	0.7841	1.05813	0.77156
McClintock	1.04693	0.972349	0.947428	0.762902
Quasimodo	1.17105	0.799288	1.22889	0.736924
mdg3	20.9216	19.1772	3.17224	0.711834
Juan	1.8517	2.7666	1.74427	0.688159
G5	0.721343	0.810095	0.663109	0.681212
accord	1.67275	1.00022	0.855441	0.676066
Idefix	1.41206	0.786933	1.5714	0.669083
R2-element	1.49406	0.753712	1.56537	0.619991
roo	0.758531	0.583131	1.01514	0.619415
micropia	4.41839	2.5111	2.11713	0.609991
Stalker3	1.72304	0.950184	1.29913	0.576176
Fw2	1.25437	0.601085	0.867377	0.555901
jockey	1.46539	1.62089	1.27138	0.550168
FB	0.583967	0.535629	0.787322	0.532411
Doc2	0.727643	0.53973	0.727945	0.524461
invader2	1.42908	1.4882	0.808358	0.503916
Helitron	0.632861	0	0.361129	0.435967
Doc	0.644845	0.364733	0.721228	0.417514
Dm88	5.32031	3.95239	1.29322	0.406319
Circe	0.8071	0.373821	0.424647	0.400849
Ivk	0.411037	0.3986	0.597148	0.39377
G2	0.470367	0.504635	0.370781	0.349759
F-element	0.399476	0.310576	0.386491	0.273175
G-element	0.742645	0.367264	0.361938	0.184982
Bari1	0.556155	0.479462	0.930361	0.163148
I-element	0.259824	0.28341	0.12359	0.153165
R1A1-element	0.34582	0.219255	0.280773	0.128658
