# Supplementary material for: Complex Genetic Interactions between Piwi and HP1a in the Repression of Transposable Elements and Tissue-Specific Genes in the Ovarian Germline
Source: Int J Mol Sci. 2021 Dec 14;22(24):13430. doi: 10.3390/ijms222413430 (PMC8707237; doi:10.3390/ijms222413430)
Supplement: Supplementary file 1 [file ijms-22-13430-s001.zip › Table S5.xlsx]

## Sheet: TE 3kb euchromatic genes
	up.3kb.TE	up.no.TE	up2F.3kb.TE	up2F.no.TE	down.3kb.TE	down.no.TE	down2F.3kb.TE	down2F.no.TE	unchanged.3kb.TE	unchanged.no.TE
PiwiKD	19	78	15	54	6	59	4	34	528	8928
HP1KD	155	1971	140	1620	83	2041	22	466	335	5245
DoubleKD	147	1849	125	1512	89	2037	29	502	337	5371
The number of genes changing expression according to DESeq2 adjusted p-values are indicated as up and down. The number of genes changing expression >2-fold are indicated as up2F and down2F.

## Sheet: TE 10 kb euchromatic genes
	up.10kb.TE	up.no.TE	up2F.10kb.TE	up2F.no.TE	down.10kb.TE	down.no.TE	down2F.10kb.TE	down2F.no.TE	unchanged.10kb.TE	unchanged.no.TE
PiwiKD	34	63	24	45	9	56	6	32	1702	7754
HP1KD	426	1700	366	1394	342	1782	75	413	1031	4549
DoubleKD	402	1594	332	1305	352	1774	87	444	1045	4663
The number of genes changing expression according to DESeq2 adjusted p-values are indicated as up and down. The number of genes changing expression >2-fold are indicated as up2F and down2F.

## Sheet: Heterochromatic genes
	up	up2F	down	down2F	unchanged
PiwiKD	6	5	2	1	232
HP1KD	58	47	50	7	137
DoubleKD	45	35	76	12	124
The number of genes changing expression according to DESeq2 adjusted p-values are indicated as up and down. The number of genes changing expression >2-fold are indicated as up2F and down2F.

## Sheet: Genes in chromosome 4
	up	up2F	down	down2F	unchanged
PiwiKD	0	0	0	0	73
HP1KD	35	26	5	0	34
DoubleKD	25	17	11	0	38
The number of genes changing expression according to DESeq2 adjusted p-values are indicated as up and down. The number of genes changing expression >2-fold are indicated as up2F and down2F.
