# Supplementary material for: Complex Genetic Interactions between Piwi and HP1a in the Repression of Transposable Elements and Tissue-Specific Genes in the Ovarian Germline
Source: Int J Mol Sci. 2021 Dec 14;22(24):13430. doi: 10.3390/ijms222413430 (PMC8707237; doi:10.3390/ijms222413430)
Supplement: Supplementary file 1 [file ijms-22-13430-s001.zip › Table S6.xlsx]

## Sheet: description
Analysis of the upregulation of genes located at distances 0–3 kb or 0–10 kb of specific TE family insertions. One-tailed Mann–Whitney tests for the log2 ratios of the TPM values upon knockdown to the control compared with zero as the median (p-values indicate how significant the expression activation in the knockdown is). Only those TE families for which insertions were adjacent to at least 10 g…

## Sheet: TEs 3kb
	Piwi-GKD vs Control	HP1a-GKD vs Control	double-GKD vs Control
INE-1	0.0255119	2.43038e-08	7.74511e-07
roo	0.0112074	1.25313e-07	0.000121086
copia	0.0127869	0.000152588	0.000152588
BS	0.140631	0.000196098	0.000126719
jockey	0.122738	0.00023797	3.04412e-05
Doc	0.0393958	0.000427246	0.000305176
mdg3	0.729391	0.00101089	0.112661
I	0.619232	0.00131226	0.0090332
412	0.00680828	0.00211048	8.39233e-05
pogo	0.0499368	0.00396152	0.0293077
1360	0.397633	0.00872683	0.00407149
FB	0.240642	0.0199947	0.0448475
S	0.232588	0.0225592	0.0158545
HB	0.0152588	0.0357056	0.201881
Transpac	0.357422	0.052002	0.162903
Juan	0.010549	0.0968628	0.00830078
G5A	0.0549316	0.150635	0.234863
297	0.904541	0.15271	0.121948
F	0.548401	0.250793	0.162903
opus	0.989502	0.284668	0.715332
hobo	0.719299	0.376805	0.00418091

## Sheet: TEs 10kb
	Piwi-GKD vs Control	HP1a-GKD vs Control	double-GKD vs Control
roo	0.000153763	1.28358e-18	9.18969e-15
INE-1	0.0997019	1.74972e-14	1.46235e-10
BS	0.177267	1.98548e-08	4.99968e-08
412	0.000594871	1.31084e-07	4.19237e-08
mdg3	0.528653	2.58454e-07	0.000346613
1360	0.112835	2.95946e-06	0.000123357
297	0.124339	4.70136e-06	1.81867e-06
Doc	0.229229	7.89278e-06	2.45796e-05
pogo	0.0123218	9.68123e-06	0.00013721
jockey	0.000878788	2.34327e-05	2.76385e-07
hobo	0.00719291	3.51485e-05	1.88988e-08
copia	0.0694925	4.97846e-05	0.000116265
FB	0.000636054	5.35887e-05	2.96587e-05
mdg1	0.321122	6.57278e-05	7.06335e-06
Burdock	0.00112763	0.000258849	3.18289e-05
flea	0.305611	0.000328064	0.00025177
G5A	0.0185049	0.000482799	0.000278428
I	0.469767	0.000568562	0.0036885
opus	0.51274	0.000613842	0.0037901
S	0.121593	0.000680478	0.00242062
Rt1b	0.0714531	0.000844955	0.000716209
Max	0.809814	0.00244141	0.116699
3S18	0.00388178	0.0026932	0.00820333
Transpac	0.00759639	0.00280902	0.000189548
hopper	0.0732422	0.00402832	0.00854492
jockey2	0.307759	0.00512695	0.0206299
Tc1-2	0.109993	0.00623325	0.0040344
X	0.753383	0.00729943	0.0168407
G5	0.0894938	0.00789022	0.0131655
gypsy2	0.0415039	0.00927734	0.012207
HB	0.0375604	0.0115333	0.123024
F	0.158839	0.0133921	0.00184579
Juan	0.000138905	0.0144439	0.00734831
Quasimodo	0.0348475	0.0149166	1.83173e-05
HMS-Beagle	0.00441116	0.0154973	0.0478667
Idefix	0.0656389	0.0173126	0.0199947
Ivk	0.0539866	0.0206299	0.00753784
Circe	0.700256	0.0206299	0.0534973
17.6	0.0643877	0.0339239	0.00556989
Tc1	0.323828	0.03479	0.0824785
blood	0.344104	0.0371702	0.0694925
Cr1a	0.335038	0.0541916	0.162365
S2	0.0070343	0.0978165	0.186798
Rt1c	0.311035	0.169678	0.190186
G4	0.0978165	0.209021	0.257639
Bari1	0.244927	0.244354	0.0222767
G2	0.206543	0.449219	0.48291
