# Supplementary material for: Complex Genetic Interactions between Piwi and HP1a in the Repression of Transposable Elements and Tissue-Specific Genes in the Ovarian Germline
Source: Int J Mol Sci. 2021 Dec 14;22(24):13430. doi: 10.3390/ijms222413430 (PMC8707237; doi:10.3390/ijms222413430)
Supplement: Supplementary file 1 [file ijms-22-13430-s001.zip › Table S7.xlsx]

## Sheet: Description
One-tailed Mann–Whitney tests for the log2 ratios of the TPM values upon knockdown to the control compared with zero as the median was performed 10,000 times for the subsets of random genes with the same sizes as the number of genes located closer than 3 or 10 kb to the given TE family insertions. The resulting p-value was obtained via counting how many times the p-value of a random gene activati…

## Sheet: TE 3kb
	Piwi-GKD vs Control	HP1a-GKD vs Control	double-GKD vs Control
copia	0.0612	0.0375	0.0264
Doc	0.1894	0.2283	0.1247
412	0.0317	0.268	0.027
I	0.8708	0.308	0.4549
mdg3	0.9282	0.3139	0.8826
BS	0.6247	0.3287	0.2403
roo	0.1891	0.4451	0.837
jockey	0.5883	0.5873	0.1952
FB	0.4505	0.7165	0.7749
S	0.8091	0.7287	0.6322
HB	0.1669	0.8103	0.9469
Juan	0.0544	0.8317	0.3065
INE-1	0.9273	0.8346	0.906
Transpac	0.6465	0.8405	0.9033
297	0.9715	0.841	0.7946
G5A	0.1688	0.8654	0.8781
1360	0.9869	0.9315	0.961
opus	0.9989	0.9573	0.994
pogo	0.4597	0.9602	0.9817
hobo	0.8897	0.9835	0.2782
F	0.8969	0.9875	0.9653

## Sheet: TE 10kb
	Piwi-GKD vs Control	HP1a-GKD vs Control	double-GKD vs Control
Burdock	0.0045	0.1354	0.0179
Juan	0.0074	0.9198	0.7715
3S18	0.0291	0.6029	0.6479
412	0.0456	0.3309	0.1054
HMS-Beagle	0.0518	0.8426	0.8758
FB	0.1051	0.9545	0.8781
gypsy2	0.1237	0.271	0.2506
Transpac	0.1312	0.9107	0.4878
G5A	0.1751	0.5024	0.3175
Idefix	0.1827	0.5174	0.4152
Quasimodo	0.1875	0.8493	0.1428
hobo	0.1998	0.8425	0.0766
Ivk	0.2029	0.8514	0.719
jockey	0.241	0.9976	0.8307
G5	0.3326	0.5445	0.4958
Rt1b	0.3327	0.186	0.1658
S2	0.3387	0.9979	0.9986
Tc1-2	0.4004	0.9066	0.8346
copia	0.4174	0.4501	0.3665
roo	0.4247	0.8384	0.8712
17.6	0.4248	0.9522	0.6727
G2	0.4283	0.9746	0.9586
Bari1	0.4648	0.8844	0.3394
G4	0.4978	0.9957	0.9911
jockey2	0.5192	0.2523	0.362
pogo	0.5409	0.9991	0.9983
Rt1c	0.5461	0.8367	0.8075
HB	0.6585	0.9974	0.9998
hopper	0.6705	0.8532	0.8509
flea	0.7412	0.3435	0.1954
Tc1	0.7768	0.7936	0.9035
297	0.7777	0.6195	0.3862
BS	0.8	0.1551	0.1044
Doc	0.8043	0.7859	0.6703
F	0.8273	0.999	0.9774
blood	0.8328	0.9956	0.9911
S	0.8578	0.9967	0.9943
Circe	0.8811	0.4674	0.5584
mdg1	0.9204	0.6135	0.2711
I	0.9265	0.8986	0.8998
opus	0.9277	0.945	0.9501
X	0.9518	0.8631	0.8786
Max	0.9564	0.4602	0.9371
1360	0.9601	0.988	0.9988
mdg3	0.9865	0.4348	0.8975
Cr1a	0.9927	0.9432	0.9945
INE-1	0.9987	0.9991	1
