# Supplementary material for: Complex Genetic Interactions between Piwi and HP1a in the Repression of Transposable Elements and Tissue-Specific Genes in the Ovarian Germline
Source: Int J Mol Sci. 2021 Dec 14;22(24):13430. doi: 10.3390/ijms222413430 (PMC8707237; doi:10.3390/ijms222413430)
Supplement: Supplementary file 1 [file ijms-22-13430-s001.zip › Table S8.xlsx]

## Sheet: Sheet 1
id	chr	start	end	strand	gene_name	biotype	TSS	DoubleKD_TPM	PiwiKD_TPM	HP1KD_TPM	Ctrl_TPM	DoubleKD_pv	PiwiKD_pv	HP1KD_pv	loc
FBgn0032283	2L	10686391	10686988	-	CG7296	protein_coding	10686988	5.62993	45.1737	2.09316	0.645983	7.36689e-09	5.47009e-39	0.021353	euc
FBgn0032774	2L	19387050	19390070	-	CG17549	protein_coding	19390070	36.4475	22.8639	40.9778	9.3059	2.1071e-15	3.00237e-07	2.90002e-17	euc
FBgn0033705	2R	8141497	8143197	+	CG13168	protein_coding	8141497	1.40368	3.19758	1.59047	0.252819	0.0468182	0.00365115	0.0332979	euc
FBgn0035094	2R	21071151	21142841	-	CG9380	protein_coding	21142841	12.3605	9.39771	12.5683	3.09935	1.65082e-06	0.000338494	3.20092e-06	euc
FBgn0037229	3R	94943	103515	-	CG9766	protein_coding	103515	2.73577	11.293	2.00556	0.272599	0.00014582	2.80488e-11	0.00260557	euc
FBgn0038214	3R	10070526	10071193	-	CG9616	protein_coding	10071193	3.05053	1.0142	5.2479	0.0049345	1.10231e-05	0.0095375	1.03553e-06	euc
FBgn0038681	3R	14960885	14962858	+	Cyp12a4	protein_coding	14960885	30.3177	18.926	17.5854	2.11373	1.73978e-33	3.01092e-24	5.14658e-19	euc
FBgn0040338	X	905134	905676	-	TfIIA-S-2	protein_coding	905676	20.7861	6.97072	29.0375	2.28045	8.41294e-15	0.00245344	2.52644e-19	euc
FBgn0040609	3R	23117253	23117911	-	CG3348	protein_coding	23117911	27.8345	5.17837	31.9313	2.14153	2.45822e-25	0.0214828	1.94119e-27	euc
FBgn0052814	X	914907	920733	-	CG32814	protein_coding	920733	13.9434	18.5598	13.6935	5.34586	0.00200804	3.32007e-06	0.00575536	euc
FBgn0054002	3L	17851574	17853582	+	CG34002	protein_coding	17851574	7.65505	9.2883	2.85711	0.788072	1.72034e-08	6.9128e-10	0.0129319	euc
FBgn0085459	2R	3830947	3831980	+	CG34430	protein_coding	3830947	1.9953	3.0619	0.331412	0.0049345	0.000203888	0.000437556	0.0367024	euc
FBgn0259219	2R	9147606	9153841	+	CG42319	protein_coding	9147606	2.16393	4.80246	2.46782	0.22603	0.00107964	9.62073e-06	0.0005756	euc
FBgn0263248	3L	11573929	11574119	-	CG43391	protein_coding	11574119	28.7204	44.4252	5.12755	0.0049345	1.67943e-05	0.000200516	0.000151517	euc
